# Supplementary material for: Crystal structure, Hirshfeld surface analysis and inter­action energy and DFT studies of (S)-10-propargyl­pyrrolo­[2,1-c][1,4]benzodiazepine-5,11-dione
Source: Acta Crystallogr E Crystallogr Commun. 2020 Mar 3;76(Pt 4):467–72. doi: 10.1107/S2056989020002698 (PMC7133028; doi:10.1107/S2056989020002698)
Supplement: Supplementary file 1 [file e-76-00467-sup1.cif]

##############################################################################
#                                                                            #
# This CIF contains the data in a paper accepted for publication in          #
# Acta Crystallographica Section E. It conforms to the requirements of       #
# Notes for Authors for Acta Crystallographica Section E, and has been       #
# peer reviewed under the auspices of the IUCr Commission on Journals.       #
#                                                                            #
# Full details of the Crystallographic Information File format               #
# are given in the paper "The Crystallographic Information File (CIF):       #
# a New Standard Archive File for Crystallography" by S. R. Hall, F. H.      #
# Allen and I. D. Brown [Acta Cryst. (1991), A47, 655-685].                  #
#                                                                            #
# The current version of the core CIF dictionary is obtainable from          #
# ftp://ftp.iucr.org/pub/cif_core.dic.                                       #
#                                                                            #
# Software is freely available for graphical display of the structure(s)     #
# in this CIF. For information consult the CIF software page                 #
# http://www.iucr.org/resources/cif/software.                                #
#                                                                            #
# This file may be used for bona fide research purposes within the           #
# scientific community so long as proper attribution is given to the journal # 
# article from which it was obtained.                                        #
#                                                                            #
##############################################################################
data_I
_audit_creation_method
;
Olex2 1.2
(compiled 2018.04.03 svn.r3497 for OlexSys, GUI svn.r5486)
;
_chemical_name_systematic
;\
(<i>S</i>)-10-(Prop-2-yn-1-yl)pyrrolo[2,1-<i>c</i>][1,4]benzodiazepine-\
5,11-dione
;
_chemical_name_common     NA8
_chemical_formula_moiety     'C15 H14 N2 O2'
_chemical_formula_sum     'C15 H14 N2 O2'
_chemical_formula_iupac     'C15 H14 N2 O2'
_chemical_formula_weight     254.28
_chemical_melting_point     ?
_chemical_absolute_configuration     syn
_space_group_crystal_system     monoclinic
_space_group_name_H-M_alt     'P 21'
_space_group_name_Hall     'P 2yb'
loop_
    _space_group_symop_operation_xyz
    'x, y, z'
    '-x, y+1/2, -z'
_cell_length_a     8.4959(2)
_cell_length_b     9.6479(2)
_cell_length_c     8.7619(2)
_cell_angle_alpha     90
_cell_angle_beta     116.9210(10)
_cell_angle_gamma     90
_cell_volume     640.36(3)
_cell_formula_units_Z     2
_cell_measurement_reflns_used     6478
_cell_measurement_theta_min     2.61
_cell_measurement_theta_max     28.50
_cell_measurement_temperature     299.16
_exptl_crystal_description     plate
_exptl_crystal_colour     'clear light colourless'
_exptl_crystal_size_max     0.39
_exptl_crystal_size_mid     0.369
_exptl_crystal_size_min     0.155
_exptl_crystal_density_diffrn     1.319
_exptl_crystal_density_meas     ?
_exptl_crystal_density_method     ?
_exptl_crystal_F_000     268
_exptl_absorpt_coefficient_mu     0.089
_exptl_absorpt_correction_type     multi-scan
_exptl_absorpt_process_details
;
(SADABS; Bruker, 2013)
;
_exptl_absorpt_correction_T_min     0.6839
_exptl_absorpt_correction_T_max     0.7461
_diffrn_ambient_temperature     299.16
_diffrn_source     ?
_diffrn_radiation_type     MoK\a
_diffrn_radiation_wavelength     0.71073
_diffrn_measurement_device_type     'Bruker APEXII CCD'
_diffrn_measurement_method     '\f and \w scans'
_diffrn_detector_area_resol_mean     ?
_diffrn_reflns_number     12206
_diffrn_reflns_av_R_equivalents     0.0241
_diffrn_reflns_av_unetI/netI     0.0232
_diffrn_reflns_theta_min     2.607
_diffrn_reflns_theta_max     30.483
_diffrn_reflns_theta_full     25.242
_diffrn_measured_fraction_theta_max     0.999
_diffrn_measured_fraction_theta_full     1.000
_diffrn_reflns_limit_h_min     -12
_diffrn_reflns_limit_h_max     12
_diffrn_reflns_limit_k_min     -13
_diffrn_reflns_limit_k_max     13
_diffrn_reflns_limit_l_min     -12
_diffrn_reflns_limit_l_max     12
_diffrn_standards_number     0
_refine_special_details     ?
_reflns_number_total     3821
_reflns_number_gt     3349
_reflns_threshold_expression     'I > 2\s(I)'
_refine_ls_structure_factor_coef     Fsqd
_refine_ls_matrix_type     full
_refine_ls_R_factor_all     0.0463
_refine_ls_R_factor_gt     0.0389
_refine_ls_wR_factor_gt     0.0983
_refine_ls_wR_factor_ref     0.1032
_refine_ls_goodness_of_fit_ref     1.061
_refine_ls_restrained_S_all     1.061
_refine_ls_number_reflns     3821
_refine_ls_number_parameters     172
_refine_ls_number_restraints     1
_refine_ls_hydrogen_treatment     constr
_refine_ls_weighting_scheme     calc
_refine_ls_weighting_details
              'w=1/[\s^2^(Fo^2^)+(0.0554P)^2^+0.0351P] where P=(Fo^2^+2Fc^2^)/3'
_atom_sites_solution_hydrogens     geom
_atom_sites_solution_primary     dual
_atom_sites_solution_secondary     ?
_refine_ls_shift/su_max     0.000
_refine_ls_shift/su_mean     0.000
_refine_diff_density_max     0.199
_refine_diff_density_min     -0.151
_refine_ls_extinction_method     none
_refine_ls_extinction_coef     .
_refine_ls_abs_structure_details
;
Flack <i>x</i> determined using 1347 quotients
[(<i>I</i>^+^)-(<i>I</i>^-^)]/[(<i>I</i>^+^)+(<i>I</i>^-^)]
(Parsons <i>et al.</i>,  2013)
;
_refine_ls_abs_structure_Flack     -0.4(3)
loop_
    _atom_type_symbol
    _atom_type_description
    _atom_type_scat_dispersion_real
    _atom_type_scat_dispersion_imag
    _atom_type_scat_source
    'C' 'C' 0.0033 0.0016
                         'International Tables Vol C Tables 4.2.6.8 and 6.1.1.4'
    'H' 'H' 0.0000 0.0000
                         'International Tables Vol C Tables 4.2.6.8 and 6.1.1.4'
    'N' 'N' 0.0061 0.0033
                         'International Tables Vol C Tables 4.2.6.8 and 6.1.1.4'
    'O' 'O' 0.0106 0.0060
                         'International Tables Vol C Tables 4.2.6.8 and 6.1.1.4'
_computing_data_collection
;
APEX3 (Bruker, 2013)
;
_computing_cell_refinement
;
SAINT (Bruker, 2013)
;
_computing_data_reduction
;
SAINT (Bruker, 2013)
;
_computing_structure_solution
;
SHELXT (Sheldrick, 2015a)
;
_computing_structure_refinement
;
SHELXL (Sheldrick, 2015b)
;
_computing_molecular_graphics
;
<i>OLEX2</i> (Dolomanov <i>et al.</i>,  2009)
;
_computing_publication_material
;
<i>OLEX2</i> (Dolomanov <i>et al.</i>,  2009)
;
loop_
    _atom_site_type_symbol
    _atom_site_label
    _atom_site_fract_x
    _atom_site_fract_y
    _atom_site_fract_z
    _atom_site_U_iso_or_equiv
    _atom_site_adp_type
    _atom_site_calc_flag
    _atom_site_occupancy
    _atom_site_disorder_assembly
    _atom_site_disorder_group
    O O1 0.1993(2) 0.71379(15) 0.67243(19) 0.0515(4) Uani d 1 . .
    O O2 0.2576(2) 0.4767(2) 0.15885(17) 0.0621(4) Uani d 1 . .
    N N1 0.10489(19) 0.59648(15) 0.42473(19) 0.0384(3) Uani d 1 . .
    N N2 0.41816(19) 0.46005(16) 0.44625(18) 0.0389(3) Uani d 1 . .
    C C1 0.3344(2) 0.49614(17) 0.68011(19) 0.0342(3) Uani d 1 . .
    C C2 0.3604(2) 0.4606(2) 0.8441(2) 0.0441(4) Uani d 1 . .
    H H2 0.297976 0.507584 0.892040 0.053 Uiso calc 1 . .
    C C3 0.4764(3) 0.3576(2) 0.9365(2) 0.0518(5) Uani d 1 . .
    H H3 0.491032 0.334562 1.045179 0.062 Uiso calc 1 . .
    C C4 0.5709(3) 0.2888(2) 0.8670(3) 0.0525(5) Uani d 1 . .
    H H4 0.650555 0.219823 0.929588 0.063 Uiso calc 1 . .
    C C5 0.5477(3) 0.3218(2) 0.7046(3) 0.0466(4) Uani d 1 . .
    H H5 0.611399 0.274396 0.658401 0.056 Uiso calc 1 . .
    C C6 0.4297(2) 0.42536(17) 0.6096(2) 0.0347(3) Uani d 1 . .
    C C7 0.2084(2) 0.61152(17) 0.5927(2) 0.0360(3) Uani d 1 . .
    C C8 0.0974(2) 0.47097(19) 0.3258(2) 0.0383(3) Uani d 1 . .
    H H8 0.088877 0.387499 0.385319 0.046 Uiso calc 1 . .
    C C9 0.2629(2) 0.4673(2) 0.3002(2) 0.0396(4) Uani d 1 . .
    C C10 -0.0288(3) 0.7001(2) 0.3214(3) 0.0540(5) Uani d 1 . .
    H H10A 0.021993 0.792198 0.337758 0.065 Uiso calc 1 . .
    H H10B -0.126879 0.701151 0.349469 0.065 Uiso calc 1 . .
    C C11 -0.0863(3) 0.6494(3) 0.1404(3) 0.0668(7) Uani d 1 . .
    H H11A -0.009804 0.685371 0.094619 0.080 Uiso calc 1 . .
    H H11B -0.206984 0.676803 0.065910 0.080 Uiso calc 1 . .
    C C12 -0.0705(3) 0.4919(3) 0.1595(3) 0.0561(5) Uani d 1 . .
    H H12A -0.171813 0.452660 0.167103 0.067 Uiso calc 1 . .
    H H12B -0.060151 0.449916 0.063901 0.067 Uiso calc 1 . .
    C C13 0.5822(3) 0.4646(3) 0.4271(3) 0.0522(5) Uani d 1 . .
    H H13A 0.618467 0.370691 0.419118 0.063 Uiso calc 1 . .
    H H13B 0.558798 0.512036 0.321305 0.063 Uiso calc 1 . .
    C C14 0.7252(3) 0.5347(3) 0.5684(3) 0.0559(5) Uani d 1 . .
    C C15 0.8456(4) 0.5887(4) 0.6817(4) 0.0771(8) Uani d 1 . .
    H H15 0.940820 0.631390 0.771234 0.092 Uiso calc 1 . .
loop_
    _atom_site_aniso_label
    _atom_site_aniso_U_11
    _atom_site_aniso_U_22
    _atom_site_aniso_U_33
    _atom_site_aniso_U_12
    _atom_site_aniso_U_13
    _atom_site_aniso_U_23
    O1 0.0594(8) 0.0445(7) 0.0560(9) -0.0014(7) 0.0310(7) -0.0151(6)
    O2 0.0678(9) 0.0904(12) 0.0351(7) 0.0028(9) 0.0293(6) -0.0011(8)
    N1 0.0379(7) 0.0392(8) 0.0384(8) 0.0031(6) 0.0175(6) -0.0009(6)
    N2 0.0431(7) 0.0439(8) 0.0358(7) 0.0055(7) 0.0233(6) 0.0027(6)
    C1 0.0366(8) 0.0360(8) 0.0303(7) -0.0079(6) 0.0155(6) -0.0054(6)
    C2 0.0487(9) 0.0538(11) 0.0312(8) -0.0131(9) 0.0191(7) -0.0088(8)
    C3 0.0566(11) 0.0604(12) 0.0291(8) -0.0183(10) 0.0112(8) 0.0028(8)
    C4 0.0526(11) 0.0467(11) 0.0432(10) -0.0022(9) 0.0085(9) 0.0108(8)
    C5 0.0476(10) 0.0408(10) 0.0479(10) 0.0048(8) 0.0186(8) 0.0039(8)
    C6 0.0380(8) 0.0349(8) 0.0314(8) -0.0015(6) 0.0160(7) 0.0001(6)
    C7 0.0379(8) 0.0362(8) 0.0400(9) -0.0062(6) 0.0230(7) -0.0055(6)
    C8 0.0425(8) 0.0395(8) 0.0326(7) -0.0066(7) 0.0166(6) -0.0036(7)
    C9 0.0507(9) 0.0383(8) 0.0340(8) 0.0012(8) 0.0228(7) -0.0013(7)
    C10 0.0473(10) 0.0560(12) 0.0551(12) 0.0131(9) 0.0201(9) 0.0082(9)
    C11 0.0597(13) 0.0829(17) 0.0490(12) 0.0237(13) 0.0169(10) 0.0158(12)
    C12 0.0469(10) 0.0737(15) 0.0373(9) -0.0080(10) 0.0099(8) -0.0042(9)
    C13 0.0510(10) 0.0661(13) 0.0520(11) 0.0141(10) 0.0343(9) 0.0040(10)
    C14 0.0480(11) 0.0657(13) 0.0659(14) 0.0053(10) 0.0364(11) 0.0103(11)
    C15 0.0588(14) 0.093(2) 0.0800(19) -0.0120(14) 0.0319(13) 0.0044(15)
_geom_special_details
;
 All esds (except the esd in the dihedral angle between two l.s. planes)
 are estimated using the full covariance matrix.  The cell esds are taken
 into account individually in the estimation of esds in distances, angles
 and torsion angles; correlations between esds in cell parameters are only
 used when they are defined by crystal symmetry.  An approximate (isotropic)
 treatment of cell esds is used for estimating esds involving l.s. planes.
;
loop_
    _geom_bond_atom_site_label_1
    _geom_bond_atom_site_label_2
    _geom_bond_site_symmetry_2
    _geom_bond_distance
    _geom_bond_publ_flag
    O1 C7 . 1.231(2) ?
    O2 C9 . 1.222(2) ?
    N1 C7 . 1.337(2) ?
    N1 C8 . 1.474(2) ?
    N1 C10 . 1.476(2) ?
    N2 C6 . 1.429(2) ?
    N2 C9 . 1.362(2) ?
    N2 C13 . 1.478(2) ?
    C1 C2 . 1.394(2) ?
    C1 C6 . 1.399(2) ?
    C1 C7 . 1.493(2) ?
    C2 H2 . 0.9300 ?
    C2 C3 . 1.376(3) ?
    C3 H3 . 0.9300 ?
    C3 C4 . 1.378(3) ?
    C4 H4 . 0.9300 ?
    C4 C5 . 1.382(3) ?
    C5 H5 . 0.9300 ?
    C5 C6 . 1.393(2) ?
    C8 H8 . 0.9800 ?
    C8 C9 . 1.521(3) ?
    C8 C12 . 1.522(3) ?
    C10 H10A . 0.9700 ?
    C10 H10B . 0.9700 ?
    C10 C11 . 1.513(3) ?
    C11 H11A . 0.9700 ?
    C11 H11B . 0.9700 ?
    C11 C12 . 1.527(4) ?
    C12 H12A . 0.9700 ?
    C12 H12B . 0.9700 ?
    C13 H13A . 0.9700 ?
    C13 H13B . 0.9700 ?
    C13 C14 . 1.450(3) ?
    C14 C15 . 1.176(4) ?
    C15 H15 . 0.9300 ?
loop_
    _geom_contact_atom_site_label_1
    _geom_contact_atom_site_label_2
    _geom_contact_distance
    _geom_contact_site_symmetry_1
    _geom_contact_site_symmetry_2
    _geom_contact_publ_flag
    O1 C15 3.273(4) . 1_455 yes
    O1 C13 3.395(3) . 2_656 yes
    O2 C2 3.252(2) . 1_554 yes
    O2 C11 3.303(3) . . yes
    O2 C4 3.397(3) . 2_656 yes
    O1 H8 2.82 . 2_556 yes
    O1 H12A 2.76 . 2_556 yes
    O1 H2 2.63 . . yes
    O1 H10A 2.73 . . yes
    O1 H15 2.81 . 1_455 yes
    O1 H13A 2.54 . 2_656 yes
    O2 H2 2.53 . 1_554 yes
    O2 H12B 2.45 . . yes
    O2 H13B 2.32 . . yes
    O2 H11A 2.89 . . yes
    O2 H4 2.69 . 2_656 yes
    N1 N2 2.898(2) . . yes
    C2 C10 3.558(3) . 2_546 yes
    C4 C12 3.552(4) . 1_656 yes
    C5 C14 3.090(4) . . yes
    C7 C15 3.512(4) . 1_455 yes
    C1 H8 2.69 . . yes
    C3 H12A 2.90 . 1_656 yes
    C3 H11B 2.87 . 2_546 yes
    C5 H13A 2.86 . . yes
    C6 H8 2.69 . . yes
    C7 H13A 2.93 . 2_656 yes
    C13 H5 2.66 . . yes
    C14 H5 2.92 . . yes
    H5 H13A 2.32 . . yes
loop_
    _geom_angle_atom_site_label_1
    _geom_angle_atom_site_label_2
    _geom_angle_atom_site_label_3
    _geom_angle_site_symmetry_1
    _geom_angle_site_symmetry_3
    _geom_angle
    _geom_angle_publ_flag
    C7 N1 C8 . . 124.64(14) ?
    C7 N1 C10 . . 122.81(16) ?
    C8 N1 C10 . . 112.28(14) ?
    C6 N2 C13 . . 118.67(14) ?
    C9 N2 C6 . . 123.48(14) ?
    C9 N2 C13 . . 116.98(15) ?
    C2 C1 C6 . . 118.81(16) ?
    C2 C1 C7 . . 117.02(15) ?
    C6 C1 C7 . . 124.15(14) ?
    C1 C2 H2 . . 119.3 ?
    C3 C2 C1 . . 121.41(18) ?
    C3 C2 H2 . . 119.3 ?
    C2 C3 H3 . . 120.2 ?
    C2 C3 C4 . . 119.60(18) ?
    C4 C3 H3 . . 120.2 ?
    C3 C4 H4 . . 119.9 ?
    C3 C4 C5 . . 120.23(19) ?
    C5 C4 H4 . . 119.9 ?
    C4 C5 H5 . . 119.7 ?
    C4 C5 C6 . . 120.63(19) ?
    C6 C5 H5 . . 119.7 ?
    C1 C6 N2 . . 122.46(14) ?
    C5 C6 N2 . . 118.13(15) ?
    C5 C6 C1 . . 119.32(15) ?
    O1 C7 N1 . . 122.16(17) ?
    O1 C7 C1 . . 121.40(16) ?
    N1 C7 C1 . . 116.43(14) ?
    N1 C8 H8 . . 110.8 ?
    N1 C8 C9 . . 108.01(14) ?
    N1 C8 C12 . . 103.06(16) ?
    C9 C8 H8 . . 110.8 ?
    C9 C8 C12 . . 112.98(15) ?
    C12 C8 H8 . . 110.8 ?
    O2 C9 N2 . . 122.16(17) ?
    O2 C9 C8 . . 122.34(16) ?
    N2 C9 C8 . . 115.42(14) ?
    N1 C10 H10A . . 111.2 ?
    N1 C10 H10B . . 111.2 ?
    N1 C10 C11 . . 102.59(18) ?
    H10A C10 H10B . . 109.2 ?
    C11 C10 H10A . . 111.2 ?
    C11 C10 H10B . . 111.2 ?
    C10 C11 H11A . . 111.0 ?
    C10 C11 H11B . . 111.0 ?
    C10 C11 C12 . . 103.65(19) ?
    H11A C11 H11B . . 109.0 ?
    C12 C11 H11A . . 111.0 ?
    C12 C11 H11B . . 111.0 ?
    C8 C12 C11 . . 103.60(18) ?
    C8 C12 H12A . . 111.0 ?
    C8 C12 H12B . . 111.0 ?
    C11 C12 H12A . . 111.0 ?
    C11 C12 H12B . . 111.0 ?
    H12A C12 H12B . . 109.0 ?
    N2 C13 H13A . . 109.1 ?
    N2 C13 H13B . . 109.1 ?
    H13A C13 H13B . . 107.8 ?
    C14 C13 N2 . . 112.66(17) ?
    C14 C13 H13A . . 109.1 ?
    C14 C13 H13B . . 109.1 ?
    C15 C14 C13 . . 177.4(3) ?
    C14 C15 H15 . . 180.0 ?
loop_
    _geom_hbond_atom_site_label_D
    _geom_hbond_atom_site_label_H
    _geom_hbond_atom_site_label_A
    _geom_hbond_site_symmetry_A
    _geom_hbond_distance_DH
    _geom_hbond_distance_HA
    _geom_hbond_distance_DA
    _geom_hbond_angle_DHA
    _geom_hbond_publ_flag
    C2 H2 O2 1_556 0.93 2.53 3.252(2) 135 yes
    C13 H13A O1 2_646 0.97 2.54 3.395(3) 147 yes
_shelx_space_group_comment
;
The symmetry employed for this shelxl refinement is uniquely defined
by the following loop, which should always be used as a source of
symmetry information in preference to the above space-group names.
They are only intended as comments.
;
_shelx_estimated_absorpt_T_min     0.966
_shelx_estimated_absorpt_T_max     0.986
_shelx_hkl_file
;
  -1   0   0  307.67    8.10
   1   0   0  293.47    7.90
   1   0   0  301.67    7.90
   1   0   0  296.27    8.00
   1   0   0  293.27    8.10
   1   0   0  287.27    8.00
  -1   0   0  302.27    8.10
  -1   0   0  287.17    7.90
  -1   0   0  303.47    8.00
  -1   0   0  311.17    8.10
  -1   0   0  307.67    8.10
   2   0   0  132.09    3.90
  -2   0   0  126.39    3.60
   2   0   0  129.49    3.70
   2   0   0  123.59    3.90
  -2   0   0  128.29    3.70
   2   0   0  128.59    3.50
  -2   0   0  126.49    3.90
   2   0   0  125.09    3.80
  -2   0   0  114.59    3.80
   3   0   0  272.87    7.80
  -3   0   0  281.17    8.00
   3   0   0  264.07    7.40
   3   0   0  268.37    8.10
   3   0   0  273.07    8.00
  -3   0   0  268.67    7.80
  -3   0   0  273.07    8.00
   4   0   0   13.70    1.30
   4   0   0   10.40    0.70
   4   0   0    9.00    1.20
   4   0   0    7.70    1.00
  -4   0   0    8.80    1.20
  -4   0   0    7.90    1.00
   5   0   0    2.70    0.90
   5   0   0    2.80    0.50
   5   0   0    2.60    0.80
  -5   0   0    2.50    0.80
   5   0   0    2.50    0.90
   6   0   0  462.35   13.50
  -6   0   0  439.16   13.00
   6   0   0  428.16   12.00
   6   0   0  450.65   13.90
   6   0   0  446.46   13.00
   7   0   0    4.10    0.60
   7   0   0    2.80    1.20
  -7   0   0    3.80    1.30
  -8   0   0   28.40    2.60
   8   0   0   33.60    2.90
   9   0   0   19.20    2.40
  -9   0   0   24.50    2.90
  10   0   0   -2.60    1.20
 -10   0   0    0.80    1.60
   0  -1   0  -11.50    0.10
   0   1   0  -11.50    0.10
   0   1   0  -11.50    0.10
   0   1   0  -11.50    0.10
   1  -1   0 3627.04   95.69
   1  -1   0 3523.05   95.79
   1  -1   0 3626.94   94.49
   1  -1   0 3560.34   94.99
   1   1   0 3699.03   93.89
  -1   1   0 3499.55   94.69
  -1   1   0 3636.04   95.09
  -1   1   0 3503.55   95.49
  -1   1   0 3653.43   95.69
  -2  -1   0 1009.50   26.60
  -2  -1   0  981.60   25.80
   2  -1   0  930.31   26.30
   2  -1   0 1016.50   26.30
  -2  -1   0 1003.30   26.20
   2  -1   0  923.61   26.00
   2  -1   0  952.20   26.40
  -2   1   0  998.40   26.40
   2   1   0  973.90   25.90
   2   1   0 1020.60   26.10
   2   1   0  987.80   26.00
  -2   1   0 1017.00   26.40
  -2   1   0 1009.90   26.40
  -2   1   0 1018.20   26.10
   3  -1   0  152.18    5.10
   3  -1   0  145.89    4.80
   3  -1   0  133.29    4.40
  -3  -1   0  151.18    4.20
  -3  -1   0  147.29    4.40
  -3  -1   0  142.69    4.60
   3  -1   0  143.49    4.90
   3   1   0  140.19    4.70
   3   1   0  150.88    4.00
  -3   1   0  151.78    4.90
   3   1   0  145.49    4.60
   3   1   0  146.49    4.40
   3   1   0  149.69    4.10
  -3   1   0  159.78    4.70
   4  -1   0  551.14   15.00
   4  -1   0  522.65   15.90
   4  -1   0  551.14   15.80
  -4  -1   0  556.24   15.50
   4  -1   0  541.55   15.60
  -4  -1   0  555.94   15.20
  -4   1   0  560.94   15.70
   4   1   0  552.04   15.50
   4   1   0  559.54   15.20
  -4   1   0  566.84   15.40
   4   1   0  568.44   14.60
   4   1   0  571.64   15.70
  -5  -1   0    2.20    0.80
   5  -1   0    1.70    1.00
   5  -1   0    1.90    0.80
   5  -1   0    1.10    0.50
  -5  -1   0    1.00    0.70
   5  -1   0    1.00    0.80
   5   1   0    0.90    0.60
  -5   1   0    1.10    0.70
  -5   1   0    1.30    0.70
   5   1   0    1.60    0.80
   5   1   0    2.20    0.80
   5   1   0    1.80    0.30
  -6  -1   0    4.20    1.10
   6  -1   0    4.20    1.40
   6  -1   0    4.00    1.10
   6  -1   0    3.80    0.70
   6  -1   0    6.30    1.40
   6   1   0    3.10    0.80
   6   1   0    2.90    1.20
   6   1   0    4.40    0.40
  -6   1   0    5.50    1.30
   6   1   0    3.10    1.00
   7  -1   0   34.00    2.90
   7  -1   0   38.40    1.80
  -7  -1   0   36.70    2.50
   7   1   0   35.80    2.20
  -7   1   0   37.80    2.70
   7   1   0   38.70    3.00
   7   1   0   37.40    2.60
  -8  -1   0   83.89    4.10
   8  -1   0   85.99    4.50
   8   1   0   82.29    4.20
  -8   1   0   78.89    4.20
   9  -1   0   17.30    2.60
  -9  -1   0   16.80    2.30
  -9   1   0   14.40    2.30
   9   1   0   13.10    2.20
 -10  -1   0   12.60    2.40
 -10   1   0   12.90    2.40
  10   1   0   12.40    2.20
   0   2   0 7741.23  202.88
   0   2   0 7780.72  202.68
   1  -2   0 9773.82  247.08
   1  -2   0 9999.00  248.48
  -1   2   0 9240.08  247.98
  -1   2   0 9883.01  247.28
  -1   2   0 9003.70  246.58
  -1   2   0 9057.19  248.08
  -1   2   0 9284.07  248.48
   2  -2   0 2513.55   65.39
   2  -2   0 2435.36   65.29
   2  -2   0 2370.26   64.19
  -2  -2   0 2514.45   64.99
   2   2   0 2461.85   64.49
   2   2   0 2436.26   64.89
  -2   2   0 2476.35   65.29
  -2   2   0 2431.76   64.29
  -2   2   0 2431.16   64.29
  -2   2   0 2423.36   64.29
   2   2   0 2467.55   64.69
  -3  -2   0  570.64   15.20
   3  -2   0  593.74   15.90
  -3  -2   0  577.04   14.80
   3  -2   0  560.54   15.80
   3  -2   0  546.35   16.00
   3  -2   0  548.05   15.30
  -3  -2   0  557.04   14.90
   3   2   0  576.84   15.20
   3   2   0  569.44   15.30
  -3   2   0  541.45   15.40
  -3   2   0  561.14   15.90
   3   2   0  555.84   15.00
  -4  -2   0  202.78    5.60
   4  -2   0  201.58    6.90
  -4  -2   0  195.58    6.10
   4  -2   0  197.48    6.70
   4  -2   0  187.28    6.00
   4  -2   0  205.48    6.60
  -4  -2   0  203.68    5.90
  -4   2   0  201.68    6.70
   4   2   0  198.98    6.30
   4   2   0  198.68    6.10
   4   2   0  194.78    5.80
  -4   2   0  201.18    6.30
   5  -2   0  220.28    7.40
   5  -2   0  208.38    7.10
   5  -2   0  215.58    7.70
  -5  -2   0  212.98    6.50
   5  -2   0  208.78    6.50
  -5  -2   0  208.28    6.80
  -5   2   0  209.48    6.90
   5   2   0  213.68    6.80
  -5   2   0  221.38    7.30
   5   2   0  210.68    7.00
   5   2   0  213.38    6.40
   6  -2   0  285.77    8.40
   6  -2   0  283.27    9.50
  -6  -2   0  284.07    8.70
  -6  -2   0  271.97    9.00
   6  -2   0  289.47    9.30
   6   2   0  289.27    8.50
   6   2   0  273.77    9.30
  -6   2   0  288.47    9.10
   6   2   0  293.77    9.00
  -7  -2   0   46.80    2.70
   7  -2   0   47.60    2.30
   7  -2   0   52.69    3.40
  -7   2   0   50.99    3.10
   7   2   0   54.09    3.00
   7   2   0   47.60    2.40
   7   2   0   47.90    3.20
  -8  -2   0    7.10    1.50
   8  -2   0    5.60    1.00
   8  -2   0    6.60    1.80
  -8  -2   0    4.90    1.40
  -8   2   0    3.50    1.60
   8   2   0    5.30    1.40
  -9  -2   0    0.60    1.30
  -9   2   0   -1.80    1.30
   9   2   0    1.80    1.30
 -10  -2   0   10.60    2.20
 -10   2   0    8.60    2.20
  10   2   0   10.20    2.10
   0  -3   0   -1.80    0.10
   0  -3   0   -1.60    0.20
   0   3   0   -1.40    0.30
   0   3   0   -1.70    0.30
   0   3   0   -1.60    0.30
   1  -3   0 3066.49   78.99
  -1  -3   0 2997.20   77.99
   1  -3   0 2905.91   78.79
  -1  -3   0 3060.09   79.29
   1  -3   0 3156.68   78.39
   1   3   0 2949.51   77.89
  -1   3   0 2840.02   79.49
  -1   3   0 2972.20   79.59
   1   3   0 2937.41   77.69
  -1   3   0 3030.00   79.79
  -1   3   0 2954.80   79.49
  -1   3   0 2909.41   78.39
  -2  -3   0 1240.78   33.90
   2  -3   0 1336.87   34.40
  -2  -3   0 1277.17   33.80
   2  -3   0 1289.87   34.10
  -2   3   0 1290.67   34.50
   2   3   0 1295.77   33.60
  -2   3   0 1292.67   34.50
   2   3   0 1272.97   33.60
   2   3   0 1271.77   34.20
  -2   3   0 1313.07   33.90
  -2   3   0 1291.27   34.50
   3  -3   0  291.67    8.50
   3  -3   0  298.77    9.00
  -3  -3   0  296.67    8.10
   3  -3   0  301.87    9.00
  -3  -3   0  303.57    8.10
  -3   3   0  279.77    8.50
  -3   3   0  279.07    9.10
   3   3   0  286.07    8.00
   3   3   0  289.37    8.00
   3   3   0  292.97    8.10
  -3   3   0  282.87    9.00
   4  -3   0  386.36   11.70
   4  -3   0  389.06   11.60
  -4  -3   0  382.66   10.20
  -4  -3   0  389.46   10.80
   4  -3   0  393.36   11.10
  -4  -3   0  387.76   10.50
   4   3   0  365.06   10.90
  -4   3   0  402.26   11.80
   4   3   0  383.66   10.60
  -4   3   0  386.46   11.20
   4   3   0  372.86   10.70
   5  -3   0   58.59    2.60
  -5  -3   0   52.99    2.30
  -5  -3   0   57.29    2.60
   5  -3   0   51.89    3.00
   5  -3   0   58.69    3.20
   5   3   0   56.59    2.20
   5   3   0   54.19    2.70
  -5   3   0   57.29    3.20
  -5   3   0   54.39    2.80
   5   3   0   53.29    2.40
   6  -3   0   44.80    2.40
   6  -3   0   52.59    3.30
  -6  -3   0   45.50    2.60
  -6  -3   0   48.20    2.40
   6   3   0   48.00    2.90
   6   3   0   42.90    2.40
   6   3   0   47.50    2.20
  -6   3   0   40.20    2.70
   7  -3   0    1.80    1.20
  -7  -3   0    2.40    1.00
   7  -3   0    2.50    0.90
  -7  -3   0    2.50    0.90
   7   3   0    2.30    1.00
   7   3   0    1.70    0.70
  -7   3   0    2.90    1.30
   7   3   0    1.90    1.00
  -8  -3   0    8.90    1.60
   8  -3   0   10.00    1.30
  -8  -3   0    8.10    1.40
  -8   3   0    9.10    1.80
   8   3   0   10.30    1.60
  -9  -3   0    4.30    1.50
  -9   3   0    6.80    1.90
   9   3   0    4.70    1.40
 -10  -3   0    7.70    1.90
 -10   3   0    5.10    2.00
  10   3   0    6.70    1.70
   0  -4   0 3210.28   81.29
   0  -4   0 3145.49   81.39
   0   4   0 3175.48   82.99
   0   4   0 2886.41   81.59
   0   4   0 3103.99   81.89
   1  -4   0  195.98    5.70
   1  -4   0  192.78    5.60
   1   4   0  194.98    5.40
  -1   4   0  196.48    6.00
  -1   4   0  169.88    5.20
  -1   4   0  199.98    6.10
   1   4   0  198.18    5.40
  -2  -4   0  351.56    9.50
   2  -4   0  364.56   10.30
   2  -4   0  347.37   10.00
  -2   4   0  352.16    9.70
  -2   4   0  338.27   10.50
  -2   4   0  352.06   10.50
   3  -4   0  945.21   24.60
  -3  -4   0  929.01   23.80
  -3  -4   0  900.81   24.00
   3  -4   0  944.11   25.10
   3  -4   0  900.71   25.10
  -3   4   0  836.92   25.20
  -3   4   0  952.00   24.50
   3   4   0  844.82   23.70
   3   4   0  902.71   23.90
   3   4   0  924.81   24.10
  -3   4   0  915.71   25.20
  -4  -4   0   16.90    1.10
   4  -4   0   19.50    1.50
  -4  -4   0   18.10    0.80
   4  -4   0   17.70    1.90
   4  -4   0   18.90    1.90
  -4  -4   0   17.50    0.60
  -4  -4   0   18.40    1.00
   4   4   0   18.10    1.00
  -4   4   0   17.80    2.00
   4   4   0   16.50    1.10
  -4   4   0   18.20    1.60
   4   4   0   17.80    1.30
  -5  -4   0  154.78    4.90
  -5  -4   0  168.28    5.20
  -5  -4   0  159.78    4.60
   5  -4   0  169.18    5.60
   5  -4   0  168.38    6.30
  -5  -4   0  156.48    5.30
   5  -4   0  168.98    6.30
  -5   4   0  162.78    6.30
   5   4   0  159.18    5.00
   5   4   0  163.28    5.00
  -5   4   0  161.18    5.70
   5   4   0  154.68    5.40
  -6  -4   0   72.89    3.00
   6  -4   0   73.19    3.30
  -6  -4   0   70.19    3.20
  -6  -4   0   69.09    3.00
   6  -4   0   70.19    4.00
   6   4   0   71.09    3.00
   6   4   0   71.09    3.40
  -6   4   0   78.99    3.60
   6   4   0   73.89    2.80
   7  -4   0    6.10    1.20
  -7  -4   0    4.30    1.10
  -7  -4   0    6.70    1.10
  -7  -4   0    5.60    1.20
   7   4   0    5.40    1.40
  -7   4   0    6.60    1.60
   7   4   0    7.50    1.20
   7   4   0    7.60    1.10
  -8  -4   0    3.10    1.20
   8  -4   0    2.10    1.00
  -8  -4   0    3.70    1.30
  -8   4   0    3.60    1.60
   8   4   0    4.10    1.40
   8   4   0    3.10    1.10
  -9  -4   0    2.90    1.40
   9  -4   0    2.90    1.00
   9   4   0    2.30    1.20
  -9   4   0    3.50    1.70
 -10  -4   0    2.20    1.60
  10   4   0    0.40    1.20
 -10   4   0    3.20    1.90
   1  -5   0  525.05   14.30
   1   5   0  528.25   14.00
   1   5   0  505.45   14.00
   1   5   0  534.15   13.60
  -1   5   0  506.25   14.70
   2  -5   0  251.27    7.70
  -2  -5   0  259.57    7.20
  -2   5   0  260.57    7.30
  -2   5   0  259.37    8.20
   3  -5   0  750.42   20.50
   3  -5   0  703.13   20.00
  -3  -5   0  747.93   19.30
  -3   5   0  699.93   19.70
  -3   5   0  739.03   20.70
   4  -5   0   27.80    2.20
  -4  -5   0   29.90    1.50
   4  -5   0   29.50    2.30
   4  -5   0   26.50    2.00
  -4  -5   0   31.30    1.20
   4   5   0   28.90    1.40
   4   5   0   29.00    1.50
  -4   5   0   31.40    2.00
  -4   5   0   29.40    2.40
   4   5   0   27.50    1.10
  -5  -5   0  209.58    6.50
  -5  -5   0  220.48    6.30
  -5  -5   0  210.98    6.10
   5  -5   0  213.08    7.10
   5   5   0  211.58    6.60
   5   5   0  213.38    6.20
   5   5   0  210.88    6.40
  -5   5   0  219.48    7.90
  -5   5   0  212.88    7.10
  -6  -5   0   10.00    1.00
  -6  -5   0   13.00    1.20
   6  -5   0   12.10    1.60
  -6  -5   0   10.50    1.30
  -6   5   0   12.10    1.70
   6   5   0   11.90    1.20
   6   5   0    9.60    1.40
   6   5   0   10.00    1.00
  -7  -5   0   21.90    1.90
  -7  -5   0   22.90    1.60
   7  -5   0   22.90    2.20
   7   5   0   19.60    1.60
  -7   5   0   20.20    2.40
   7   5   0   21.80    2.20
   8  -5   0    2.80    1.20
  -8  -5   0    5.60    1.30
  -8   5   0    4.90    1.70
   8   5   0    5.50    1.10
   8   5   0    3.20    1.40
   9  -5   0    6.10    1.40
  -9  -5   0    4.30    1.50
   9   5   0    3.90    1.80
   9   5   0    4.80    1.20
  -9   5   0    5.00    1.80
 -10  -5   0    4.20    1.60
  10   5   0    1.50    1.20
 -10   5   0    2.80    1.90
   0  -6   0 1222.08   32.80
   0  -6   0 1256.77   32.60
   0   6   0 1268.97   33.10
   0   6   0 1242.08   33.30
   0   6   0 1234.18   33.20
   1  -6   0  190.38    5.70
   1   6   0  186.88    5.00
   1   6   0  182.58    5.50
   1   6   0  181.78    5.50
  -1   6   0  186.88    6.20
  -1   6   0  184.38    6.20
   1   6   0  180.58    5.00
  -1   6   0  178.18    6.10
  -2  -6   0   26.20    1.30
   2  -6   0   26.80    1.80
  -2   6   0   27.50    1.20
  -2   6   0   28.50    2.20
  -2   6   0   25.80    2.00
  -3  -6   0  123.69    4.10
   3  -6   0  155.28    5.10
  -3   6   0  132.09    4.40
  -3   6   0  161.38    5.70
   4  -6   0  176.78    6.30
   4  -6   0  188.38    7.10
  -4  -6   0  188.68    5.50
  -4   6   0  180.28    6.00
  -4   6   0  193.58    7.10
  -4   6   0  186.68    7.50
  -5  -6   0   72.59    2.80
  -5  -6   0   73.99    2.30
   5  -6   0   71.29    3.50
  -5  -6   0   71.59    2.30
   5   6   0   75.69    2.40
  -5   6   0   73.69    3.30
  -5   6   0   68.99    4.10
   5   6   0   77.39    2.80
  -6  -6   0  150.28    4.60
  -6  -6   0  135.89    5.70
   6  -6   0  155.68    5.80
  -6  -6   0  145.79    4.70
   6   6   0  165.08    5.30
   6   6   0  145.29    4.60
  -6   6   0  160.28    5.70
  -7  -6   0   19.40    1.70
   7  -6   0   16.00    2.00
   7   6   0   17.40    1.90
   7   6   0   18.00    1.40
  -7   6   0   21.80    2.40
  -8  -6   0    4.50    1.20
   8  -6   0    2.10    1.40
  -8   6   0    2.30    1.50
   8   6   0    1.70    0.80
   8   6   0    4.20    1.30
  -9  -6   0    8.40    1.70
   9  -6   0   11.90    1.80
   9   6   0   12.10    1.50
  -9   6   0    9.70    2.30
   9   6   0   12.10    2.20
   0  -7   0    2.30    0.50
  -1  -7   0  427.46   11.40
  -1  -7   0  433.76   11.40
   1  -7   0  428.16   12.30
   1   7   0  432.56   12.00
  -1   7   0  412.76   12.80
  -1   7   0  435.36   12.70
   1   7   0  432.56   11.30
   1   7   0  446.26   11.40
   1   7   0  408.26   12.00
  -1   7   0  448.36   12.70
  -2  -7   0   68.09    2.60
   2  -7   0   71.79    3.20
  -2   7   0   77.49    3.70
  -2   7   0   72.99    2.10
  -2   7   0   76.69    3.70
  -2   7   0   71.59    3.60
   3  -7   0   25.40    2.00
  -3  -7   0   23.20    1.20
  -3   7   0   25.20    1.40
  -3   7   0   20.00    2.20
   4  -7   0   86.59    3.80
  -4  -7   0   82.59    2.80
  -4   7   0   76.39    4.20
  -4   7   0   79.39    3.20
  -5  -7   0    4.10    0.80
   5  -7   0    4.30    1.30
  -5   7   0    3.50    1.10
  -5   7   0    3.70    1.50
   6  -7   0   10.00    1.80
  -6   7   0   11.90    1.70
   7  -7   0   58.69    3.70
   7   7   0   59.39    2.80
  -7   7   0   58.49    3.50
   7   7   0   56.19    2.20
   8  -7   0    4.00    1.60
   8   7   0    3.70    1.30
   8   7   0    3.20    0.80
  -8   7   0    3.40    1.60
   9  -7   0   13.00    2.10
   9   7   0   11.80    1.30
   9   7   0   12.00    1.80
  -9   7   0   13.40    2.40
   0  -8   0  757.42   20.10
   0   8   0  743.33   20.00
   0   8   0  735.23   20.10
   0   8   0  729.63   20.50
   0   8   0  720.83   20.40
  -1  -8   0   45.70    1.80
   1  -8   0   43.90    2.40
  -1   8   0   41.80    2.70
   1   8   0   43.50    2.10
  -1   8   0   47.50    2.70
  -1   8   0   41.20    2.60
   1   8   0   47.30    2.20
   2  -8   0   81.09    3.60
  -2  -8   0   78.49    2.90
  -2   8   0   81.69    4.00
  -2   8   0   75.39    4.00
  -2   8   0   75.89    3.90
   3  -8   0   23.10    2.20
  -3  -8   0   25.40    1.30
  -3   8   0   25.80    2.70
  -3   8   0   21.30    2.40
  -3   8   0   18.80    2.30
   4  -8   0    3.20    1.20
  -4   8   0    3.60    1.40
  -4   8   0    2.70    0.80
  -4   8   0    6.10    1.60
   5  -8   0   26.60    2.50
  -5   8   0   29.00    2.00
  -5   8   0   27.20    3.00
   6  -8   0   13.20    2.10
  -6   8   0   11.20    1.60
   7  -8   0   37.00    3.30
  -7   8   0   37.80    2.80
   8  -8   0    2.80    1.50
  -8   8   0    4.40    1.60
   0  -9   0    0.50    0.70
   0   9   0   -0.10    0.80
   0   9   0    1.40    0.80
  -1  -9   0  168.28    5.10
  -1  -9   0  166.78    5.60
   1  -9   0  167.08    5.70
   1   9   0  156.18    5.20
  -1   9   0  163.38    6.10
  -1   9   0  156.08    6.10
   1   9   0  165.48    5.40
   2  -9   0   25.30    2.30
  -2  -9   0   28.50    1.20
  -2  -9   0   29.90    1.70
  -2   9   0   26.80    2.70
  -2   9   0   30.20    2.60
   2   9   0   28.20    1.20
   3  -9   0   34.40    2.60
  -3   9   0   24.30    2.70
  -3   9   0   34.80    2.90
   4  -9   0    5.50    1.50
  -4   9   0    3.00    1.50
   5  -9   0    3.90    1.50
  -5   9   0    7.60    2.00
   6  -9   0   22.40    2.70
   7  -9   0   18.00    2.40
   8  -9   0   42.50    3.60
   0 -10   0   40.30    2.40
   0  10   0   38.80    2.40
   0  10   0   37.20    2.50
  -1 -10   0   38.30    2.30
   1 -10   0   38.60    2.60
  -1 -10   0   37.70    2.10
  -1  10   0   32.50    2.60
  -1  10   0   35.20    2.80
   1  10   0   39.90    2.20
   1  10   0   35.40    2.00
   2 -10   0    3.50    1.30
  -2  10   0    6.10    1.80
  -2  10   0    6.10    1.60
   3 -10   0   20.60    2.30
  -3  10   0   18.90    2.50
   4 -10   0    8.60    1.80
  -4  10   0    9.80    2.10
   5 -10   0   14.20    2.20
  -5  10   0   16.50    2.60
   6 -10   0    9.70    2.30
   7 -10   0    1.00    1.60
   0 -11   0    3.90    1.20
   0  11   0    4.40    1.20
   0  11   0    6.50    1.30
   1 -11   0    0.90    1.20
  -1 -11   0    2.90    1.00
  -1  11   0    1.70    1.20
   1  11   0    2.70    0.80
   1  11   0    2.00    0.90
  -1  11   0    2.00    1.20
   2 -11   0    2.20    1.30
  -2  11   0    0.70    1.30
   3 -11   0    6.20    1.70
  -3  11   0    4.40    1.60
   4 -11   0   42.50    3.40
  -4  11   0   41.90    3.90
   5 -11   0    1.00    1.50
  -5  11   0    4.70    2.00
   6 -11   0    1.70    1.60
   0 -12   0   25.20    2.40
   0  12   0   19.80    2.20
   0  12   0   24.70    2.20
   1 -12   0   -1.30    1.10
  -1  12   0    0.50    1.10
   1  12   0    0.10    0.80
  -1  12   0    0.70    1.20
   1  12   0    0.00    0.70
   2 -12   0    4.50    1.50
  -2  12   0    5.20    1.60
   3 -12   0    3.80    1.60
  -3  12   0    1.50    1.60
   4 -12   0    7.90    2.00
  -4  12   0    3.10    1.70
   5 -12   0   17.90    2.60
  -5  12   0   12.60    2.70
   0 -13   0    3.20    1.40
   0  13   0    2.20    1.30
   0  13   0    5.00    1.20
   1 -13   0    2.50    1.40
   1  13   0    1.60    0.80
  -1  13   0    1.60    1.30
   1  13   0    2.10    0.80
   2 -13   0    7.70    1.90
  -2  13   0    5.10    1.70
   3 -13   0    4.30    1.80
  -3  13   0    6.70    2.00
  11   0  -1    1.60    1.50
 -11   0   1   -1.20    1.50
  10   0  -1   37.10    3.70
 -10   0   1   30.50    3.30
   9   0  -1    2.70    1.50
  -9   0   1    1.60    1.50
  -8   0   1   84.19    4.20
   8   0  -1   94.19    4.70
   7   0  -1  478.85   14.00
   7   0  -1  487.35   12.90
   7   0  -1  461.15   15.00
  -7   0   1  475.15   14.20
   7   0  -1  484.35   14.70
   6   0  -1  178.38    5.20
  -6   0   1  175.88    6.10
   6   0  -1  175.88    6.50
   6   0  -1  189.98    6.10
   6   0  -1  178.28    6.70
   5   0  -1    5.80    1.10
   5   0  -1    7.40    0.70
   5   0  -1    7.80    1.30
   5   0  -1    6.50    1.00
  -5   0   1    9.30    1.20
   4   0  -1  110.59    3.80
   4   0  -1  108.99    3.30
   4   0  -1  103.79    4.10
   4   0  -1  108.69    4.10
   4   0  -1  116.39    4.10
  -4   0   1  108.79    3.70
   3   0  -1    9.20    1.10
  -3   0   1   10.40    1.10
   3   0  -1    7.60    1.00
  -3   0   1    9.30    0.80
   3   0  -1    9.50    0.70
   3   0  -1    8.00    0.90
  -3   0   1   10.90    0.90
   2   0  -1  353.76    9.60
  -2   0   1  335.27    9.60
   2   0  -1  351.76    9.30
  -2   0   1  345.17    9.40
  -2   0   1  361.96    9.40
   2   0  -1  333.77    9.30
  -2   0   1  346.67    9.60
   2   0  -1  317.77    9.60
   1   0  -1    3.60    0.40
  -1   0   1    2.90    0.40
  -1   0   1    3.80    0.50
   1   0  -1    3.50    0.40
   1   0  -1    4.80    0.50
  -1   0   1    4.20    0.40
  -1   0   1    3.60    0.40
   1   0  -1    3.80    0.40
   0   0  -1 4050.09  106.19
   0   0   1 4064.79  106.19
   1   0   1   -1.20    0.30
  -1   0  -1   -0.70    0.30
   1   0   1   -0.90    0.30
  -1   0  -1   -1.00    0.30
  -1   0  -1   -0.80    0.30
   1   0   1   -0.20    0.40
  -1   0  -1   -0.40    0.40
   1   0   1    0.10    0.40
  -1   0  -1   -0.30    0.40
   1   0   1    2.00    0.50
   2   0   1   92.19    3.10
   2   0   1   93.39    3.20
  -2   0  -1   88.89    3.10
   2   0   1   95.49    3.10
   2   0   1   94.59    2.80
  -2   0  -1   95.99    3.00
  -2   0  -1   97.59    3.10
  -3   0  -1  351.96    9.70
   3   0   1  330.37    9.80
  -3   0  -1  349.37    9.80
   3   0   1  333.47    9.20
   3   0   1  328.57   10.00
  -3   0  -1  337.87    9.90
   3   0   1  351.46    9.70
   4   0   1  219.48    6.00
   4   0   1  205.38    6.80
   4   0   1  199.48    7.00
  -4   0  -1  213.08    6.60
   4   0   1  223.18    6.70
  -4   0  -1  215.58    7.00
   5   0   1  359.86   10.50
  -5   0  -1  348.47   11.00
   5   0   1  346.37   11.10
   5   0   1  359.66   10.70
  -5   0  -1  333.67   10.40
   5   0   1  357.56    9.70
   6   0   1  603.94   18.00
   6   0   1  602.54   17.40
   6   0   1  594.64   16.00
   6   0   1  605.24   17.00
  -6   0  -1  596.54   17.10
  -6   0  -1  571.24   17.70
  -7   0  -1    5.30    1.40
  -7   0  -1    4.60    1.30
   7   0   1    5.60    1.40
  -8   0  -1    1.40    1.30
   8   0   1    0.80    1.10
   9   0   1   25.40    2.80
  -9   0  -1   23.80    2.70
 -10   0  -1    0.00    1.50
  10   0   1   -0.30    1.30
 -11  -1   1    6.90    2.10
 -11   1   1    4.80    2.10
  11   1  -1    6.30    1.90
 -10  -1   1   42.00    3.60
  10  -1  -1   44.20    3.90
 -10   1   1   40.80    3.70
  10   1  -1   42.20    3.70
   9  -1  -1   82.49    4.90
  -9  -1   1   86.89    4.50
  -9   1   1   90.39    4.70
   9   1  -1   91.49    4.80
  -8  -1   1   53.69    3.20
   8  -1  -1   52.39    2.30
   8  -1  -1   63.89    3.90
  -8   1   1   58.39    3.50
   8   1  -1   57.79    3.60
   7  -1  -1   24.80    2.10
  -7  -1   1   27.00    2.30
   7  -1  -1   20.80    2.40
   7  -1  -1   19.20    1.40
   7   1  -1   26.90    2.80
   7   1  -1   25.40    1.80
  -7   1   1   17.80    1.90
   7   1  -1   23.50    2.40
   6  -1  -1  387.16   11.50
   6  -1  -1  366.56   11.80
   6  -1  -1  375.16   12.10
   6  -1  -1  362.06   10.50
  -6  -1   1  361.56   11.10
   6   1  -1  384.26   10.00
   6   1  -1  385.56   11.00
   6   1  -1  378.46   11.80
   6   1  -1  387.56   11.60
  -6   1   1  380.96   11.40
   5  -1  -1  171.38    6.30
   5  -1  -1  166.38    5.90
  -5  -1   1  186.28    5.60
   5  -1  -1  163.68    6.10
   5  -1  -1  174.58    5.30
  -5   1   1  169.78    5.80
   5   1  -1  173.88    5.50
   5   1  -1  182.08    6.00
   5   1  -1  179.58    4.70
   5   1  -1  171.48    6.10
  -5   1   1  179.88    6.20
   4  -1  -1   81.79    3.50
   4  -1  -1   80.19    3.50
   4  -1  -1   85.59    2.90
   4  -1  -1   78.79    3.50
  -4  -1   1   81.89    2.90
   4  -1  -1   88.89    3.40
   4   1  -1   75.29    3.20
  -4   1   1   85.99    3.20
   4   1  -1   81.29    2.90
  -4   1   1   91.99    3.60
   4   1  -1   84.89    3.30
   4   1  -1   78.99    3.20
   4   1  -1   85.39    2.30
   3  -1  -1 1410.16   36.50
   3  -1  -1 1377.26   37.00
  -3  -1   1 1427.56   36.30
  -3  -1   1 1387.06   36.20
   3  -1  -1 1403.66   37.00
   3   1  -1 1300.27   36.60
  -3   1   1 1419.16   36.60
   3   1  -1 1405.46   36.40
   3   1  -1 1371.36   36.70
   3   1  -1 1343.57   36.10
   3   1  -1 1417.86   36.10
  -3   1   1 1369.26   36.90
  -2  -1   1 7959.00  211.38
   2  -1  -1 8369.76  213.48
   2  -1  -1 7853.81  212.88
   2  -1  -1 8437.46  211.78
   2   1  -1 7965.80  211.38
  -2   1   1 8392.16  213.28
  -2   1   1 8164.28  211.68
  -2   1   1 7886.91  213.88
  -2   1   1 7507.05  210.68
   2   1  -1 8051.49  211.28
   1  -1  -1 3807.72   97.39
  -1  -1   1 3752.82   94.99
   1  -1  -1 3513.25   96.79
   1  -1  -1 3846.02   96.99
   1  -1  -1 3516.05   95.89
  -1  -1   1 3468.05   95.79
   1  -1  -1 3642.24   96.09
  -1  -1   1 3679.53   95.69
   1   1  -1 3572.74   95.59
  -1   1   1 3784.22   97.19
  -1   1   1 3687.53   96.29
   1   1  -1 3634.84   95.49
  -1   1   1 3471.75   96.09
  -1   1   1 3776.52   97.49
   1   1  -1 3590.94   95.79
   0  -1  -1  873.61   23.50
   0  -1   1  875.91   23.50
   0  -1   1  878.11   23.80
   0  -1   1  868.91   23.30
   0  -1   1  873.11   23.60
   0  -1   1  853.81   23.60
   0  -1  -1  838.32   23.20
   0  -1  -1  897.61   23.70
   0  -1  -1  904.21   24.20
   0  -1  -1  922.41   24.20
   0  -1   1  884.31   24.00
   0   1  -1  856.31   23.30
   0   1  -1  835.22   23.20
   0   1   1  890.91   23.10
   0   1   1  884.01   23.70
   0   1  -1  922.61   23.60
   0   1  -1  869.91   23.50
   0   1  -1  907.71   23.90
   0   1  -1  934.51   23.90
   0   1   1  871.41   23.20
   0   1   1  885.71   23.40
   0   1   1  918.21   24.10
   0   1   1  910.01   23.80
  -1  -1  -1 2449.75   63.99
  -1  -1  -1 2435.86   64.79
   1  -1   1 2468.25   64.29
   1  -1   1 2334.67   63.79
  -1  -1  -1 2524.25   63.69
  -1  -1  -1 2496.45   64.79
  -1  -1  -1 2536.45   63.89
   1  -1   1 2472.35   64.99
   1  -1   1 2342.17   63.69
   1   1   1 2422.86   63.49
  -1   1  -1 2305.57   63.49
  -1   1  -1 2411.76   64.69
  -1   1  -1 2407.16   64.69
  -1   1  -1 2404.16   64.89
   1   1   1 2388.06   64.69
  -1   1  -1 2352.86   64.39
   1   1   1 2427.16   63.99
   1   1   1 2367.16   64.09
   1   1   1 2419.76   64.39
   2  -1   1 1218.98   33.80
   2  -1   1 1264.17   33.70
  -2  -1  -1 1304.47   33.40
  -2  -1  -1 1282.47   33.40
   2  -1   1 1261.27   33.30
   2  -1   1 1369.36   33.80
  -2  -1  -1 1258.17   33.50
  -2  -1  -1 1331.57   33.60
   2   1   1 1212.68   33.20
   2   1   1 1306.37   34.20
  -2   1  -1 1283.07   33.50
  -2   1  -1 1325.47   33.90
  -2   1  -1 1282.57   33.80
   2   1   1 1081.39   33.40
   2   1   1 1293.47   33.60
   2   1   1 1294.27   33.50
  -3  -1  -1  995.70   25.90
  -3  -1  -1  981.30   25.70
   3  -1   1  978.30   25.50
   3  -1   1  970.70   26.10
  -3  -1  -1  979.00   26.00
   3  -1   1  975.90   26.00
   3  -1   1  922.61   26.30
   3   1   1  923.01   26.00
   3   1   1  995.30   25.90
  -3   1  -1  952.60   25.80
   3   1   1  954.90   25.70
  -3   1  -1  932.01   26.10
  -3   1  -1  988.10   26.30
   3   1   1  962.50   25.40
   4  -1   1   32.00    2.30
   4  -1   1   36.50    2.00
  -4  -1  -1   36.50    1.80
   4  -1   1   36.60    2.10
   4  -1   1   33.60    1.60
  -4  -1  -1   33.70    2.00
   4   1   1   33.90    1.90
  -4   1  -1   35.60    2.00
   4   1   1   35.50    1.80
   4   1   1   35.50    2.10
  -4   1  -1   36.00    2.30
  -4   1  -1   34.80    2.00
   4   1   1   34.40    1.20
  -5  -1  -1  150.78    5.70
   5  -1   1  161.08    5.50
   5  -1   1  156.38    6.20
  -5  -1  -1  160.18    5.30
   5  -1   1  159.58    4.90
   5  -1   1  157.78    5.70
  -5  -1  -1  153.38    5.60
  -5   1  -1  160.58    5.70
   5   1   1  159.68    5.50
  -5   1  -1  163.28    5.50
   5   1   1  152.38    5.20
  -5   1  -1  154.78    6.00
   5   1   1  162.18    6.00
   5   1   1  157.58    4.40
  -6  -1  -1  345.47   10.90
   6  -1   1  340.77   10.80
  -6  -1  -1  331.87   10.20
   6  -1   1  345.77    9.60
  -6  -1  -1  330.37   10.60
   6   1   1  328.97   10.10
   6   1   1  331.37   11.10
   6   1   1  339.47    9.10
  -6   1  -1  328.07   10.40
   6   1   1  343.77   10.50
  -7  -1  -1   14.40    2.20
  -7  -1  -1   14.60    1.90
   7  -1   1   13.90    2.00
   7  -1   1   15.60    1.20
  -7  -1  -1   13.90    1.80
   7   1   1   15.80    1.90
  -7   1  -1   12.20    1.80
   8  -1   1   69.49    4.10
  -8  -1  -1   64.89    3.70
   8   1   1   68.79    3.90
  -8   1  -1   64.49    3.90
   9  -1   1   14.90    2.40
  -9  -1  -1   15.50    2.40
   9   1   1   14.70    2.20
  -9   1  -1   16.90    2.50
 -10  -1  -1    2.20    1.60
 -10   1  -1    1.20    1.60
  10   1   1   -0.40    1.20
 -11  -2   1   16.40    2.60
 -11   2   1   14.50    2.70
  11   2  -1   14.70    2.40
 -10  -2   1   12.20    2.20
  10   2  -1   17.90    2.50
 -10   2   1   12.50    2.40
   9  -2  -1    2.20    1.60
  -9  -2   1    0.80    1.30
   9   2  -1   -1.30    1.10
  -9   2   1    1.70    1.50
  -8  -2   1   45.50    2.90
   8  -2  -1   43.30    2.20
   8  -2  -1   40.40    3.40
  -8   2   1   42.50    3.10
   8   2  -1   48.40    3.50
   8   2  -1   38.00    2.30
   8   2  -1   45.20    3.10
   7  -2  -1  298.67   10.10
  -7  -2   1  286.17    9.00
   7  -2  -1  292.57    8.60
  -7   2   1  294.47    9.50
   7   2  -1  278.57    9.70
   7   2  -1  300.07    8.70
   7   2  -1  275.27    9.30
   6  -2  -1  216.28    6.60
  -6  -2   1  211.38    6.70
   6  -2  -1  208.78    7.60
   6  -2  -1  213.38    7.30
   6  -2  -1  198.88    7.80
   6   2  -1  211.58    7.30
   6   2  -1  215.18    6.40
   6   2  -1  211.48    7.00
  -6   2   1  213.58    7.50
  -6   2   1  194.98    7.00
  -5  -2   1  153.78    4.90
   5  -2  -1  159.68    5.80
   5  -2  -1  150.38    5.60
   5  -2  -1  152.08    5.00
   5  -2  -1  159.48    6.10
  -5   2   1  163.68    5.90
  -5   2   1  153.88    5.40
   5   2  -1  159.08    5.50
   5   2  -1  162.88    4.80
   5   2  -1  147.59    5.20
   4  -2  -1  237.68    6.90
   4  -2  -1  219.88    7.30
  -4  -2   1  238.38    6.40
  -4  -2   1  234.18    6.50
   4  -2  -1  226.68    7.50
   4  -2  -1  222.28    7.60
   4   2  -1  234.38    6.50
   4   2  -1  232.68    7.00
   4   2  -1  230.58    6.90
  -4   2   1  222.28    7.10
  -4   2   1  237.18    7.60
   3  -2  -1 1459.35   41.70
   3  -2  -1 1664.23   41.80
   3  -2  -1 1664.13   41.80
  -3  -2   1 1529.65   40.80
   3  -2  -1 1523.45   41.20
  -3  -2   1 1687.73   41.40
  -3   2   1 1566.94   41.80
   3   2  -1 1570.14   41.10
  -3   2   1 1502.75   41.30
   3   2  -1 1514.65   41.10
   3   2  -1 1537.35   41.30
  -2  -2   1 1246.38   35.20
  -2  -2   1 1397.76   35.20
   2  -2  -1 1348.17   35.40
   2   2  -1 1335.77   35.10
  -2   2   1 1339.47   35.70
  -2   2   1 1375.56   35.70
   2   2  -1 1348.77   35.30
  -2   2   1 1340.87   35.30
   2   2  -1 1317.97   35.00
  -2   2   1 1371.66   35.70
   1  -2  -1 4970.30  129.99
   1  -2  -1 4967.10  129.89
   1  -2  -1 5110.79  131.99
  -1  -2   1 4904.11  128.79
   1  -2  -1 4924.31  129.39
   1   2  -1 4763.12  128.59
  -1   2   1 5169.78  131.49
  -1   2   1 4580.04  130.49
  -1   2   1 4882.71  129.19
  -1   2   1 5151.38  129.69
  -1   2   1 4810.02  130.29
   0  -2   1 2127.99   57.29
   0  -2  -1 2081.49   57.19
   0  -2   1 2239.58   58.29
   0  -2   1 2169.38   56.99
   0  -2  -1 2142.79   56.79
   0  -2   1 2172.68   57.29
   0  -2  -1 2216.88   56.59
   0  -2  -1 2026.60   57.19
   0   2  -1 2068.79   56.99
   0   2  -1 2201.38   57.59
   0   2  -1 2180.38   56.79
   0   2  -1 2162.88   56.89
   0   2   1 2254.17   57.49
   0   2   1 2145.79   56.79
   0   2  -1 2167.28   57.59
   0   2   1 2190.28   57.79
   1  -2   1  130.29    4.20
  -1  -2  -1  137.69    3.70
  -1  -2  -1  136.99    3.80
  -1  -2  -1  138.79    3.70
   1  -2   1  134.09    4.10
   1  -2   1  127.29    3.90
  -1  -2  -1  134.69    3.90
  -1   2  -1  124.59    4.20
  -1   2  -1  133.39    3.90
   1   2   1  138.89    3.80
   1   2   1  134.69    3.90
  -1   2  -1  142.39    4.20
   1   2   1  135.09    3.80
  -1   2  -1  132.49    4.30
   1   2   1  136.09    3.80
  -2  -2  -1 3271.87   85.29
   2  -2   1 3163.88   85.89
   2  -2   1 3375.46   87.19
  -2  -2  -1 3291.07   86.49
  -2  -2  -1 3301.17   85.69
  -2  -2  -1 3324.47   86.69
  -2   2  -1 3250.27   86.29
   2   2   1 3122.29   85.79
  -2   2  -1 3151.38   85.19
   2   2   1 3291.07   86.49
   2   2   1 3278.17   86.49
  -2   2  -1 3262.97   86.09
  -3  -2  -1 1106.29   28.30
  -3  -2  -1 1077.89   27.70
  -3  -2  -1 1073.89   28.30
   3  -2   1 1038.20   29.00
   3  -2   1 1066.89   28.70
   3  -2   1 1103.89   28.70
   3  -2   1 1080.89   28.20
  -3  -2  -1 1028.50   28.00
  -3   2  -1 1019.80   28.30
  -3   2  -1 1027.90   28.70
  -3   2  -1 1061.49   29.00
   3   2   1 1038.70   28.30
   3   2   1 1045.20   28.10
   3   2   1 1084.09   28.10
  -4  -2  -1  103.19    3.80
   4  -2   1   97.39    4.10
   4  -2   1  104.89    4.50
  -4  -2  -1  105.69    3.60
   4  -2   1  108.29    4.10
  -4  -2  -1  102.29    3.80
   4  -2   1   99.59    3.50
   4   2   1  110.49    3.70
   4   2   1  109.99    3.60
   4   2   1  104.69    3.90
  -4   2  -1  103.09    4.10
  -4   2  -1  102.59    3.80
   5  -2   1  218.78    7.30
   5  -2   1  220.28    7.50
  -5  -2  -1  222.18    7.10
   5  -2   1  221.98    6.60
  -5  -2  -1  219.28    6.80
   5  -2   1  214.38    7.90
  -5  -2  -1  212.08    7.20
  -5   2  -1  212.88    7.10
   5   2   1  217.68    6.90
   5   2   1  217.38    6.70
  -5   2  -1  219.48    7.50
   5   2   1  225.68    7.40
   6  -2   1   88.19    3.20
  -6  -2  -1   80.89    3.50
  -6  -2  -1   79.69    3.70
  -6  -2  -1   85.99    4.00
   6  -2   1   86.89    4.20
  -6   2  -1   83.99    3.80
   6   2   1   88.29    3.50
   6   2   1   85.29    3.70
   6   2   1   76.49    4.00
  -7  -2  -1   28.30    2.40
  -7  -2  -1   26.30    2.20
   7  -2   1   28.10    1.70
   7  -2   1   29.90    2.90
  -7  -2  -1   27.80    2.70
  -7   2  -1   27.50    2.60
   7   2   1   26.60    2.30
   7   2   1   23.70    2.90
  -8  -2  -1   18.70    2.30
   8  -2   1   18.30    2.60
  -8  -2  -1   19.30    2.20
  -8   2  -1   21.60    2.50
   8   2   1   18.00    2.10
  -9  -2  -1    7.80    1.80
   9   2   1    7.30    1.80
  -9   2  -1   10.20    2.20
 -10  -2  -1    3.00    1.70
  10   2   1    0.10    1.20
 -10   2  -1   -0.30    1.40
 -10  -3   1    3.90    1.60
  10   3  -1    5.90    1.70
 -10   3   1    3.40    1.90
   9  -3  -1    6.00    1.20
  -9  -3   1    6.50    1.60
  -9  -3   1    5.70    1.50
  -9   3   1    4.90    1.80
   9   3  -1    6.30    1.60
  -8  -3   1   60.19    3.20
   8  -3  -1   55.39    3.90
   8  -3  -1   53.19    2.70
   8   3  -1   56.79    3.60
  -8   3   1   51.59    3.50
   8   3  -1   51.79    3.10
   7  -3  -1  102.79    3.80
  -7  -3   1   90.09    3.80
   7  -3  -1   95.39    4.80
   7   3  -1   94.09    4.40
   7   3  -1   94.49    4.00
  -7   3   1   94.09    4.40
   7   3  -1   94.09    3.50
   6  -3  -1  250.67    7.80
   6  -3  -1  247.88    8.80
   6  -3  -1  247.98    8.60
  -6  -3   1  249.58    7.60
  -6   3   1  253.97    8.80
   6   3  -1  260.37    7.40
   6   3  -1  256.77    7.90
   6   3  -1  241.88    8.20
  -6   3   1  248.68    8.20
   5  -3  -1   20.00    1.60
   5  -3  -1   23.70    2.10
  -5  -3   1   21.10    1.20
  -5  -3   1   21.40    1.40
  -5  -3   1   22.50    1.10
   5  -3  -1   24.40    2.10
  -5   3   1   21.40    1.80
   5   3  -1   22.40    1.50
   5   3  -1   22.10    1.70
   5   3  -1   21.20    1.20
  -5   3   1   28.10    2.50
  -4  -3   1  310.77    8.50
  -4  -3   1  295.77    8.00
   4  -3  -1  291.67    8.90
   4  -3  -1  316.87    9.60
  -4   3   1  305.37    9.00
   4   3  -1  287.47    8.60
   4   3  -1  326.97    8.30
   4   3  -1  292.67    8.70
  -4   3   1  302.47    9.60
   3  -3  -1  120.99    4.50
  -3  -3   1  118.09    3.60
   3  -3  -1  121.39    4.50
  -3  -3   1  127.09    3.50
   3  -3  -1  119.39    4.10
   3   3  -1  123.69    3.40
   3   3  -1  116.59    3.70
  -3   3   1  118.39    4.60
   3   3  -1  121.69    3.70
  -3   3   1  129.39    4.10
   2  -3  -1  108.79    3.70
   2  -3  -1  121.39    4.10
  -2  -3   1  110.59    3.10
  -2   3   1  114.99    3.60
  -2   3   1  111.99    4.10
  -2   3   1  112.29    4.10
  -2   3   1  122.09    4.20
   1  -3  -1  957.90   23.80
   1  -3  -1  910.11   23.80
  -1   3   1  880.31   24.10
  -1   3   1  901.91   24.20
  -1   3   1  900.51   24.10
   1   3  -1  896.41   23.80
  -1   3   1  904.11   23.60
   1   3  -1  875.71   23.50
  -1   3   1  875.01   23.60
   1   3  -1  908.21   23.70
   0  -3   1 2249.07   59.89
   0  -3  -1 2254.77   59.49
   0  -3  -1 2270.87   59.29
   0  -3   1 2301.27   59.19
   0  -3   1 2272.77   60.19
   0  -3  -1 2289.97   59.09
   0   3  -1 2271.57   60.19
   0   3  -1 2300.57   60.69
   0   3   1 2234.58   60.09
   0   3  -1 2258.77   61.09
   0   3  -1 2293.97   58.89
   0   3   1 2163.58   59.09
   0   3   1 2343.17   60.19
   0   3  -1 2231.38   58.99
   1  -3   1  116.39    4.00
   1  -3   1  124.19    3.80
  -1  -3  -1  117.79    3.50
  -1  -3  -1  117.29    3.60
   1  -3   1  117.99    3.70
  -1   3  -1  114.89    4.00
   1   3   1  115.89    3.40
   1   3   1  117.09    3.40
   1   3   1  118.09    3.40
  -1   3  -1  115.99    3.90
  -1   3  -1  116.79    3.50
  -2  -3  -1   26.80    1.20
   2  -3   1   23.80    1.70
  -2  -3  -1   25.80    0.90
  -2  -3  -1   28.50    1.20
  -2  -3  -1   25.60    0.90
   2  -3   1   26.80    1.70
   2  -3   1   24.10    1.50
   2   3   1   27.60    1.30
   2   3   1   24.80    1.10
  -2   3  -1   27.20    1.80
  -2   3  -1   21.00    1.40
   2   3   1   27.90    1.10
  -2   3  -1   23.30    1.70
   3  -3   1 1586.94   40.90
   3  -3   1 1458.45   40.30
  -3  -3  -1 1527.65   40.00
   3  -3   1 1510.85   40.90
  -3  -3  -1 1515.35   40.10
  -3  -3  -1 1501.95   39.90
  -3  -3  -1 1542.95   40.20
  -3   3  -1 1580.24   41.40
  -3   3  -1 1554.24   41.00
   3   3   1 1580.74   40.20
   3   3   1 1521.55   40.70
   3   3   1 1509.65   40.20
  -3   3  -1 1463.45   40.40
  -4  -3  -1  222.98    6.60
  -4  -3  -1  225.38    6.80
   4  -3   1  218.28    6.80
  -4  -3  -1  222.88    6.80
   4  -3   1  235.28    7.50
   4  -3   1  230.78    7.40
  -4   3  -1  213.58    7.00
   4   3   1  218.18    7.00
   4   3   1  229.68    6.70
  -4   3  -1  229.38    7.50
   4   3   1  222.08    6.60
   5  -3   1    1.50    0.70
  -5  -3  -1    2.60    0.70
  -5  -3  -1    1.40    0.80
  -5  -3  -1    1.60    0.70
   5  -3   1    0.80    0.80
   5  -3   1    3.30    1.10
   5   3   1    2.50    0.70
  -5   3  -1    1.10    0.90
   5   3   1    2.90    0.70
  -5   3  -1    2.40    1.00
   5   3   1    1.50    0.80
  -6  -3  -1   86.89    3.70
   6  -3   1   87.29    3.40
  -6  -3  -1   81.29    3.50
  -6  -3  -1   84.49    3.90
   6  -3   1   86.59    4.30
  -6   3  -1   84.49    3.90
   6   3   1   87.89    3.40
   6   3   1   87.89    3.60
   6   3   1   82.79    4.00
   7  -3   1   13.20    1.50
  -7  -3  -1   12.00    1.90
  -7  -3  -1   13.30    1.60
  -7  -3  -1   15.50    1.70
   7   3   1   10.80    1.90
   7   3   1   14.30    1.70
  -7   3  -1   10.20    1.80
  -8  -3  -1   12.10    1.60
  -8  -3  -1   17.30    2.10
   8  -3   1   16.50    1.60
   8   3   1   11.60    1.80
  -8   3  -1   11.80    2.10
  -9  -3  -1    1.00    1.40
  -9   3  -1    2.80    1.80
   9   3   1    1.60    1.20
 -10  -3  -1    1.90    1.50
  10   3   1    2.40    1.30
 -10   3  -1   -2.20    1.50
 -10  -4   1    5.70    1.70
 -10   4   1    5.30    2.00
  10   4  -1    3.60    1.40
   9  -4  -1    3.50    1.10
  -9  -4   1    1.80    1.30
  -9   4   1    1.10    1.60
   9   4  -1    2.50    1.20
   9   4  -1    3.50    1.50
  -8  -4   1   11.70    1.70
   8  -4  -1   11.20    1.50
  -8  -4   1   14.50    1.80
   8   4  -1   12.10    1.60
  -8   4   1   19.80    2.50
   8   4  -1   12.80    1.90
  -7  -4   1  246.68    8.30
  -7  -4   1  242.08    7.80
   7  -4  -1  253.57    8.10
   7   4  -1  249.78    8.00
  -7   4   1  265.57    8.70
   7   4  -1  248.88    7.50
   7   4  -1  265.17    8.60
   6  -4  -1   43.90    2.50
   6  -4  -1   36.80    3.00
  -6  -4   1   42.20    2.00
   6   4  -1   41.70    1.80
   6   4  -1   41.00    2.20
  -6   4   1   38.90    3.00
   6   4  -1   39.40    2.40
  -6   4   1   42.50    2.70
  -5  -4   1  356.56   10.50
  -5  -4   1  368.56    9.80
  -5  -4   1  365.66   10.40
   5  -4  -1  373.06   11.70
   5  -4  -1  375.16   11.70
  -5  -4   1  366.26   10.00
   5  -4  -1  371.96   10.90
  -5   4   1  371.76   11.00
  -5   4   1  363.56   11.70
   5   4  -1  374.36   10.40
   5   4  -1  350.46   10.60
   5   4  -1  366.66   10.10
   4  -4  -1  197.98    6.70
  -4  -4   1  187.18    5.40
   4  -4  -1  179.68    6.00
  -4  -4   1  184.28    5.40
  -4   4   1  179.78    6.00
   4   4  -1  186.08    5.40
  -4   4   1  179.48    6.70
   4   4  -1  184.08    5.50
   4   4  -1  188.08    5.30
  -4   4   1  189.88    6.70
   3  -4  -1  441.46   12.40
  -3  -4   1  449.36   11.50
   3  -4  -1  440.56   12.80
  -3  -4   1  431.06   11.40
  -3   4   1  433.76   12.90
  -3   4   1  403.66   12.80
  -3   4   1  428.06   12.10
   2  -4  -1  462.25   13.10
   2  -4  -1  505.65   13.60
   2  -4  -1  480.75   13.50
  -2  -4   1  486.35   12.40
  -2   4   1  454.25   13.60
  -2   4   1  455.05   13.60
  -2   4   1  457.25   13.50
  -2   4   1  471.75   12.80
   1  -4  -1  375.16   10.20
   1  -4  -1  364.56   10.20
   1   4  -1  374.96   10.00
  -1   4   1  364.46   10.60
  -1   4   1  365.36    9.80
  -1   4   1  359.56    9.80
   1   4  -1  370.46    9.80
   1   4  -1  383.66   10.00
  -1   4   1  371.36   10.60
  -1   4   1  365.76   10.70
   0  -4   1   89.69    2.80
   0  -4  -1   88.79    2.60
   0  -4  -1   87.89    3.10
   0  -4   1   92.59    2.70
   0  -4  -1   90.69    2.60
   0   4   1   84.89    3.00
   0   4   1   88.09    2.90
   0   4  -1   82.99    3.10
   0   4   1   91.39    3.10
   0   4  -1   92.39    3.10
   0   4  -1   90.29    3.00
   1  -4   1 1877.31   49.20
   1  -4   1 1806.72   48.50
  -1  -4  -1 1793.92   48.40
  -1  -4  -1 1816.32   48.90
   1   4   1 1864.71   48.40
  -1   4  -1 1814.22   48.50
   1   4   1 1849.91   48.40
   1   4   1 1830.82   47.80
  -1   4  -1 1829.72   48.50
  -1   4  -1 1871.81   48.60
   2  -4   1  370.06   10.90
  -2  -4  -1  404.26   10.70
   2  -4   1  413.46   11.30
  -2  -4  -1  381.96   10.50
   2  -4   1  375.16   11.40
   2   4   1  385.36   10.50
   2   4   1  386.56   10.90
  -2   4  -1  405.26   10.80
   2   4   1  388.46   10.40
  -2   4  -1  377.06   11.50
  -2   4  -1  383.96   11.40
  -3  -4  -1  677.73   17.90
  -3  -4  -1  662.93   17.70
   3  -4   1  694.03   18.90
   3  -4   1  656.73   18.90
   3  -4   1  658.43   18.40
  -3  -4  -1  657.43   18.10
  -3   4  -1  664.83   19.00
  -3   4  -1  677.53   19.30
  -3   4  -1  678.53   19.30
   3   4   1  685.03   18.20
  -3   4  -1  682.13   18.40
   3   4   1  654.43   17.80
   3   4   1  674.13   18.00
  -4  -4  -1   74.19    2.70
  -4  -4  -1   73.69    2.30
   4  -4   1   80.09    3.60
  -4  -4  -1   72.19    2.50
   4  -4   1   68.59    3.00
   4  -4   1   73.09    3.50
  -4  -4  -1   68.19    2.80
   4   4   1   73.29    2.90
  -4   4  -1   75.69    3.60
   4   4   1   78.19    2.90
  -4   4  -1   77.79    3.20
   4   4   1   70.39    2.60
  -5  -4  -1  120.69    4.50
   5  -4   1  129.79    4.60
  -5  -4  -1  126.89    4.30
  -5  -4  -1  123.79    4.20
   5  -4   1  129.99    5.20
   5   4   1  119.09    4.10
   5   4   1  121.29    4.30
   5   4   1  126.79    4.70
  -5   4  -1  126.39    4.80
  -5   4  -1  133.09    5.30
  -6  -4  -1   33.10    2.00
  -6  -4  -1   33.50    2.30
   6  -4   1   37.10    2.20
  -6  -4  -1   33.40    2.10
   6   4   1   34.20    2.00
  -6   4  -1   32.70    2.50
   6   4   1   33.90    2.50
   6   4   1   30.20    1.90
  -7  -4  -1   11.80    1.70
   7  -4   1   12.10    1.50
  -7  -4  -1   11.40    1.50
  -7  -4  -1   11.30    1.40
  -7   4  -1   16.00    2.10
   7   4   1   12.00    1.90
   7   4   1    9.20    1.40
  -8  -4  -1   16.60    2.00
   8  -4   1   18.20    1.80
   8   4   1   16.60    1.90
  -8   4  -1   15.30    2.20
  -9  -4  -1    2.30    1.40
  -9   4  -1    1.60    1.60
   9   4   1    2.50    1.30
 -10  -5   1    1.50    1.40
 -10   5   1    2.50    1.80
  10   5  -1    0.70    1.00
   9  -5  -1   20.00    2.00
  -9  -5   1   19.80    2.20
   9   5  -1   20.70    2.60
   9   5  -1   19.70    1.90
  -9   5   1   18.40    2.60
   8  -5  -1    3.40    1.30
  -8  -5   1    1.70    1.00
   8   5  -1    2.70    1.00
   8   5  -1    4.40    1.40
  -8   5   1    1.50    1.40
  -7  -5   1   30.50    1.80
  -7  -5   1   29.90    2.10
  -7  -5   1   32.50    2.00
   7  -5  -1   31.10    2.40
   7   5  -1   31.60    2.30
   7   5  -1   31.20    1.90
  -7   5   1   31.60    2.80
  -6  -5   1  175.48    5.60
  -6  -5   1  179.08    5.90
   6  -5  -1  191.78    6.50
  -6  -5   1  181.98    5.50
  -6   5   1  186.28    7.40
   6   5  -1  186.28    5.70
   6   5  -1  181.68    5.50
   6   5  -1  184.28    6.00
  -6   5   1  187.08    6.60
   5  -5  -1    2.30    1.00
  -5  -5   1    2.30    0.50
  -5  -5   1    2.20    0.60
   5  -5  -1    1.60    1.00
  -5  -5   1    1.90    0.50
   5  -5  -1    1.80    1.00
   5   5  -1    1.30    0.50
  -5   5   1    4.50    1.40
  -5   5   1    2.20    1.00
   5   5  -1    2.40    0.70
   5   5  -1    2.60    0.50
   4  -5  -1   38.10    2.60
   4  -5  -1   40.30    2.30
  -4  -5   1   37.90    1.30
  -4  -5   1   36.20    1.40
  -4   5   1   36.20    2.10
  -4   5   1   39.80    2.80
  -4   5   1   36.90    2.70
   3  -5  -1    8.90    1.40
   3  -5  -1    7.70    1.20
  -3  -5   1    6.80    0.50
  -3   5   1    8.80    1.50
  -3   5   1    6.90    1.30
  -3   5   1    7.90    1.40
  -3   5   1    7.20    0.90
   2  -5  -1   47.30    2.20
  -2  -5   1   49.00    1.60
  -2   5   1   47.80    2.60
  -2   5   1   44.30    2.50
  -2   5   1   46.30    2.50
  -2   5   1   47.10    1.80
   1  -5  -1  449.46   12.30
   1   5  -1  441.16   12.20
  -1   5   1  448.66   12.70
  -1   5   1  433.66   12.70
  -1   5   1  448.86   12.80
   1   5  -1  468.65   12.10
   1   5  -1  446.36   11.90
   1   5  -1  440.36   12.10
   0  -5   1  727.23   19.30
   0  -5   1  717.63   19.10
   0  -5  -1  735.03   19.10
   0  -5  -1  749.53   19.10
   0   5   1  711.03   19.50
   0   5  -1  735.83   19.50
   0   5   1  687.43   19.30
   0   5  -1  722.33   19.70
   0   5   1  731.63   19.70
   0   5  -1  704.83   19.50
  -1  -5  -1  567.04   15.40
   1  -5   1  574.34   15.60
   1  -5   1  567.24   16.00
  -1  -5  -1  585.44   15.60
  -1   5  -1  569.04   16.10
  -1   5  -1  561.04   15.00
   1   5   1  567.84   15.20
  -1   5  -1  561.94   15.90
   1   5   1  547.25   15.40
   1   5   1  587.84   15.00
   2  -5   1   51.29    2.30
   2  -5   1   50.89    2.70
  -2  -5  -1   50.99    1.80
  -2  -5  -1   50.69    2.00
  -2   5  -1   51.89    2.00
   2   5   1   49.90    1.80
   2   5   1   49.70    1.70
  -2   5  -1   50.49    2.60
  -2   5  -1   46.90    2.70
  -2   5  -1   50.19    2.70
  -3  -5  -1  234.08    6.60
   3  -5   1  238.28    7.70
   3  -5   1  251.97    8.00
  -3  -5  -1  235.88    6.80
   3  -5   1  230.78    7.30
   3   5   1  236.48    6.60
   3   5   1  228.38    6.70
  -3   5  -1  233.08    8.10
  -3   5  -1  242.08    7.90
   3   5   1  235.38    7.10
  -3   5  -1  219.68    8.00
  -3   5  -1  238.48    7.10
   4  -5   1  148.49    5.70
  -4  -5  -1  146.59    4.40
   4  -5   1  139.29    5.10
   4  -5   1  147.19    5.60
  -4  -5  -1  147.49    4.10
  -4  -5  -1  142.09    4.70
  -4  -5  -1  145.19    4.30
  -4   5  -1  154.78    5.10
   4   5   1  146.09    4.40
  -4   5  -1  143.59    5.70
   4   5   1  146.09    4.80
  -4   5  -1  134.99    7.20
  -4   5  -1  132.99    7.20
   4   5   1  145.19    4.70
  -5  -5  -1  173.18    5.40
   5  -5   1  168.88    5.90
  -5  -5  -1  163.18    5.60
  -5  -5  -1  174.18    5.30
   5   5   1  168.28    5.80
  -5   5  -1  177.48    6.70
   5   5   1  173.78    5.60
  -5   5  -1  173.68    6.00
   5   5   1  169.38    5.30
  -6  -5  -1   35.30    2.00
   6  -5   1   39.60    2.50
  -6  -5  -1   34.60    2.30
  -6  -5  -1   35.40    1.90
   6   5   1   35.90    2.40
   6   5   1   33.60    1.90
   6   5   1   33.90    2.10
  -6   5  -1   38.90    2.70
  -7  -5  -1    5.60    1.20
   7  -5   1    5.90    1.40
   7   5   1    4.40    1.40
   7   5   1    4.60    1.00
  -7   5  -1    5.50    1.60
  -8  -5  -1   -0.90    1.00
   8  -5   1   -0.20    0.90
   8   5   1    0.30    1.20
  -8   5  -1    0.30    1.40
   8   5   1    2.10    1.00
  -9  -5  -1    7.00    1.70
   9  -5   1    8.90    1.80
  -9   5  -1    7.50    2.10
   9   5   1    6.80    1.40
 -10  -6   1    2.90    1.40
  10  -6  -1    2.90    1.70
  10   6  -1    3.60    1.70
  10   6  -1    2.00    1.00
 -10   6   1    5.50    2.00
   9  -6  -1    6.20    1.60
  -9  -6   1    5.40    1.40
  -9   6   1    6.10    1.90
   9   6  -1    2.20    0.90
   9   6  -1    6.30    1.60
  -8  -6   1    8.40    1.40
   8  -6  -1    8.90    1.80
  -8   6   1   10.00    2.00
   8   6  -1    9.80    1.10
   8   6  -1    8.90    1.60
   7  -6  -1    7.80    1.60
  -7  -6   1   12.80    1.30
  -7  -6   1   11.30    1.50
  -7   6   1   14.60    1.90
   7   6  -1   11.90    1.10
   7   6  -1   11.30    1.40
  -6  -6   1   30.10    1.30
  -6  -6   1   31.80    1.40
   6  -6  -1   23.40    2.30
  -6  -6   1   29.40    1.50
   6   6  -1   32.10    1.70
  -6   6   1   39.40    2.60
  -6   6   1   24.40    2.70
   6   6  -1   28.70    1.30
  -5  -6   1   76.49    2.70
   5  -6  -1   77.49    3.60
  -5   6   1   77.99    3.40
  -5   6   1   69.39    4.10
  -5   6   1   75.69    4.40
  -4  -6   1  132.39    3.80
   4  -6  -1  131.19    5.00
  -4   6   1  146.69    5.90
  -4   6   1  125.79    5.60
  -4   6   1  123.79    5.50
  -4   6   1  123.79    4.50
   3  -6  -1  280.27    8.80
  -3  -6   1  280.07    7.70
  -3   6   1  300.57    8.20
  -3   6   1  275.07    9.30
  -3   6   1  290.07    9.40
  -3   6   1  267.17    9.30
  -2  -6   1   15.60    0.90
   2  -6  -1   16.90    1.50
  -2   6   1   15.50    0.80
  -2   6   1   14.10    1.70
  -2   6   1   15.30    1.70
  -2   6   1   15.00    1.60
  -1  -6   1  510.95   13.30
   1  -6  -1  509.35   13.90
  -1  -6   1  505.45   13.20
  -1   6   1  493.75   14.40
   1   6  -1  515.35   13.40
  -1   6   1  486.25   14.40
  -1   6   1  519.15   14.30
   1   6  -1  515.85   13.60
   1   6  -1  485.15   13.80
   1   6  -1  488.65   13.80
   1   6  -1  488.15   13.60
   0  -6   1  283.97    7.80
   0  -6  -1  280.47    7.80
   0  -6  -1  295.67    7.90
   0  -6   1  283.57    8.00
   0   6  -1  281.07    8.10
   0   6  -1  275.37    8.50
   0   6   1  283.47    8.00
   0   6   1  274.67    8.30
   0   6   1  274.67    8.40
   0   6  -1  274.37    8.50
   0   6  -1  284.87    8.30
  -1  -6  -1   57.29    1.70
  -1  -6  -1   57.79    2.40
   1  -6   1   52.19    2.70
  -1  -6  -1   57.69    1.70
   1  -6   1   58.59    2.50
  -1   6  -1   56.99    2.70
   1   6   1   51.59    2.30
  -1   6  -1   56.49    2.80
  -1   6  -1   53.89    2.80
   1   6   1   55.49    2.10
   1   6   1   61.49    1.80
  -2  -6  -1  269.87    7.70
  -2  -6  -1  279.87    7.90
   2  -6   1  275.87    8.30
   2  -6   1  287.97    8.90
  -2   6  -1  273.27    7.70
   2   6   1  267.17    7.40
  -2   6  -1  263.97    8.90
  -2   6  -1  268.57    8.90
   2   6   1  265.17    7.70
  -2   6  -1  286.27    8.80
  -3  -6  -1   61.29    2.30
  -3  -6  -1   57.59    2.10
   3  -6   1   58.39    2.80
   3  -6   1   55.49    3.20
  -3   6  -1   61.99    3.30
   3   6   1   59.09    2.10
  -3   6  -1   62.89    3.50
  -3   6  -1   59.49    3.50
  -3   6  -1   61.09    2.50
   3   6   1   60.69    2.10
  -4  -6  -1  142.29    4.60
  -4  -6  -1  136.09    4.10
   4  -6   1  141.49    5.20
  -4  -6  -1  138.39    4.20
  -4   6  -1  141.29    4.90
  -4   6  -1  150.68    5.90
   4   6   1  137.99    4.20
   4   6   1  142.19    4.50
  -5  -6  -1  143.89    4.70
  -5  -6  -1  146.29    5.10
   5  -6   1  160.98    5.70
  -5  -6  -1  149.19    4.70
  -5   6  -1  155.18    5.50
   5   6   1  154.18    5.10
   5   6   1  158.88    4.70
  -5   6  -1  154.28    6.30
   5   6   1  154.28    5.30
  -6  -6  -1   27.80    1.70
  -6  -6  -1   27.40    2.10
   6  -6   1   29.60    2.40
  -6  -6  -1   27.10    1.80
  -6   6  -1   30.30    2.40
   6   6   1   29.00    2.20
   6   6   1   27.90    1.60
  -7  -6  -1    1.60    1.00
   7  -6   1    0.20    1.10
  -7   6  -1    1.00    1.30
   7   6   1    0.40    0.70
   7   6   1    0.40    1.00
   8  -6   1    1.40    1.20
  -8  -6  -1    1.70    1.10
   8   6   1    0.80    0.80
   8   6   1    2.60    1.40
  -8   6  -1    1.40    1.50
   9  -6   1    5.40    1.40
  -9  -6  -1    4.20    1.50
   9   6   1    3.00    1.10
  -9   6  -1    5.70    2.00
   9  -7  -1    1.30    1.50
  -9   7   1    2.90    1.60
   9   7  -1    4.50    0.90
   9   7  -1    4.90    1.30
   8  -7  -1    7.30    1.80
  -8   7   1    8.70    1.80
   8   7  -1    9.10    0.90
   8   7  -1    6.80    1.20
   7  -7  -1    3.40    1.50
  -7   7   1    1.80    1.30
   6  -7  -1  105.29    4.80
  -6   7   1  119.49    5.90
  -6   7   1  108.29    4.50
   5  -7  -1    7.00    1.40
  -5   7   1    7.50    1.90
  -5   7   1    5.60    1.60
  -5   7   1    8.00    1.20
  -4  -7   1   59.79    2.00
   4  -7  -1   63.49    3.30
  -4   7   1   61.79    2.60
  -4   7   1   64.69    3.90
  -4   7   1   62.49    3.80
   3  -7  -1  111.09    4.60
  -3  -7   1  118.89    3.50
  -3   7   1  115.29    5.20
  -3   7   1  123.59    5.20
  -3   7   1  125.29    5.30
  -3   7   1  123.19    3.80
  -2  -7   1   12.30    1.00
   2  -7  -1   12.80    1.40
  -2   7   1   11.40    1.60
   2   7  -1   11.90    0.70
  -2   7   1   10.60    1.60
  -2   7   1   11.10    1.50
   2   7  -1   13.90    1.00
  -1  -7   1  162.88    4.70
   1  -7  -1  159.68    5.30
  -1  -7   1  160.78    4.50
  -1   7   1  156.08    5.70
  -1   7   1  165.68    5.50
   1   7  -1  162.18    5.00
   1   7  -1  162.98    4.60
  -1   7   1  155.68    5.70
   1   7  -1  158.58    4.80
   0  -7   1  137.79    4.40
   0  -7  -1  133.29    4.20
   0  -7  -1  133.39    4.20
   0   7  -1  137.69    4.40
   0   7  -1  137.19    4.60
   0   7  -1  130.29    4.80
   0   7   1  135.09    4.80
   0   7   1  140.79    4.30
   0   7  -1  125.59    4.70
   0   7   1  134.29    4.70
  -1  -7  -1   43.20    2.10
   1  -7   1   41.30    2.20
  -1  -7  -1   42.20    1.50
  -1  -7  -1   39.20    1.50
   1  -7   1   44.50    2.60
   1   7   1   39.90    2.00
  -1   7  -1   41.60    2.40
  -1   7  -1   44.00    2.30
   1   7   1   43.80    1.40
  -1   7  -1   40.60    2.60
   1   7   1   42.30    1.80
  -2  -7  -1  167.88    5.20
   2  -7   1  168.28    6.20
   2  -7   1  159.58    5.60
  -2   7  -1  157.48    6.30
  -2   7  -1  168.98    6.10
   2   7   1  161.78    4.70
   2   7   1  163.68    5.00
  -2   7  -1  167.48    4.70
   3  -7   1   29.40    2.90
   3  -7   1   30.20    2.20
  -3  -7  -1   30.40    1.20
  -3  -7  -1   29.30    1.50
  -3   7  -1   25.10    2.70
  -3   7  -1   28.10    1.60
   3   7   1   29.20    1.20
  -3   7  -1   30.30    2.50
   4  -7   1   77.59    3.70
  -4  -7  -1   78.49    2.50
  -4  -7  -1   77.09    3.00
  -4  -7  -1   77.89    2.40
  -4   7  -1   83.29    4.30
   4   7   1   77.89    2.70
  -4   7  -1   79.19    3.20
   4   7   1   77.59    2.70
  -5  -7  -1   81.49    2.80
  -5  -7  -1   79.99    2.80
   5  -7   1   79.79    3.90
  -5  -7  -1   82.09    3.30
   5   7   1   80.59    2.80
  -5   7  -1   91.59    3.70
   5   7   1   85.19    3.10
  -5   7  -1   88.19    4.60
   6  -7   1  105.29    4.70
  -6  -7  -1  100.19    3.70
   6   7   1  101.99    4.00
   6   7   1  101.79    3.50
  -6   7  -1  111.39    4.50
  -7  -7  -1   23.30    1.90
   7  -7   1   19.40    2.20
   7   7   1   19.20    2.00
   7   7   1   21.90    1.60
  -7   7  -1   18.50    2.20
  -8  -7  -1   10.00    1.80
   8  -7   1    9.30    1.70
  -8   7  -1    5.90    1.70
   8   7   1    7.00    1.20
   8   7   1    7.10    1.60
   9  -8  -1   11.50    2.30
  -9   8   1    8.60    3.20
   8  -8  -1    9.30    2.00
  -8   8   1   10.10    1.90
   7  -8  -1   31.00    3.20
  -7   8   1   31.90    2.70
   6  -8  -1    5.00    1.60
  -6   8   1    5.30    1.20
   5  -8  -1    1.90    1.20
  -5   8   1    0.30    1.30
  -5   8   1    0.20    0.80
   4  -8  -1   85.69    4.10
  -4   8   1   92.19    4.90
  -4   8   1   87.39    3.20
  -4   8   1   90.79    4.80
  -3  -8   1   52.09    1.90
   3  -8  -1   53.99    3.10
  -3   8   1   55.19    3.50
  -3   8   1   56.29    3.50
  -3   8   1   52.49    3.50
  -2  -8   1   79.09    2.90
   2  -8  -1   82.79    3.60
  -2   8   1   79.69    4.00
   2   8  -1   76.59    2.70
  -2   8   1   82.29    3.80
  -2   8   1   83.39    4.00
   2   8  -1   77.49    2.50
  -1  -8   1   44.90    1.90
   1  -8  -1   45.10    2.40
  -1   8   1   47.40    2.50
  -1   8   1   46.60    2.70
   1   8  -1   44.00    2.00
  -1   8   1   46.90    2.80
   1   8  -1   45.40    2.40
   0  -8  -1  133.99    4.40
   0  -8   1  129.49    4.50
   0   8  -1  129.99    5.00
   0   8   1  127.49    4.70
   0   8   1  129.49    4.90
   0   8  -1  130.99    4.70
   0   8  -1  139.39    4.40
   0   8  -1  133.79    4.70
   1  -8   1   34.80    2.40
  -1  -8  -1   29.30    1.40
  -1  -8  -1   31.00    1.90
   1  -8   1   28.20    2.00
  -1   8  -1   31.50    2.00
   1   8   1   31.30    1.80
   1   8   1   28.60    1.60
  -1   8  -1   29.80    2.30
  -1   8  -1   29.80    2.20
  -2  -8  -1   52.69    2.30
   2  -8   1   58.69    3.30
   2  -8   1   53.49    2.80
  -2  -8  -1   55.99    1.70
  -2   8  -1   52.59    2.90
  -2   8  -1   53.79    3.20
   2   8   1   52.49    2.20
   2   8   1   54.49    1.90
  -3  -8  -1    3.60    0.70
   3  -8   1    3.50    1.20
  -3   8  -1    4.30    1.40
  -4  -8  -1    4.50    0.80
   4  -8   1    8.30    1.60
  -4   8  -1    3.60    0.90
  -4   8  -1    5.10    1.60
   5  -8   1   34.20    2.70
  -5   8  -1   31.40    3.10
  -5   8  -1   32.40    2.20
   6  -8   1  118.49    5.20
  -6   8  -1  120.59    4.80
   7  -8   1   17.80    2.30
  -7   8  -1   19.10    2.40
   8  -8   1   12.10    2.00
   8   8   1   10.20    1.50
   8   8   1    9.70    1.20
   8  -9  -1    2.10    1.60
   7  -9  -1    6.50    2.00
   6  -9  -1   60.39    3.90
   5  -9  -1   13.90    2.10
  -5   9   1   12.90    2.40
   4  -9  -1   47.10    3.20
  -4   9   1   50.09    3.60
  -4   9   1   40.20    3.50
   3  -9  -1    1.50    1.20
  -3   9   1    1.80    1.30
  -3   9   1    2.10    1.30
  -2  -9   1  146.19    4.30
  -2  -9   1  147.59    4.70
   2  -9  -1  144.59    5.50
  -2   9   1  144.89    6.00
  -2   9   1  152.38    6.10
   2   9  -1  143.19    4.50
   2   9  -1  143.29    4.30
  -1  -9   1   34.50    1.80
   1  -9  -1   27.20    2.10
  -1   9   1   26.80    2.40
  -1   9   1   31.10    2.40
   1   9  -1   32.70    2.10
   1   9  -1   31.30    1.80
   0  -9  -1  111.09    4.00
   0  -9   1  108.09    4.00
   0   9  -1  109.99    4.20
   0   9   1  102.19    4.30
   0   9  -1  102.49    4.50
   0   9   1  106.89    4.20
  -1  -9  -1   28.80    1.60
   1  -9   1   31.30    2.50
  -1  -9  -1   31.30    2.00
   1  -9   1   32.90    2.20
   1   9   1   32.60    2.00
  -1   9  -1   33.30    2.40
  -1   9  -1   28.90    2.50
   1   9   1   28.30    1.70
  -2  -9  -1   11.20    0.80
   2  -9   1   10.50    1.50
  -2  -9  -1   12.60    1.20
   2   9   1   11.10    0.80
  -2   9  -1   11.10    1.60
   2   9   1   10.10    1.00
  -2   9  -1   14.20    1.90
  -2   9  -1   10.40    1.90
   3  -9   1    9.40    1.60
  -3   9  -1    7.60    1.70
   4  -9   1    1.00    1.20
  -4   9  -1    1.60    1.30
   5  -9   1    2.60    1.40
  -5   9  -1    3.50    1.60
   6  -9   1   23.80    2.60
   7  -9   1   26.00    2.90
   7 -10  -1    9.70    2.20
   6 -10  -1   27.50    3.10
   5 -10  -1   13.30    2.20
  -5  10   1   12.00    2.40
   4 -10  -1    4.20    1.60
  -4  10   1    4.60    1.80
   3 -10  -1   37.50    3.00
  -3  10   1   39.60    3.30
   2 -10  -1    5.20    1.40
  -2 -10   1    5.70    1.00
   2  10  -1    3.60    0.60
  -2  10   1    3.80    1.40
   2  10  -1    3.40    0.70
  -2  10   1    3.70    1.40
  -1 -10   1   61.99    2.70
   1 -10  -1   62.49    3.20
  -1  10   1   63.89    3.50
   1  10  -1   61.49    3.00
   1  10  -1   59.59    2.60
  -1  10   1   58.39    3.50
   0 -10   1   27.00    2.10
   0 -10  -1   31.20    2.10
   0  10  -1   27.90    2.40
   0  10  -1   26.40    2.10
   0  10   1   29.20    2.30
   0  10   1   28.60    2.20
  -1 -10  -1   45.20    2.20
  -1 -10  -1   43.00    2.50
   1 -10   1   43.00    2.70
   1  10   1   43.20    2.10
   1  10   1   38.30    2.30
  -1  10  -1   44.40    2.90
  -1  10  -1   41.70    3.10
   2 -10   1   22.40    2.20
  -2  10  -1   21.30    2.40
   3 -10   1    7.10    1.60
  -3  10  -1    5.50    1.60
   4 -10   1   24.60    2.60
  -4  10  -1   23.10    2.80
   5 -10   1    5.20    1.70
  -5  10  -1    6.30    2.10
   6 -10   1    1.90    1.50
   6 -11  -1   17.80    2.50
   5 -11  -1    0.10    1.50
  -5  11   1    2.50    1.90
   4 -11  -1   21.10    2.60
  -4  11   1   21.50    3.00
   3 -11  -1    4.60    1.70
  -3  11   1    3.50    1.60
   2 -11  -1    9.00    1.80
  -2  11   1    9.20    1.90
   1 -11  -1   16.60    2.00
  -1 -11   1   18.40    1.90
   1  11  -1   17.40    1.80
   1  11  -1   14.80    1.40
  -1  11   1   18.00    2.50
  -1  11   1   18.40    2.20
   0 -11  -1   33.00    2.50
   0 -11   1   34.20    2.50
   0  11   1   36.90    2.40
   0  11  -1   29.40    2.60
   0  11   1   35.40    2.60
   0  11  -1   33.50    2.30
  -1 -11  -1    9.10    1.40
   1 -11   1    8.10    1.60
  -1  11  -1    9.60    1.90
   1  11   1    7.50    1.20
   1  11   1    7.20    1.10
  -1  11  -1    7.70    1.60
   2 -11   1    2.80    1.40
  -2  11  -1    3.60    1.40
   3 -11   1   18.00    2.30
  -3  11  -1   15.30    2.30
   4 -11   1    6.70    1.80
  -4  11  -1    7.20    2.00
   5 -11   1    1.30    1.50
  -5  11  -1    2.80    2.00
   5 -12  -1    9.30    2.20
  -5  12   1   12.00    2.60
   4 -12  -1    1.80    1.70
  -4  12   1    3.90    1.90
   3 -12  -1    2.70    1.50
  -3  12   1    2.30    1.70
   2 -12  -1    2.10    1.50
  -2  12   1    1.80    1.40
   1 -12  -1    7.90    1.80
  -1 -12   1   10.30    1.60
   1  12  -1    8.80    1.10
  -1  12   1    8.20    1.80
  -1  12   1   12.80    2.00
   1  12  -1    7.70    1.50
   0 -12   1    2.40    1.20
   0 -12  -1    1.30    1.20
   0  12  -1    1.90    1.00
   0  12  -1    2.40    1.40
   0  12   1    2.10    1.10
   0  12   1    0.30    1.00
   1 -12   1    9.10    1.70
  -1  12  -1    7.60    1.60
   1  12   1    6.50    1.10
   1  12   1    7.50    1.00
   2 -12   1   11.50    2.00
  -2  12  -1    9.40    1.90
   3 -12   1    0.00    1.40
  -3  12  -1    1.00    1.40
   4 -12   1   12.40    2.20
  -4  12  -1   13.00    2.40
   3 -13  -1    0.00    1.40
  -3  13   1   -2.00    1.30
   2 -13  -1    5.70    1.70
  -2  13   1    7.00    1.80
   1 -13  -1    2.00    1.50
   1  13  -1    0.80    0.70
  -1  13   1    1.60    1.30
   1  13  -1    1.00    1.00
   0 -13   1    7.40    1.70
   0 -13  -1    7.50    1.70
   0  13   1    6.90    1.40
   0  13  -1    6.00    1.30
   0  13  -1    8.60    1.80
   0  13   1    5.30    1.30
   1 -13   1    2.40    1.40
  -1  13  -1    1.30    1.20
   1  13   1    1.10    0.80
   1  13   1    0.50    0.70
   2 -13   1    0.70    1.40
  -2  13  -1    2.80    1.50
  -3  13  -1    7.30    2.00
  11   0  -2    5.80    2.00
 -11   0   2    6.10    2.10
  10   0  -2  167.28    7.50
 -10   0   2  170.38    7.10
   9   0  -2   12.80    2.20
  -9   0   2    9.70    1.90
  -8   0   2   11.50    2.00
  -8   0   2   15.50    2.00
   8   0  -2   18.60    2.00
   8   0  -2   15.20    2.10
   7   0  -2  225.18    8.10
  -7   0   2  229.18    7.60
   7   0  -2  235.08    6.50
   7   0  -2  217.78    8.30
  -7   0   2  216.28    8.20
   7   0  -2  234.68    7.60
   6   0  -2   55.59    3.10
  -6   0   2   50.89    2.70
   6   0  -2   53.69    2.70
   6   0  -2   58.99    3.20
   6   0  -2   54.29    2.00
  -6   0   2   50.19    3.10
   6   0  -2   49.20    3.10
   5   0  -2   94.19    3.10
   5   0  -2   98.89    4.10
  -5   0   2   98.79    3.60
   5   0  -2   96.49    4.10
   5   0  -2   93.79    3.60
  -5   0   2   91.09    4.00
   4   0  -2 1953.10   52.89
  -4   0   2 2007.60   52.39
   4   0  -2 1948.41   52.89
  -4   0   2 1974.40   52.89
   4   0  -2 1985.70   52.09
  -4   0   2 2092.79   52.89
  -3   0   2 2469.85   63.69
   3   0  -2 2399.26   62.79
   3   0  -2 2353.76   62.59
   3   0  -2 2250.57   62.59
  -3   0   2 2488.95   62.69
   3   0  -2 2444.86   62.69
  -3   0   2 2286.07   62.59
   2   0  -2  616.84   15.80
  -2   0   2  572.54   15.80
   2   0  -2  575.74   15.60
  -2   0   2  617.34   15.60
   2   0  -2  542.25   15.80
   2   0  -2  561.24   15.80
  -2   0   2  597.14   15.90
  -1   0   2 1375.56   35.90
  -1   0   2 1305.77   36.20
   1   0  -2 1334.57   36.40
   1   0  -2 1415.96   36.50
   1   0  -2 1368.56   36.10
  -1   0   2 1439.76   36.30
   1   0  -2 1308.27   36.80
  -1   0   2 1283.17   35.90
  -1   0   2 1373.46   36.90
   1   0  -2 1359.46   36.10
   0   0  -2  953.70   25.30
   0   0   2  969.70   25.20
   0   0   2  986.70   25.50
   0   0  -2  937.11   25.20
   0   0  -2  927.01   25.10
   0   0   2  938.91   25.80
   0   0   2  946.41   25.30
   0   0  -2  932.01   25.10
   0   0   2  963.30   25.20
   0   0  -2  971.00   25.20
   1   0   2  698.83   18.50
   1   0   2  706.03   18.70
  -1   0  -2  691.93   18.90
  -1   0  -2  677.33   18.70
  -1   0  -2  720.13   18.80
   1   0   2  699.23   18.70
   1   0   2  714.53   18.80
   1   0   2  713.23   19.00
  -2   0  -2 1982.90   53.39
   2   0   2 2051.89   54.19
   2   0   2 1955.70   52.89
  -2   0  -2 1997.50   53.99
  -2   0  -2 2125.79   54.79
   2   0   2 2019.70   54.19
   2   0   2 2052.59   53.49
  -2   0  -2 2060.29   53.29
  -3   0  -2  352.56   10.20
   3   0   2  361.36    9.80
   3   0   2  363.16   10.70
  -3   0  -2  352.36   10.60
  -3   0  -2  365.56   10.30
  -3   0  -2  346.57   10.60
   3   0   2  362.56   10.30
   3   0   2  376.86   10.50
  -4   0  -2  365.06   11.10
  -4   0  -2  355.86   10.60
  -4   0  -2  369.76   11.00
   4   0   2  355.26   10.00
   4   0   2  361.76   11.20
   4   0   2  369.76   10.60
   4   0   2  359.16   10.80
   5   0   2    5.10    1.30
   5   0   2    2.90    0.60
   5   0   2    1.50    0.80
   5   0   2    2.80    0.90
  -5   0  -2    3.10    1.00
  -5   0  -2    3.20    1.00
  -5   0  -2    3.30    1.20
   6   0   2  132.69    4.10
  -6   0  -2  130.79    5.40
  -6   0  -2  127.09    5.60
  -6   0  -2  131.29    5.10
   6   0   2  122.39    5.10
   7   0   2   11.90    1.80
  -7   0  -2   10.50    1.80
  -7   0  -2    9.30    1.80
   8   0   2   12.40    2.00
  -8   0  -2   11.00    1.90
  -9   0  -2    0.30    1.50
   9   0   2    0.30    1.30
 -11  -1   2    2.20    1.70
  11   1  -2    2.90    1.80
 -11   1   2    4.00    2.00
  10  -1  -2   21.30    3.00
 -10  -1   2   21.30    2.60
 -10   1   2   16.90    2.50
  10   1  -2   17.80    2.60
   9  -1  -2    4.30    1.90
  -9  -1   2    5.70    1.60
  -9   1   2    5.30    1.70
   9   1  -2    2.90    1.50
   8  -1  -2   53.79    2.20
   8  -1  -2   53.89    3.60
  -8  -1   2   49.60    3.10
  -8  -1   2   50.89    3.50
   8   1  -2   54.39    4.10
  -8   1   2   51.49    3.30
   8   1  -2   48.90    3.40
   8   1  -2   49.99    2.70
  -8   1   2   50.59    3.70
   7  -1  -2   38.50    1.90
  -7  -1   2   43.00    2.90
  -7  -1   2   39.80    2.50
   7  -1  -2   38.00    3.10
   7  -1  -2   43.90    2.70
   7  -1  -2   45.80    3.20
  -7   1   2   36.90    2.70
   7   1  -2   43.00    2.30
   7   1  -2   45.60    3.10
  -7   1   2   37.70    3.00
   7   1  -2   42.00    2.90
   6  -1  -2   32.50    2.50
   6  -1  -2   28.10    1.60
  -6  -1   2   27.90    2.20
   6  -1  -2   32.30    2.50
   6  -1  -2   27.90    2.20
   6  -1  -2   28.70    2.50
  -6  -1   2   27.10    1.90
  -6   1   2   28.40    2.10
   6   1  -2   32.60    1.80
   6   1  -2   26.60    2.10
   6   1  -2   29.00    1.00
   6   1  -2   26.30    2.20
  -6   1   2   28.30    2.50
   6   1  -2   27.20    2.20
   5  -1  -2  218.38    6.70
  -5  -1   2  238.18    6.80
   5  -1  -2  214.68    7.60
   5  -1  -2  222.88    7.60
  -5   1   2  230.28    7.10
  -5   1   2  225.88    7.70
   5   1  -2  205.78    7.20
   5   1  -2  220.88    7.30
   5   1  -2  221.88    6.80
  -5   1   2  228.18    7.50
   5   1  -2  232.68    6.00
  -4  -1   2 2372.06   62.39
   4  -1  -2 2408.16   62.69
   4  -1  -2 2162.48   61.89
  -4  -1   2 2485.75   62.79
   4  -1  -2 2313.87   62.69
  -4   1   2 2482.25   62.69
   4   1  -2 2355.66   61.89
   4   1  -2 2435.36   62.39
   4   1  -2 2347.86   61.89
  -4   1   2 2345.97   62.69
  -4   1   2 2396.56   63.59
   4   1  -2 2300.27   62.29
   3  -1  -2 2066.09   56.59
   3  -1  -2 2159.78   56.59
  -3  -1   2 2197.18   55.89
   3  -1  -2 2109.89   56.19
  -3  -1   2 2072.69   56.29
   3   1  -2 2199.48   56.29
  -3   1   2 2146.69   56.69
   3   1  -2 2154.48   56.19
  -3   1   2 2101.79   56.59
   3   1  -2 2136.29   56.29
   3   1  -2 2177.98   57.49
   3   1  -2 2102.39   56.29
  -3   1   2 2268.67   57.39
   2  -1  -2 4867.11  131.19
  -2  -1   2 5056.49  129.89
   2  -1  -2 4959.90  131.99
  -2  -1   2 5121.59  130.69
  -2  -1   2 4803.92  131.39
   2  -1  -2 4893.01  131.59
   2  -1  -2 5066.09  133.49
  -2  -1   2 4988.00  130.19
   2   1  -2 4931.81  129.29
  -2   1   2 4847.31  132.29
  -2   1   2 5135.39  132.39
   2   1  -2 4791.32  131.29
   2   1  -2 5106.29  131.59
   2   1  -2 4835.62  131.39
  -2   1   2 4872.71  130.19
  -2   1   2 4924.61  130.79
   2   1  -2 5216.48  130.09
  -1  -1   2 1843.82   48.30
  -1  -1   2 1754.52   48.40
   1  -1  -2 1806.92   49.10
   1  -1  -2 1892.31   50.79
   1  -1  -2 1874.11   48.60
   1  -1  -2 1848.12   48.20
  -1  -1   2 1844.72   48.50
   1  -1  -2 1713.73   47.70
  -1  -1   2 1911.11   47.60
  -1  -1   2 1743.83   48.20
   1   1  -2 1757.92   48.60
   1   1  -2 1804.92   48.60
  -1   1   2 1810.72   48.70
  -1   1   2 1811.02   48.50
  -1   1   2 1794.62   49.60
   1   1  -2 1920.71   49.20
   1   1  -2 1752.62   48.20
  -1   1   2 1850.61   49.00
   1   1  -2 1896.01   48.60
   1   1  -2 1853.61   48.10
   0  -1   2 1695.53   46.00
   0  -1   2 1726.73   45.90
   0  -1  -2 1757.62   46.20
   0  -1   2 1799.12   45.80
   0  -1  -2 1759.42   44.60
   0  -1  -2 1741.53   45.20
   0  -1  -2 1613.64   44.90
   0  -1   2 1724.23   45.40
   0  -1   2 1747.53   45.60
   0   1  -2 1702.83   45.60
   0   1  -2 1710.83   46.10
   0   1   2 1667.33   45.90
   0   1   2 1669.83   45.90
   0   1  -2 1664.13   45.10
   0   1  -2 1691.83   45.90
   0   1   2 1768.42   45.70
   0   1  -2 1771.32   45.80
   0   1   2 1559.94   44.50
   0   1   2 1698.73   45.80
   1  -1   2   63.99    2.30
   1  -1   2   66.49    2.60
  -1  -1  -2   67.99    2.40
  -1  -1  -2   64.59    2.10
   1  -1   2   62.79    2.20
  -1  -1  -2   67.49    2.20
  -1  -1  -2   66.79    2.30
   1  -1   2   70.79    2.40
   1  -1   2   69.59    2.50
   1   1   2   65.19    2.30
   1   1   2   65.89    2.40
  -1   1  -2   66.29    2.30
  -1   1  -2   65.99    2.50
  -1   1  -2   72.49    2.40
   1   1   2   64.89    2.30
   1   1   2   71.89    2.30
  -1   1  -2   66.69    2.50
   2  -1   2  200.48    5.70
  -2  -1  -2  202.08    5.90
   2  -1   2  198.38    6.20
   2  -1   2  194.18    6.00
   2  -1   2  195.58    6.00
  -2  -1  -2  200.58    6.00
  -2  -1  -2  193.78    5.70
   2   1   2  188.88    5.80
  -2   1  -2  194.18    6.20
  -2   1  -2  187.48    5.80
   2   1   2  195.38    5.40
  -2   1  -2  204.18    6.00
   2   1   2  201.48    5.80
   2   1   2  192.58    5.90
  -3  -1  -2  529.25   15.30
  -3  -1  -2  548.45   15.50
   3  -1   2  555.34   15.50
  -3  -1  -2  575.04   15.60
   3  -1   2  587.54   15.70
   3  -1   2  561.04   15.10
   3  -1   2  573.94   16.00
   3   1   2  529.55   15.40
  -3   1  -2  570.44   15.90
   3   1   2  563.84   15.40
   3   1   2  556.14   14.80
   3   1   2  546.35   15.60
  -3   1  -2  523.05   15.30
  -3   1  -2  590.24   16.00
  -3   1  -2  557.14   15.60
   4  -1   2  102.69    4.10
  -4  -1  -2  106.69    3.80
   4  -1   2  102.49    3.40
   4  -1   2  101.39    4.40
  -4  -1  -2  108.29    4.10
   4  -1   2   98.19    3.90
  -4  -1  -2  109.09    4.10
  -4   1  -2  101.59    4.00
  -4   1  -2  100.99    4.20
   4   1   2  103.29    3.10
   4   1   2  106.79    4.20
   4   1   2  107.39    3.80
   4   1   2  104.89    3.90
  -4   1  -2   94.69    4.20
  -4   1  -2  107.19    3.90
   5  -1   2    6.50    1.20
   5  -1   2    8.50    1.40
   5  -1   2    6.80    0.90
   5  -1   2    4.80    1.40
  -5  -1  -2    4.40    1.20
  -5  -1  -2    7.00    1.20
  -5  -1  -2    6.70    1.20
   5   1   2    6.10    0.60
  -5   1  -2    4.40    1.10
   5   1   2    4.90    1.00
  -5   1  -2    4.70    1.30
   5   1   2    5.30    1.10
  -5   1  -2    4.30    1.10
   5   1   2    6.90    1.50
  -6  -1  -2    1.70    1.10
  -6  -1  -2    2.60    1.10
  -6  -1  -2    3.50    1.00
   6  -1   2    4.30    1.30
   6  -1   2    2.30    0.70
  -6   1  -2    1.70    1.00
   6   1   2    2.40    1.10
  -6   1  -2    3.30    1.20
  -6   1  -2    2.40    1.30
   7  -1   2   33.60    2.80
  -7  -1  -2   33.10    2.60
   7  -1   2   28.60    2.10
  -7  -1  -2   23.50    2.70
  -7  -1  -2   26.80    2.40
  -7   1  -2   23.10    2.40
   7   1   2   31.60    2.50
  -8  -1  -2   20.90    2.40
   8  -1   2   18.50    2.30
   8   1   2   17.10    2.20
  -8   1  -2   19.70    2.40
  -9  -1  -2    2.60    1.60
   9   1   2    2.00    1.30
  -9   1  -2    2.50    1.70
 -11  -2   2   29.90    3.20
 -11   2   2   31.60    3.50
  11   2  -2   25.50    3.00
 -10  -2   2   24.80    2.80
  10   2  -2   24.30    2.90
 -10   2   2   22.70    2.90
  -9  -2   2   21.40    2.40
   9  -2  -2   22.70    2.90
  -9  -2   2   15.70    2.20
  -9   2   2   20.80    2.60
   9   2  -2   23.90    2.70
  -8  -2   2   34.40    2.80
  -8  -2   2   35.00    2.60
   8  -2  -2   26.60    2.90
   8  -2  -2   36.40    2.00
   8   2  -2   34.10    3.00
   8   2  -2   31.80    2.70
   8   2  -2   35.80    2.00
  -8   2   2   32.40    2.80
  -7  -2   2  107.89    4.80
  -7  -2   2  110.49    4.30
   7  -2  -2  113.69    4.90
   7  -2  -2  122.49    5.30
   7  -2  -2  110.59    4.00
   7   2  -2  102.09    4.60
   7   2  -2  102.49    4.80
  -7   2   2  106.89    4.70
   7   2  -2  109.59    3.90
  -7   2   2  113.09    5.40
   6  -2  -2  142.89    5.50
   6  -2  -2  144.09    5.90
   6  -2  -2  140.99    5.70
   6  -2  -2  136.49    4.80
  -6  -2   2  142.39    4.80
  -6  -2   2  143.99    5.30
  -6   2   2  143.49    5.70
   6   2  -2  133.49    5.10
   6   2  -2  141.09    5.40
   6   2  -2  134.49    5.20
  -6   2   2  135.79    5.80
   6   2  -2  145.09    4.50
  -6   2   2  139.39    5.30
  -5  -2   2  313.17    9.70
   5  -2  -2  328.77   10.30
   5  -2  -2  333.77   10.40
  -5  -2   2  327.87    9.20
   5  -2  -2  315.37    9.40
   5  -2  -2  322.37   10.40
  -5   2   2  324.97   10.40
   5   2  -2  334.37    9.80
  -5   2   2  320.27    9.70
   5   2  -2  314.27    9.10
  -5   2   2  342.57   10.40
   5   2  -2  310.97    9.70
   4  -2  -2   48.10    2.70
  -4  -2   2   46.80    1.70
   4  -2  -2   50.49    2.30
   4   2  -2   47.50    2.20
   4   2  -2   43.20    2.10
   4   2  -2   48.30    1.70
  -4   2   2   47.10    2.60
  -4   2   2   42.10    2.60
  -4   2   2   47.40    2.30
   3  -2  -2  833.22   22.40
   3  -2  -2  787.92   21.90
  -3  -2   2  836.42   21.20
  -3  -2   2  799.82   21.30
  -3  -2   2  806.32   21.70
   3   2  -2  816.32   21.70
   3   2  -2  824.82   21.20
   3   2  -2  804.02   21.70
  -3   2   2  783.52   21.90
   3   2  -2  824.42   21.70
  -3   2   2  834.32   22.40
  -3   2   2  771.92   22.30
  -3   2   2  831.82   22.30
  -2  -2   2  569.74   14.90
  -2  -2   2  602.64   15.10
   2  -2  -2  575.34   15.80
  -2  -2   2  568.04   15.20
   2  -2  -2  536.45   15.80
   2  -2  -2  551.04   15.50
   2   2  -2  580.14   15.20
   2   2  -2  582.74   15.30
  -2   2   2  538.35   15.80
  -2   2   2  553.84   15.70
  -2   2   2  554.34   15.40
   2   2  -2  601.54   15.20
   2   2  -2  608.74   14.90
  -2   2   2  557.04   15.80
  -1  -2   2 1488.25   41.30
  -1  -2   2 1541.15   41.10
  -1  -2   2 1563.54   40.50
   1  -2  -2 1546.15   41.80
   1  -2  -2 1604.94   41.00
  -1  -2   2 1588.74   41.20
   1  -2  -2 1599.44   40.70
   1  -2  -2 1558.24   41.00
   1   2  -2 1522.85   41.30
  -1   2   2 1532.65   40.90
   1   2  -2 1553.74   41.80
  -1   2   2 1522.95   40.70
   1   2  -2 1533.05   41.50
   1   2  -2 1561.34   40.80
   1   2  -2 1561.04   42.00
   1   2  -2 1552.74   40.70
  -1   2   2 1617.24   40.90
  -1   2   2 1535.15   41.00
   0  -2   2   32.90    1.50
   0  -2   2   32.60    1.30
   0  -2   2   34.60    1.40
   0  -2  -2   37.20    1.50
   0  -2  -2   35.70    1.60
   0  -2   2   30.50    1.30
   0  -2  -2   35.00    1.50
   0  -2  -2   35.10    1.30
   0  -2   2   40.00    1.50
   0   2   2   36.50    1.40
   0   2  -2   31.10    1.40
   0   2   2   36.90    1.50
   0   2  -2   34.40    1.50
   0   2   2   32.60    1.40
   0   2  -2   35.10    1.30
   0   2   2   32.50    1.50
   0   2  -2   30.80    1.50
   0   2   2   33.80    1.20
   0   2   2   33.40    1.30
   0   2  -2   30.90    1.40
   1  -2   2  238.08    6.80
  -1  -2  -2  247.58    6.70
   1  -2   2  225.98    6.60
   1  -2   2  223.08    6.80
  -1  -2  -2  232.38    6.50
  -1  -2  -2  247.98    6.70
   1   2   2  229.48    6.70
  -1   2  -2  229.58    6.90
  -1   2  -2  235.68    7.00
   1   2   2  239.58    6.60
   1   2   2  232.68    6.60
   1   2   2  237.88    6.80
  -1   2  -2  216.98    6.60
  -1   2  -2  227.68    6.90
   1   2   2  232.48    6.30
   1   2   2  239.58    6.30
  -2  -2  -2 1361.26   34.70
  -2  -2  -2 1299.57   34.80
   2  -2   2 1302.87   35.10
  -2  -2  -2 1379.46   34.90
   2  -2   2 1325.47   34.70
   2  -2   2 1305.07   35.10
  -2   2  -2 1330.17   35.20
  -2   2  -2 1314.27   35.30
   2   2   2 1312.67   34.80
   2   2   2 1328.87   34.30
  -2   2  -2 1220.98   35.30
   2   2   2 1329.27   34.30
   2   2   2 1330.57   34.80
   2   2   2 1313.57   34.70
  -2   2  -2 1319.97   34.90
  -3  -2  -2  216.18    6.40
  -3  -2  -2  208.88    6.60
   3  -2   2  218.88    6.90
   3  -2   2  230.08    7.00
  -3  -2  -2  216.98    6.60
   3  -2   2  217.68    6.40
   3   2   2  231.68    6.00
  -3   2  -2  215.78    7.10
   3   2   2  211.88    6.70
  -3   2  -2  219.28    6.90
   3   2   2  219.48    6.50
   3   2   2  213.28    6.50
  -3   2  -2  208.48    6.60
   3   2   2  209.78    5.80
   4  -2   2   29.40    2.00
   4  -2   2   30.70    1.70
   4  -2   2   32.00    2.50
  -4  -2  -2   33.00    1.80
  -4  -2  -2   33.00    2.00
  -4  -2  -2   30.70    1.90
   4  -2   2   31.30    2.10
   4   2   2   28.40    1.70
  -4   2  -2   28.00    2.00
   4   2   2   29.40    1.70
  -4   2  -2   31.70    2.20
   4   2   2   29.00    2.00
  -4   2  -2   30.90    2.00
   5  -2   2  120.19    4.80
  -5  -2  -2  112.39    4.60
  -5  -2  -2  112.99    4.50
   5  -2   2  116.59    4.00
  -5  -2  -2  114.09    4.30
   5   2   2  122.29    4.40
  -5   2  -2  119.19    5.30
   5   2   2  112.49    4.20
  -5   2  -2  118.79    5.00
  -5   2  -2  114.79    4.50
   5   2   2  106.89    4.70
   6  -2   2   95.89    4.50
   6  -2   2   96.49    3.50
  -6  -2  -2   88.09    4.30
  -6  -2  -2   95.89    4.20
  -6  -2  -2   94.59    4.00
   6   2   2   97.09    4.70
   6   2   2  101.79    4.10
  -6   2  -2   85.09    5.10
  -6   2  -2   91.39    4.20
  -7  -2  -2   33.30    2.60
  -7  -2  -2   37.00    3.00
   7  -2   2   31.80    2.90
  -7  -2  -2   35.30    2.70
   7  -2   2   37.70    2.00
   7   2   2   38.60    2.60
  -7   2  -2   35.40    2.90
  -8  -2  -2   14.20    2.00
  -8   2  -2    8.90    1.90
   8   2   2    7.00    1.50
  -9  -2  -2    1.60    1.50
  -9   2  -2   -0.70    1.50
   9   2   2    0.20    1.10
 -11  -3   2    0.10    1.50
 -11   3   2    1.40    1.90
  11   3  -2    0.80    1.40
 -10  -3   2   13.40    2.20
  10   3  -2   12.40    2.10
 -10   3   2   10.20    2.20
  -9  -3   2    5.90    1.60
   9  -3  -2    6.00    1.20
  -9  -3   2    5.40    1.50
  -9   3   2    7.60    2.00
   9   3  -2    4.90    1.50
  -8  -3   2   47.30    2.90
   8  -3  -2   49.10    2.70
  -8  -3   2   50.09    3.20
   8  -3  -2   50.19    3.70
   8   3  -2   58.09    3.20
   8   3  -2   50.19    3.30
  -8   3   2   49.60    3.40
   7  -3  -2   13.70    2.00
  -7  -3   2   14.20    1.70
  -7  -3   2   16.50    1.70
   7  -3  -2   18.30    1.80
  -7   3   2   15.10    2.30
  -7   3   2   12.90    1.80
   7   3  -2   17.70    1.90
   7   3  -2   14.10    1.90
   7   3  -2   16.40    1.20
   6  -3  -2   19.40    2.20
  -6  -3   2   24.60    1.60
   6  -3  -2   22.80    1.90
   6  -3  -2   25.50    2.40
  -6  -3   2   25.70    1.90
  -6   3   2   18.90    1.90
   6   3  -2   26.20    1.30
   6   3  -2   22.10    1.90
  -6   3   2   19.50    2.30
   6   3  -2   25.60    1.90
  -6   3   2   25.10    2.40
   5  -3  -2   43.40    2.30
  -5  -3   2   41.90    1.70
  -5  -3   2   41.10    2.10
   5  -3  -2   42.90    2.80
   5  -3  -2   48.20    3.00
  -5  -3   2   43.00    1.70
  -5   3   2   46.70    3.00
   5   3  -2   42.30    2.20
   5   3  -2   43.50    1.60
  -5   3   2   48.00    2.90
   5   3  -2   42.90    2.20
  -5   3   2   46.60    2.50
  -4  -3   2  541.95   14.40
  -4  -3   2  558.44   14.40
   4  -3  -2  553.84   16.10
  -4  -3   2  533.25   15.00
   4  -3  -2  533.85   15.40
   4   3  -2  552.44   14.40
   4   3  -2  544.85   15.00
  -4   3   2  554.04   16.10
  -4   3   2  556.34   15.40
  -4   3   2  557.44   16.10
   4   3  -2  545.05   15.00
  -3  -3   2  289.37    8.10
  -3   3   2  290.07    8.50
  -3   3   2  287.97    9.10
   3   3  -2  308.57    8.10
   3   3  -2  298.27    8.20
  -3   3   2  283.47    9.10
  -3   3   2  286.77    9.00
  -2  -3   2  523.15   13.30
   2  -3  -2  498.35   14.50
  -2  -3   2  462.25   13.60
   2  -3  -2  498.15   14.10
   2  -3  -2  540.55   14.50
   2   3  -2  516.45   13.70
  -2   3   2  505.15   14.50
  -2   3   2  552.04   14.50
  -2   3   2  499.25   14.40
   2   3  -2  515.75   13.60
   2   3  -2  528.25   13.60
  -2   3   2  496.05   13.90
  -1  -3   2 1287.97   35.30
  -1  -3   2 1327.37   35.10
  -1  -3   2 1343.07   35.10
   1  -3  -2 1338.97   35.30
   1  -3  -2 1345.97   35.30
   1  -3  -2 1428.46   35.80
  -1  -3   2 1386.66   35.40
   1   3  -2 1383.86   35.20
   1   3  -2 1359.96   35.80
  -1   3   2 1292.47   35.20
   1   3  -2 1337.77   36.20
  -1   3   2 1301.77   35.60
  -1   3   2 1337.97   35.70
  -1   3   2 1351.16   35.60
   0  -3  -2  114.99    3.40
   0  -3   2  112.59    3.60
   0  -3  -2  113.19    3.70
   0  -3  -2  112.19    3.30
   0  -3   2  111.19    3.40
   0  -3  -2  109.19    3.70
   0   3  -2  107.09    3.70
   0   3   2  115.29    3.00
   0   3  -2  107.59    3.60
   0   3  -2  112.99    3.30
   0   3   2  113.39    3.50
   0   3   2  117.49    3.70
   0   3  -2  112.59    3.60
   0   3  -2  112.69    3.70
   0   3   2  108.59    3.50
   0   3   2  114.59    3.00
  -1  -3  -2  930.41   23.90
  -1  -3  -2  899.21   23.90
   1  -3   2  854.71   23.90
   1  -3   2  898.01   24.20
  -1  -3  -2  920.01   23.60
   1  -3   2  894.11   24.10
  -1   3  -2  872.01   23.80
  -1   3  -2  928.51   24.20
   1   3   2  891.31   23.80
   1   3   2  912.31   24.10
   1   3   2  907.31   23.90
  -1   3  -2  891.41   24.30
  -1   3  -2  883.71   24.30
   1   3   2  940.81   23.90
  -1   3  -2  868.31   24.40
  -2  -3  -2  205.28    5.80
   2  -3   2  212.68    6.50
   2  -3   2  202.18    6.10
  -2  -3  -2  205.28    5.70
  -2  -3  -2  207.38    6.10
  -2  -3  -2  209.88    6.10
   2  -3   2  217.88    6.50
  -2   3  -2  203.68    6.60
  -2   3  -2  195.58    6.70
  -2   3  -2  187.88    6.60
   2   3   2  216.98    6.20
   2   3   2  198.88    6.10
   2   3   2  209.98    6.00
   2   3   2  205.98    6.00
  -2   3  -2  205.18    6.10
  -2   3  -2  200.58    6.50
  -3  -3  -2   54.69    2.30
  -3  -3  -2   51.19    2.30
   3  -3   2   63.89    2.80
   3  -3   2   58.89    2.80
   3  -3   2   59.79    2.40
  -3  -3  -2   54.99    2.20
  -3   3  -2   56.79    3.00
   3   3   2   55.89    2.20
  -3   3  -2   53.89    2.50
   3   3   2   57.59    2.40
  -3   3  -2   58.39    2.80
   3   3   2   59.29    2.40
  -3   3  -2   59.09    2.90
  -4  -3  -2    5.10    0.90
  -4  -3  -2    5.40    1.00
   4  -3   2    3.90    1.10
   4  -3   2    4.70    1.00
  -4  -3  -2    4.40    0.80
   4  -3   2    4.20    0.80
   4   3   2    5.00    0.80
  -4   3  -2    5.60    1.20
   4   3   2    4.90    0.90
  -4   3  -2    3.80    0.90
   4   3   2    5.00    1.00
  -4   3  -2    2.70    0.90
  -5  -3  -2  109.59    4.20
   5  -3   2  106.09    3.90
   5  -3   2  108.09    4.70
  -5  -3  -2  110.99    4.40
  -5  -3  -2  108.29    4.00
   5   3   2  108.39    4.00
   5   3   2  106.39    4.50
   5   3   2  106.29    4.00
  -5   3  -2  115.59    5.00
  -5   3  -2  105.39    4.30
  -6  -3  -2   43.10    2.60
   6  -3   2   46.80    3.10
  -6  -3  -2   44.30    2.60
   6  -3   2   40.30    2.30
  -6  -3  -2   44.60    2.90
   6   3   2   45.10    2.50
  -6   3  -2   45.30    2.90
   6   3   2   40.40    3.00
  -7  -3  -2    9.30    1.80
  -7  -3  -2   11.40    1.60
   7  -3   2   12.50    1.40
  -7  -3  -2   12.50    1.80
   7   3   2   11.20    1.60
  -7   3  -2   10.20    1.80
  -8  -3  -2    4.10    1.50
  -8   3  -2    4.10    1.70
   8   3   2    3.00    1.30
  -9  -3  -2   10.80    2.00
   9   3   2   12.50    2.00
  -9   3  -2    9.20    2.20
 -11  -4   2    4.50    1.70
  11   4  -2    3.80    1.50
 -11   4   2    4.60    2.10
 -10  -4   2    1.20    1.40
  10   4  -2    1.20    1.20
 -10   4   2   -0.50    1.60
   9  -4  -2    7.90    1.50
  -9  -4   2    6.00    1.50
  -9  -4   2    7.00    1.60
   9   4  -2    7.80    1.80
  -9   4   2    6.80    1.90
   9   4  -2    7.50    1.50
   8  -4  -2    6.20    1.30
  -8  -4   2    6.50    1.30
  -8  -4   2    4.70    1.20
  -8   4   2    3.30    1.40
   8   4  -2    7.20    1.40
   8   4  -2    4.80    1.30
   7  -4  -2  193.38    7.60
   7  -4  -2  176.28    6.40
  -7  -4   2  184.38    6.00
  -7  -4   2  182.88    6.40
   7   4  -2  180.98    6.50
  -7   4   2  198.98    6.90
   7   4  -2  183.28    5.50
   7   4  -2  177.98    6.20
   6  -4  -2   79.49    4.20
  -6  -4   2   74.19    2.70
  -6  -4   2   73.89    3.10
   6  -4  -2   71.09    3.40
   6   4  -2   71.49    3.10
  -6   4   2   73.69    4.30
   6   4  -2   73.19    2.40
  -6   4   2   74.09    4.20
   6   4  -2   70.69    3.20
  -6   4   2   73.69    3.60
  -5  -4   2  165.08    5.40
   5  -4  -2  190.98    6.80
  -5  -4   2  178.78    4.90
   5  -4  -2  176.78    6.60
   5  -4  -2  179.28    6.00
  -5   4   2  167.88    6.70
  -5   4   2  169.08    5.90
   5   4  -2  175.08    4.80
   5   4  -2  168.98    5.50
  -5   4   2  180.88    6.80
   5   4  -2  168.68    5.50
   5   4  -2  171.88    5.50
   4  -4  -2  355.76   10.80
  -4  -4   2  331.27    9.30
   4  -4  -2  341.67   10.20
   4  -4  -2  334.57   10.70
  -4   4   2  334.07   10.70
  -4   4   2  341.07   10.00
   4   4  -2  340.97    9.50
  -4   4   2  338.27   10.80
  -4   4   2  348.37   10.90
   4   4  -2  332.37    9.40
  -3  -4   2  110.89    3.30
   3  -4  -2  110.59    4.10
  -3   4   2  111.29    3.90
  -3   4   2  115.19    4.50
  -3   4   2  110.69    4.50
   3   4  -2  112.39    3.30
  -3   4   2  113.59    4.50
   3   4  -2  110.19    3.40
  -2  -4   2  629.24   16.60
  -2  -4   2  622.14   16.30
   2  -4  -2  648.24   17.20
  -2   4   2  613.94   17.50
  -2   4   2  643.64   16.90
  -2   4   2  611.44   17.50
   2   4  -2  623.44   16.50
   2   4  -2  613.54   16.50
  -2   4   2  625.04   17.70
   2   4  -2  627.64   16.60
  -1  -4   2  124.89    3.70
   1  -4  -2  119.39    3.90
  -1  -4   2  121.59    3.60
   1  -4  -2  123.09    4.40
  -1  -4   2  125.49    3.60
   1   4  -2  125.39    3.80
  -1   4   2  126.09    4.30
  -1   4   2  126.19    4.20
   1   4  -2  122.19    3.80
  -1   4   2  124.89    4.40
  -1   4   2  124.59    3.60
   1   4  -2  123.39    3.70
   0  -4  -2  806.32   22.60
   0  -4  -2  816.12   22.20
   0  -4  -2  875.61   22.70
   0  -4   2  861.01   22.30
   0  -4   2  857.91   22.50
   0  -4  -2  850.71   22.10
   0   4  -2  847.72   22.60
   0   4  -2  838.52   22.00
   0   4   2  825.42   22.60
   0   4   2  843.22   22.40
   0   4   2  823.92   22.40
   0   4  -2  837.52   22.50
   0   4  -2  836.92   22.50
  -1  -4  -2 1064.09   26.80
  -1  -4  -2 1010.00   27.30
   1  -4   2 1014.00   27.30
   1  -4   2 1047.90   27.60
  -1  -4  -2  998.80   27.20
  -1  -4  -2 1007.90   26.90
   1   4   2  975.20   27.00
   1   4   2 1048.70   27.00
  -1   4  -2 1006.70   27.00
  -1   4  -2 1086.29   27.70
   1   4   2 1060.09   27.20
  -1   4  -2 1059.29   27.60
  -1   4  -2  938.81   27.70
  -2  -4  -2   69.79    2.50
  -2  -4  -2   69.09    2.60
   2  -4   2   73.19    2.70
   2  -4   2   68.99    2.90
  -2  -4  -2   70.49    2.30
   2  -4   2   68.19    3.00
   2   4   2   65.79    2.80
   2   4   2   67.19    2.50
   2   4   2   71.19    2.50
  -2   4  -2   67.69    3.00
   2   4   2   65.19    2.40
  -2   4  -2   66.59    3.20
  -2   4  -2   73.49    3.10
  -2   4  -2   72.09    2.60
  -3  -4  -2    6.80    0.70
   3  -4   2    7.80    1.30
   3  -4   2    7.20    1.20
   3  -4   2    7.00    1.00
  -3  -4  -2    6.90    0.80
  -3  -4  -2    6.90    0.90
  -3  -4  -2    7.50    0.60
  -3   4  -2    6.40    0.90
  -3   4  -2    5.70    1.10
   3   4   2    8.70    1.00
  -3   4  -2    5.00    1.00
   3   4   2    7.30    0.80
  -3   4  -2    7.30    1.40
   3   4   2    7.30    0.90
  -4  -4  -2   -0.10    0.50
   4  -4   2    0.70    0.80
  -4  -4  -2    0.30    0.50
   4  -4   2   -0.10    0.70
   4  -4   2    0.30    0.80
  -4  -4  -2    2.10    0.70
   4   4   2    0.70    0.50
  -4   4  -2   -0.30    0.70
  -4   4  -2    0.40    0.70
   4   4   2    0.50    0.60
   4   4   2   -0.10    0.60
  -4   4  -2    0.30    0.70
  -5  -4  -2   30.50    1.90
  -5  -4  -2   36.00    2.10
  -5  -4  -2   37.10    2.30
   5  -4   2   34.90    2.10
   5   4   2   38.80    2.20
   5   4   2   39.60    2.00
   5   4   2   37.60    2.40
  -5   4  -2   35.40    2.80
  -5   4  -2   41.80    2.50
  -6  -4  -2   11.80    1.50
  -6  -4  -2   12.60    1.50
   6  -4   2   10.50    1.40
  -6  -4  -2   12.40    1.70
  -6   4  -2    9.60    1.70
   6   4   2   12.30    1.80
   6   4   2   11.50    1.40
  -7  -4  -2   12.80    2.00
   7  -4   2   11.30    1.50
  -7  -4  -2   14.40    1.70
  -7  -4  -2   12.00    1.70
   7   4   2   11.50    3.00
   7   4   2   14.00    1.70
  -7   4  -2   11.60    1.90
  -8  -4  -2   18.80    2.30
   8  -4   2   22.40    2.00
  -8   4  -2   19.60    2.60
   8   4   2   18.80    2.10
  -9  -4  -2    7.30    1.80
  -9   4  -2    6.20    2.00
   9   4   2    7.50    1.60
 -10  -5   2    2.40    1.40
  10  -5  -2   -0.30    1.20
  10   5  -2    0.80    1.10
  10   5  -2   -1.10    1.40
 -10   5   2   -1.90    1.50
  -9  -5   2   19.40    2.10
   9  -5  -2   19.90    2.20
  -9   5   2   16.80    2.60
   9   5  -2   17.30    1.90
   9   5  -2   16.60    2.20
  -8  -5   2   15.50    1.70
  -8  -5   2   17.50    1.70
   8  -5  -2   14.70    2.00
   8   5  -2   16.20    1.90
  -8   5   2   14.80    2.20
   8   5  -2   15.80    1.70
  -7  -5   2   90.29    3.70
  -7  -5   2   95.99    3.50
   7  -5  -2   93.99    4.20
  -7   5   2   98.19    4.50
   7   5  -2   94.49    3.90
   7   5  -2   94.59    3.70
  -6  -5   2    3.10    0.70
   6  -5  -2    3.20    1.20
  -6  -5   2    2.50    0.60
  -6   5   2    2.10    1.30
   6   5  -2    3.80    0.50
  -6   5   2    1.40    1.10
  -6   5   2    1.90    1.20
   6   5  -2    2.90    0.80
   6   5  -2    3.00    0.80
   5  -5  -2  274.07    8.50
   5  -5  -2  259.67    9.10
  -5  -5   2  262.57    7.40
   5   5  -2  253.17    7.50
  -5   5   2  264.97    8.30
  -5   5   2  261.67    9.30
  -5   5   2  266.17    9.40
   5   5  -2  262.77    7.50
   4  -5  -2   70.39    3.20
   4  -5  -2   68.69    3.60
   4  -5  -2   69.09    3.50
  -4  -5   2   64.09    2.10
   4   5  -2   68.69    2.10
  -4   5   2   74.29    3.80
  -4   5   2   75.49    3.70
  -4   5   2   73.69    3.80
   4   5  -2   64.09    2.30
  -4   5   2   73.39    3.00
   3  -5  -2   31.70    2.00
   3  -5  -2   36.80    2.70
   3  -5  -2   33.40    2.50
  -3  -5   2   32.10    1.20
  -3   5   2   33.10    2.40
   3   5  -2   31.90    1.20
  -3   5   2   34.70    1.80
  -3   5   2   34.40    2.40
   3   5  -2   33.10    1.20
  -3   5   2   37.00    2.40
  -2  -5   2   35.90    1.30
   2  -5  -2   34.60    1.90
  -2   5   2   34.10    1.50
  -2   5   2   34.40    2.20
   2   5  -2   34.60    1.20
   2   5  -2   36.40    1.30
  -2   5   2   34.90    2.20
  -2   5   2   32.00    2.20
   2   5  -2   34.00    1.40
  -1  -5   2 1128.09   30.40
   1  -5  -2 1143.49   31.30
  -1  -5   2 1192.08   30.70
   1  -5  -2 1174.88   30.80
  -1  -5   2 1138.19   30.30
  -1   5   2 1110.69   31.10
  -1   5   2 1182.48   31.10
   1   5  -2 1179.28   30.80
  -1   5   2 1178.68   31.40
   1   5  -2 1152.88   30.50
   1   5  -2 1170.68   30.60
   0  -5   2   80.39    2.90
   0  -5  -2   85.29    3.20
   0  -5   2   83.99    3.10
   0  -5  -2   82.59    3.20
   0  -5  -2   84.49    2.70
   0  -5  -2   81.99    2.80
   0   5   2   86.49    3.30
   0   5  -2   83.09    3.20
   0   5  -2   84.29    3.00
   0   5   2   83.69    2.90
   0   5   2   84.89    3.00
   0   5  -2   79.69    3.00
   1  -5   2  139.59    4.50
   1  -5   2  134.69    4.80
  -1  -5  -2  137.99    4.10
  -1  -5  -2  135.69    4.50
  -1  -5  -2  138.79    4.00
  -1  -5  -2  138.69    4.50
  -1   5  -2  145.59    4.80
   1   5   2  142.29    4.50
  -1   5  -2  136.79    5.00
   1   5   2  137.89    4.20
   1   5   2  147.39    4.20
  -1   5  -2  133.99    4.80
  -1   5  -2  139.59    4.20
  -2  -5  -2  188.78    5.20
  -2  -5  -2  182.48    5.60
   2  -5   2  192.98    6.30
  -2  -5  -2  177.58    5.50
  -2  -5  -2  178.18    5.20
   2  -5   2  177.68    6.30
   2  -5   2  183.58    5.80
   2   5   2  186.88    5.40
  -2   5  -2  178.88    6.50
  -2   5  -2  194.18    5.60
   2   5   2  182.28    5.60
   2   5   2  186.38    5.40
  -2   5  -2  183.18    6.30
  -2   5  -2  183.18    6.30
   3  -5   2   79.29    3.50
   3  -5   2   78.39    3.20
  -3  -5  -2   78.69    2.70
  -3  -5  -2   78.79    2.80
  -3  -5  -2   80.89    3.00
   3  -5   2   85.99    3.70
   3   5   2   77.69    2.80
  -3   5  -2   81.39    3.80
  -3   5  -2   76.59    3.70
  -3   5  -2   83.49    3.20
   3   5   2   76.89    2.80
   3   5   2   74.49    3.20
  -3   5  -2   76.89    3.90
   4  -5   2   11.40    1.40
  -4  -5  -2   10.40    1.00
  -4  -5  -2   10.00    1.00
  -4  -5  -2   12.30    1.30
  -4   5  -2    7.00    1.20
  -4   5  -2    8.40    1.50
  -4   5  -2    9.80    1.70
   4   5   2    8.70    1.20
   4   5   2   12.50    1.10
   4   5   2   10.10    1.20
   5  -5   2   26.70    2.00
  -5  -5  -2   27.00    1.60
  -5  -5  -2   21.70    1.90
  -5  -5  -2   24.40    1.70
   5   5   2   28.20    2.00
   5   5   2   26.80    1.70
   5   5   2   24.40    1.80
  -5   5  -2   27.60    2.20
   6  -5   2   25.10    2.10
  -6  -5  -2   23.20    1.90
  -6  -5  -2   23.60    1.70
  -6  -5  -2   21.60    2.10
   6   5   2   23.10    2.30
  -6   5  -2   24.40    2.40
   6   5   2   19.90    1.70
  -7  -5  -2    8.40    1.50
   7  -5   2    7.60    1.40
   7   5   2    9.10    1.70
  -7   5  -2    6.90    1.80
   7   5   2    9.10    1.40
  -8  -5  -2    8.10    1.70
   8  -5   2    8.70    1.50
   8   5   2    6.30    1.40
  -8   5  -2    7.50    1.90
  -9  -5  -2    1.10    1.50
  -9   5  -2    4.00    1.80
   9   5   2    2.30    1.30
 -10  -6   2   12.40    2.00
  10  -6  -2   10.90    1.90
  10   6  -2    9.50    1.50
  10   6  -2   10.70    1.90
 -10   6   2   12.40    2.50
   9  -6  -2   -0.70    1.20
  -9  -6   2    1.50    1.10
  -9   6   2   -1.40    1.30
   9   6  -2   -0.40    1.10
   9   6  -2    0.80    0.80
   8  -6  -2   17.40    2.30
  -8  -6   2   17.10    1.70
   8   6  -2   14.70    1.40
  -8   6   2   11.90    2.00
   8   6  -2   17.10    1.80
   7  -6  -2    2.80    1.30
  -7  -6   2    4.50    0.80
  -7  -6   2    5.00    1.10
  -7  -6   2    3.90    0.80
   7   6  -2    4.50    0.90
   7   6  -2    3.80    0.80
  -7   6   2    3.10    1.40
  -6  -6   2   24.40    1.20
   6  -6  -2   23.10    2.40
  -6   6   2   28.80    2.40
   6   6  -2   25.40    1.40
   6   6  -2   23.90    1.30
  -6   6   2   33.70    3.50
   5  -6  -2  301.37   10.20
  -5   6   2  340.07   11.20
  -5   6   2  320.87    9.90
  -5   6   2  337.57   11.30
   4  -6  -2  194.38    6.80
  -4   6   2  203.98    7.50
  -4   6   2  203.98    7.50
  -4   6   2  200.88    7.60
  -4   6   2  198.18    6.30
   3  -6  -2  210.48    7.10
  -3   6   2  221.98    7.60
  -3   6   2  220.88    7.80
  -3   6   2  217.58    7.60
  -3   6   2  222.28    6.50
   3   6  -2  217.38    6.00
  -2  -6   2   45.00    1.80
   2  -6  -2   45.70    2.40
  -2   6   2   45.10    2.60
   2   6  -2   46.20    1.80
  -2   6   2   48.00    1.60
  -2   6   2   42.90    2.70
   2   6  -2   45.70    1.60
  -2   6   2   42.70    2.60
   2   6  -2   45.90    1.50
  -1  -6   2   20.50    1.10
   1  -6  -2   18.10    1.40
  -1  -6   2   20.80    1.00
  -1  -6   2   21.70    1.40
  -1   6   2   17.10    1.70
   1   6  -2   20.00    1.20
  -1   6   2   19.40    1.60
   1   6  -2   21.00    1.40
  -1   6   2   19.90    1.50
   1   6  -2   21.80    1.10
   0  -6  -2  186.08    6.10
   0  -6   2  187.08    5.70
   0  -6   2  186.98    6.00
   0  -6  -2  186.98    5.50
   0  -6  -2  190.98    6.20
   0  -6  -2  182.78    5.60
   0   6  -2  192.98    5.90
   0   6   2  193.78    5.90
   0   6   2  185.88    6.20
   0   6  -2  193.28    6.00
   0   6   2  193.38    5.70
   0   6  -2  180.38    6.10
  -1  -6  -2   58.99    2.50
  -1  -6  -2   59.49    2.10
   1  -6   2   61.99    2.90
  -1  -6  -2   61.99    2.00
  -1  -6  -2   60.69    2.50
   1  -6   2   59.39    2.60
   1   6   2   57.89    2.20
  -1   6  -2   61.19    2.80
  -1   6  -2   62.39    3.10
  -1   6  -2   62.19    2.00
   1   6   2   62.89    2.60
  -1   6  -2   59.59    2.80
   1   6   2   58.39    2.10
   2  -6   2  177.08    5.80
  -2  -6  -2  173.98    5.50
   2  -6   2  178.78    6.20
  -2  -6  -2  179.68    5.00
  -2  -6  -2  178.98    5.50
  -2  -6  -2  169.28    5.10
  -2   6  -2  176.58    5.40
   2   6   2  173.78    5.20
  -2   6  -2  174.78    6.50
  -2   6  -2  173.38    6.20
  -2   6  -2  190.48    6.30
   2   6   2  177.58    5.50
  -3  -6  -2   15.70    1.30
   3  -6   2   16.30    1.80
   3  -6   2   12.80    1.50
  -3  -6  -2   16.20    1.00
  -3  -6  -2   15.90    1.20
  -3   6  -2   18.70    2.10
   3   6   2   15.50    1.30
   3   6   2   15.00    1.10
  -3   6  -2   17.80    2.00
  -3   6  -2   15.60    1.40
  -4  -6  -2   23.70    1.40
  -4  -6  -2   21.90    1.40
  -4  -6  -2   24.50    1.70
   4  -6   2   16.60    1.70
  -4   6  -2   23.90    1.80
   4   6   2   21.30    1.40
  -4   6  -2   21.70    2.30
   4   6   2   26.00    1.90
   4   6   2   21.90    1.60
  -5  -6  -2  112.99    4.30
  -5  -6  -2  116.09    3.90
   5  -6   2  114.99    4.60
  -5  -6  -2  114.09    4.00
   5   6   2  106.79    4.40
   5   6   2  109.39    4.30
   5   6   2  108.79    3.90
  -5   6  -2  110.49    4.50
  -6  -6  -2    9.70    1.70
  -6  -6  -2   12.20    1.50
   6  -6   2    9.90    1.60
   6   6   2   13.90    1.40
  -6   6  -2   12.40    1.80
   6   6   2   12.00    1.70
   7  -6   2    4.10    1.40
  -7  -6  -2    5.00    1.20
   7   6   2    4.80    1.40
  -7   6  -2    4.00    1.50
   7   6   2    2.90    1.00
  -8  -6  -2   10.00    1.70
   8  -6   2    9.40    1.70
   8   6   2    8.40    1.50
  -8   6  -2    9.00    2.10
   8   6   2    7.10    2.20
  10  -7  -2    7.80    1.80
  10   7  -2    6.90    1.10
  10   7  -2    6.50    1.40
 -10   7   2    5.60    1.90
   9  -7  -2    6.50    1.90
   9   7  -2    5.30    0.80
  -9   7   2    9.20    2.00
   9   7  -2    5.00    1.20
   8  -7  -2    6.50    1.90
   8   7  -2    7.70    0.80
  -8   7   2    7.60    1.80
   8   7  -2    6.60    1.00
   7  -7  -2   24.70    2.60
  -7   7   2   28.70    2.70
   6  -7  -2   78.79    4.10
  -6   7   2   83.59    4.90
  -6   7   2   83.29    3.80
   5  -7  -2   57.89    3.40
  -5   7   2   61.09    4.00
  -5   7   2   57.99    2.90
  -5   7   2   62.39    4.00
   4  -7  -2  213.28    7.60
  -4   7   2  216.38    8.30
  -4   7   2  232.18    6.90
  -4   7   2  228.68    8.30
  -3  -7   2  193.68    5.30
  -3  -7   2  189.98    5.20
   3  -7  -2  195.98    6.60
  -3   7   2  193.08    5.60
  -3   7   2  197.68    7.30
  -3   7   2  191.98    7.10
  -3   7   2  185.48    7.00
  -2  -7   2   21.40    0.90
  -2  -7   2   24.80    1.40
  -2  -7   2   22.50    1.00
   2  -7  -2   23.00    1.90
   2   7  -2   21.70    1.10
  -2   7   2   24.90    2.40
   2   7  -2   21.00    1.40
  -2   7   2   19.00    1.90
  -2   7   2   22.20    2.00
  -1  -7   2   69.89    2.80
  -1  -7   2   61.09    2.20
  -1  -7   2   66.59    2.40
   1  -7  -2   61.09    2.70
   1   7  -2   66.09    2.30
  -1   7   2   67.29    2.90
   1   7  -2   64.39    2.50
  -1   7   2   64.49    3.30
  -1   7   2   65.79    3.10
   1   7  -2   62.39    2.80
   0  -7  -2   66.19    2.50
   0  -7   2   66.99    3.00
   0  -7   2   67.09    2.70
   0  -7  -2   67.49    3.10
   0   7  -2   64.49    2.80
   0   7  -2   62.79    3.10
   0   7  -2   69.29    2.70
   0   7   2   65.59    2.80
   0   7   2   66.29    3.10
   0   7   2   64.89    2.50
   1  -7   2   21.70    2.00
  -1  -7  -2   21.00    1.60
  -1  -7  -2   18.50    1.50
  -1  -7  -2   17.30    1.30
   1  -7   2   17.50    1.60
  -1  -7  -2   21.90    1.10
  -1   7  -2   19.80    1.60
   1   7   2   17.50    1.20
  -1   7  -2   18.40    1.80
   1   7   2   17.80    1.60
  -1   7  -2   18.60    2.00
   1   7   2   18.00    1.00
   2  -7   2   35.10    2.20
  -2  -7  -2   37.00    1.40
  -2  -7  -2   35.70    1.90
  -2  -7  -2   37.50    1.90
   2  -7   2   35.10    2.50
  -2   7  -2   33.30    2.70
  -2   7  -2   34.20    2.50
   2   7   2   38.20    1.60
   2   7   2   37.30    2.00
  -2   7  -2   34.10    2.30
  -2   7  -2   36.40    1.60
  -2   7  -2   34.10    2.70
   3  -7   2   30.50    2.10
  -3  -7  -2   28.50    1.60
  -3  -7  -2   29.40    1.70
  -3  -7  -2   27.50    1.30
  -3   7  -2   28.20    2.30
  -3   7  -2   26.70    1.70
  -3   7  -2   27.90    2.40
   3   7   2   28.70    1.40
   3   7   2   29.30    1.70
  -4  -7  -2   39.50    1.90
  -4  -7  -2   42.90    2.20
  -4  -7  -2   41.40    1.80
   4  -7   2   43.30    2.60
  -4   7  -2   41.50    2.30
   4   7   2   40.30    2.00
  -4   7  -2   41.20    3.10
   4   7   2   40.70    2.00
   5  -7   2   18.90    2.10
  -5  -7  -2   18.90    1.40
  -5  -7  -2   18.40    1.80
   5   7   2   21.60    1.60
  -5   7  -2   22.80    2.10
   5   7   2   22.10    1.80
  -6  -7  -2    9.50    1.30
   6  -7   2    5.70    1.50
   6   7   2    7.80    1.50
   6   7   2    7.40    1.10
  -6   7  -2   10.10    1.70
  -7  -7  -2    1.30    1.00
   7  -7   2    2.20    1.30
   7   7   2   -0.10    0.80
  -7   7  -2   -0.40    1.20
   7   7   2    0.90    1.10
  -8  -7  -2    1.40    1.20
   8  -7   2    3.90    1.50
  -8   7  -2    3.90    1.70
   8   7   2    4.90    1.20
   8   7   2    2.90    1.40
   9  -8  -2    0.70    1.50
  -9   8   2    0.80    1.40
   8  -8  -2    1.50    1.60
  -8   8   2   -0.50    1.20
   7  -8  -2    4.90    1.80
  -7   8   2    4.10    1.30
   6  -8  -2   33.50    3.10
  -6   8   2   29.70    2.30
  -6   8   2   39.10    4.00
   5  -8  -2   11.00    1.90
  -5   8   2   13.40    1.40
  -5   8   2   11.10    2.20
   4  -8  -2   21.80    2.30
  -4   8   2   27.60    2.00
  -4   8   2   25.30    2.70
  -4   8   2   30.00    3.00
  -3  -8   2  356.86    9.80
   3  -8  -2  358.66   11.20
  -3  -8   2  354.46    9.60
  -3   8   2  372.56   12.00
  -3   8   2  349.57   11.70
  -3   8   2  365.86   11.60
  -2  -8   2  129.59    3.90
  -2  -8   2  128.49    4.20
   2  -8  -2  129.19    4.90
  -2   8   2  123.69    5.40
  -2   8   2  125.39    5.00
   2   8  -2  120.69    3.90
   2   8  -2  127.69    4.30
  -2   8   2  130.09    5.20
   1  -8  -2   32.20    2.00
  -1  -8   2   33.40    1.70
  -1  -8   2   33.60    2.00
   1   8  -2   31.30    1.70
   1   8  -2   31.10    1.80
  -1   8   2   29.90    2.30
   1   8  -2   29.60    2.00
   1   8  -2   33.70    2.10
  -1   8   2   28.80    1.90
  -1   8   2   30.90    2.30
   0  -8   2   29.30    1.80
   0  -8  -2   29.00    2.10
   0  -8   2   28.70    2.10
   0  -8  -2   29.70    1.70
   0   8  -2   27.10    2.20
   0   8  -2   28.10    1.90
   0   8  -2   28.50    2.20
   0   8   2   25.10    1.80
   0   8   2   27.90    2.10
   0   8  -2   28.90    1.70
  -1  -8  -2   15.00    1.10
   1  -8   2   15.30    1.80
  -1  -8  -2   16.50    1.50
   1  -8   2   13.70    1.50
   1   8   2   15.50    1.20
   1   8   2   13.00    1.50
  -1   8  -2   14.10    1.50
  -1   8  -2   13.10    1.80
  -1   8  -2   17.80    1.80
  -1   8  -2   14.80    1.90
  -2  -8  -2   33.70    1.90
  -2  -8  -2   36.80    2.00
   2  -8   2   33.70    2.30
  -2  -8  -2   36.80    1.50
  -2   8  -2   32.40    2.80
  -2   8  -2   33.80    2.40
  -2   8  -2   33.90    2.60
   2   8   2   35.50    1.50
  -2   8  -2   34.80    2.80
   2   8   2   31.40    2.00
  -3  -8  -2   70.29    2.90
  -3  -8  -2   67.19    2.40
  -3  -8  -2   68.89    2.70
   3  -8   2   69.59    3.40
   3   8   2   71.39    2.90
   3   8   2   69.69    2.50
  -3   8  -2   73.19    3.90
  -4  -8  -2   13.30    1.40
  -4  -8  -2   14.10    1.10
   4  -8   2   13.60    1.70
  -4   8  -2   13.90    2.10
   4   8   2   13.20    1.20
   4   8   2   11.30    1.20
   5  -8   2   26.10    2.50
   5   8   2   22.90    1.80
   5   8   2   22.10    1.70
   6  -8   2   17.30    2.10
   6   8   2   21.40    1.90
   6   8   2   22.00    1.80
   7  -8   2    4.10    1.50
   7   8   2    2.80    1.00
   7   8   2    2.00    1.20
   8  -9  -2    3.20    1.80
   7  -9  -2   16.80    2.50
   6  -9  -2   24.30    2.80
  -6   9   2   39.30    4.00
   5  -9  -2   14.60    2.20
  -5   9   2   17.90    2.80
   4  -9  -2    3.50    1.50
  -4   9   2    4.40    1.70
  -4   9   2    1.90    1.30
   3  -9  -2    8.90    1.60
  -3   9   2    7.20    1.70
  -2  -9   2  187.18    5.50
   2  -9  -2  187.28    6.50
  -2   9   2  177.88    6.80
   2   9  -2  181.18    5.90
  -2   9   2  181.28    7.10
   2   9  -2  172.78    5.30
   1  -9  -2   26.60    2.10
  -1  -9   2   30.00    1.80
  -1  -9   2   32.50    2.10
  -1   9   2   30.20    2.50
  -1   9   2   31.50    2.40
   1   9  -2   27.50    1.70
   0  -9  -2  144.09    5.10
   0  -9   2  157.48    5.60
   0  -9   2  143.09    5.20
   0  -9  -2  164.38    5.70
   0   9  -2  153.88    6.00
   0   9  -2  156.98    5.40
   0   9   2  149.88    5.30
   0   9   2  149.99    5.70
  -1  -9  -2    2.00    0.80
   1  -9   2    1.20    1.00
   1  -9   2    1.20    0.90
  -1  -9  -2    1.20    0.70
   1   9   2    1.10    0.60
  -1   9  -2    1.30    0.90
  -1   9  -2    1.20    1.00
   1   9   2    2.80    0.90
  -1   9  -2    0.90    1.20
  -2  -9  -2   22.90    1.70
   2  -9   2   24.70    2.20
  -2  -9  -2   19.70    1.30
  -2   9  -2   22.10    2.30
   2   9   2   20.70    1.20
   2   9   2   22.30    1.70
  -2   9  -2   22.90    2.20
  -3  -9  -2    5.70    1.30
   3  -9   2    4.00    1.30
   3   9   2    4.90    0.70
  -3   9  -2    5.10    1.50
   3   9   2    3.90    0.90
   4  -9   2    6.00    1.50
  -4   9  -2    6.90    1.70
   5  -9   2    9.70    1.80
   6  -9   2   13.50    2.10
   7  -9   2   31.30    3.10
   8 -10  -2    4.40    1.90
   7 -10  -2    3.70    1.90
   6 -10  -2   -0.90    1.40
  -6  10   2    2.80    2.60
   5 -10  -2    2.70    1.50
  -5  10   2    3.60    1.90
   4 -10  -2    6.40    1.80
  -4  10   2    8.10    2.10
   3 -10  -2   20.10    2.40
  -3  10   2   20.30    2.80
   2 -10  -2   34.50    2.80
  -2 -10   2   34.80    1.90
  -2  10   2   38.50    3.20
   2  10  -2   34.00    2.10
   2  10  -2   35.10    1.60
  -2  10   2   36.80    2.90
   1 -10  -2  137.29    5.30
  -1 -10   2  138.39    4.80
  -1  10   2  139.39    5.50
  -1  10   2  144.49    5.90
   1  10  -2  138.09    5.30
   1  10  -2  135.09    4.70
   0 -10   2   20.80    1.90
   0 -10  -2   18.30    2.00
   0 -10  -2   16.70    1.80
   0  10   2   16.80    1.70
   0  10  -2   19.20    2.20
   0  10   2   15.00    1.90
   0  10  -2   21.60    1.90
  -1 -10  -2   10.00    1.40
  -1 -10  -2   10.50    1.30
   1 -10   2    9.60    1.60
   1  10   2   10.60    1.10
  -1  10  -2    9.70    1.60
   1  10   2    8.80    1.40
  -2 -10  -2   38.00    2.20
   2 -10   2   44.60    2.90
  -2  10  -2   46.00    3.20
   2  10   2   40.70    1.70
   2  10   2   36.90    2.20
   3 -10   2    1.80    1.20
  -3  10  -2    2.10    1.30
   4 -10   2   -0.50    1.10
  -4  10  -2   -0.70    1.20
   5 -10   2    8.90    1.90
   6 -10   2   12.70    2.20
   7 -11  -2   10.60    2.40
   6 -11  -2   10.10    2.20
   5 -11  -2    9.40    2.10
  -5  11   2    9.40    2.40
   4 -11  -2    1.30    1.70
  -4  11   2    1.90    1.70
   3 -11  -2   16.90    2.30
  -3  11   2   10.80    2.30
   2 -11  -2    3.80    1.50
  -2  11   2    2.60    1.50
   2  11  -2    4.50    0.70
   2  11  -2    5.00    1.10
   1 -11  -2   94.99    4.40
  -1 -11   2  102.79    4.00
   1  11  -2   92.19    4.30
  -1  11   2  100.79    4.90
  -1  11   2   93.49    4.40
   1  11  -2   90.19    3.60
   0 -11  -2   62.19    3.30
   0 -11  -2   61.39    3.40
   0 -11   2   59.39    3.20
   0  11  -2   62.49    3.10
   0  11  -2   58.79    3.70
   0  11   2   57.99    3.00
   0  11   2   57.29    3.40
  -1 -11  -2   18.00    1.80
   1 -11   2   17.50    2.00
  -1  11  -2   16.90    2.00
   1  11   2   14.40    1.30
   1  11   2   12.40    1.60
   2 -11   2   24.70    2.50
  -2  11  -2   26.30    2.70
   2  11   2   23.00    1.20
   3 -11   2    5.10    1.60
  -3  11  -2    6.10    1.80
   4 -11   2    0.20    1.30
  -4  11  -2    0.70    1.50
   5 -11   2   12.70    2.30
   5 -12  -2    1.40    1.80
  -5  12   2    2.60    1.90
   4 -12  -2    6.40    2.00
  -4  12   2    6.20    2.20
   3 -12  -2    0.70    1.40
  -3  12   2    0.70    1.60
   2 -12  -2   22.70    2.60
   2  12  -2   21.40    1.30
   2  12  -2   19.20    1.70
  -2  12   2   22.10    2.80
   1 -12  -2   12.70    2.10
  -1 -12   2   14.50    1.70
  -1  12   2   12.40    2.10
   1  12  -2   11.50    1.80
   1  12  -2   14.60    1.50
  -1  12   2   14.00    2.00
   0 -12  -2   20.40    2.20
   0 -12   2   17.40    2.00
   0  12   2   16.90    1.70
   0  12  -2   17.70    1.90
   0  12  -2   17.50    2.40
   0  12   2   19.50    2.20
   1 -12   2    4.70    1.50
  -1  12  -2    3.40    1.40
   1  12   2    4.40    1.10
   1  12   2    4.00    0.80
   2 -12   2    5.40    1.70
  -2  12  -2    7.80    1.80
   3 -12   2    5.00    1.70
  -3  12  -2    5.50    1.70
   4 -12   2    4.10    1.60
  -4  12  -2    2.50    1.60
   3 -13  -2    4.00    1.90
  -3  13   2    5.30    1.90
   2 -13  -2    3.60    1.70
  -2  13   2    3.80    1.70
   1 -13  -2    1.40    1.50
   1  13  -2    4.10    1.00
  -1  13   2    1.30    1.40
   1  13  -2    1.70    1.20
   0 -13  -2   20.70    2.50
   0 -13   2   22.70    2.40
   0  13  -2   19.70    2.00
   0  13   2   23.00    2.30
   0  13  -2   16.80    2.70
   0  13   2   20.10    1.90
   1 -13   2   11.10    1.90
   1  13   2    8.60    1.00
   1  13   2   11.20    1.30
  -1  13  -2    6.90    1.60
   2 -13   2    3.50    1.60
  -2  13  -2    3.40    1.50
 -11   0   3    3.50    2.10
  11   0  -3   -0.90    1.50
  10   0  -3    0.00    1.50
 -10   0   3   -1.50    1.40
  -9   0   3   25.60    2.70
   9   0  -3   21.90    2.80
  -8   0   3    0.00    1.10
   8   0  -3    1.30    0.90
   8   0  -3    1.60    1.20
  -8   0   3    1.30    1.00
   7   0  -3   44.60    1.90
   7   0  -3   38.30    2.90
  -7   0   3   43.80    3.00
   7   0  -3   50.89    2.70
   7   0  -3   49.20    3.30
   7   0  -3   42.10    3.00
  -7   0   3   45.70    2.80
   6   0  -3  236.58    6.90
  -6   0   3  227.38    7.50
   6   0  -3  256.17    8.40
   6   0  -3  229.18    8.10
  -6   0   3  238.58    8.20
   6   0  -3  240.48    7.70
   5   0  -3   14.80    1.70
   5   0  -3   14.70    1.70
  -5   0   3   11.90    1.50
   5   0  -3   15.40    1.10
  -5   0   3   12.40    1.20
  -4   0   3  814.82   23.10
   4   0  -3  839.22   23.20
   4   0  -3  797.72   23.00
   4   0  -3  843.72   23.20
  -4   0   3  828.22   22.60
   4   0  -3  868.41   22.50
  -4   0   3  893.31   23.30
   3   0  -3  867.01   22.20
   3   0  -3  796.12   22.00
   3   0  -3  797.82   22.20
  -3   0   3  838.22   22.20
  -3   0   3  796.22   21.70
  -3   0   3  824.92   22.10
   3   0  -3  764.92   21.70
  -2   0   3   16.00    1.20
   2   0  -3   17.20    1.30
  -2   0   3   18.30    1.30
   2   0  -3   16.40    1.00
   2   0  -3   16.60    1.20
   2   0  -3   16.00    1.10
   2   0  -3   15.60    1.20
  -1   0   3   18.10    1.00
  -1   0   3   20.10    1.20
   1   0  -3   20.80    1.10
   1   0  -3   21.60    1.20
   1   0  -3   21.90    1.30
   1   0  -3   20.20    1.00
  -1   0   3   19.20    1.20
  -1   0   3   22.10    1.10
  -1   0   3   19.70    1.00
   1   0  -3   20.30    1.10
   0   0  -3  385.26   10.40
   0   0  -3  377.96   10.50
   0   0  -3  380.16   10.30
   0   0   3  380.06   10.40
   0   0   3  366.76   10.10
   0   0   3  347.97   10.30
   0   0   3  372.96   10.30
   0   0   3  377.06   10.50
  -1   0  -3  155.78    4.80
   1   0   3  162.68    4.90
   1   0   3  156.78    5.20
  -1   0  -3  163.98    4.90
   1   0   3  159.18    5.00
  -1   0  -3  163.08    5.10
   1   0   3  161.68    5.00
   1   0   3  150.08    4.60
   2   0   3   17.20    1.40
  -2   0  -3   18.80    1.40
  -2   0  -3   18.40    1.30
   2   0   3   18.90    1.00
  -2   0  -3   16.90    1.40
  -2   0  -3   19.50    1.30
   2   0   3   19.20    1.30
  -3   0  -3   97.89    3.90
   3   0   3   97.29    4.00
   3   0   3   96.09    3.70
  -3   0  -3   97.49    3.90
   3   0   3  103.49    3.20
  -3   0  -3   94.19    3.60
  -3   0  -3  100.59    3.60
   3   0   3   93.99    3.60
   4   0   3   23.80    1.80
   4   0   3   26.30    1.90
  -4   0  -3   26.70    1.90
  -4   0  -3   25.10    2.20
   4   0   3   26.50    1.40
   4   0   3   26.60    2.50
  -4   0  -3   25.60    2.00
  -5   0  -3   42.40    3.00
   5   0   3   43.10    2.60
   5   0   3   43.90    1.90
  -5   0  -3   45.30    2.80
  -5   0  -3   42.10    2.50
  -6   0  -3   91.39    4.80
  -6   0  -3  104.99    4.40
   6   0   3   93.69    4.30
  -6   0  -3   86.79    5.00
  -7   0  -3   17.20    2.20
   7   0   3   14.50    2.10
  -8   0  -3    6.20    1.80
   8   0   3    4.80    1.50
  -9   0  -3    8.10    2.10
  11  -1  -3    1.40    2.20
 -11  -1   3    2.40    1.90
 -11   1   3    1.50    1.80
  11   1  -3    5.70    2.00
  10  -1  -3   15.30    2.60
 -10  -1   3   15.40    2.50
  10   1  -3    8.10    2.10
 -10   1   3   10.50    2.20
  -9  -1   3   90.99    5.30
  -9  -1   3   92.79    4.50
   9  -1  -3   91.19    5.10
  -9   1   3   87.29    4.60
   9   1  -3   87.49    4.80
   8  -1  -3   87.19    3.20
  -8  -1   3   92.99    4.10
  -8  -1   3   89.19    4.50
   8  -1  -3   89.49    4.70
   8  -1  -3   83.69    4.70
   8   1  -3   81.39    4.50
   8   1  -3   83.29    4.40
  -8   1   3   83.29    4.20
   8   1  -3   87.69    3.70
   7  -1  -3    1.20    1.10
   7  -1  -3    1.20    1.10
   7  -1  -3   -0.90    0.90
  -7  -1   3    0.10    0.90
  -7  -1   3    0.50    0.90
   7  -1  -3    0.10    0.60
   7  -1  -3   -0.40    0.80
   7   1  -3    0.80    1.00
  -7   1   3    0.80    1.00
   7   1  -3    0.60    0.20
   7   1  -3   -0.70    0.80
  -7   1   3    1.30    1.00
   7   1  -3    0.70    0.80
   7   1  -3   -0.10    0.90
  -6  -1   3   68.09    3.30
   6  -1  -3   66.19    2.70
  -6  -1   3   60.49    2.80
   6  -1  -3   67.59    3.60
   6   1  -3   64.79    2.80
  -6   1   3   58.19    3.00
   6   1  -3   61.99    3.20
  -6   1   3   65.29    3.60
  -6   1   3   64.89    3.50
   6   1  -3   65.49    2.00
  -5  -1   3   71.49    2.80
  -5  -1   3   65.19    3.10
   5  -1  -3   75.49    3.60
   5  -1  -3   67.99    2.80
   5   1  -3   74.69    2.30
  -5   1   3   73.89    3.10
  -5   1   3   72.89    3.50
   5   1  -3   67.99    3.20
  -5   1   3   71.19    3.40
   5   1  -3   73.39    3.30
  -4  -1   3 2107.29   55.39
   4  -1  -3 2157.68   55.89
   4  -1  -3 2083.49   55.89
  -4  -1   3 2204.08   54.99
   4  -1  -3 1910.51   55.59
   4  -1  -3 2153.98   55.19
  -4   1   3 2098.99   55.89
   4   1  -3 2100.19   55.49
   4   1  -3 2138.29   55.59
   4   1  -3 2092.39   54.59
  -4   1   3 2173.68   55.29
   4   1  -3 1960.90   55.39
  -4   1   3 2101.39   55.79
  -3  -1   3  248.68    7.30
   3  -1  -3  247.78    7.70
   3  -1  -3  250.27    7.50
   3  -1  -3  250.27    7.70
   3  -1  -3  233.48    7.20
   3   1  -3  237.68    6.90
   3   1  -3  238.68    7.30
   3   1  -3  248.18    7.30
  -3   1   3  236.88    7.50
   3   1  -3  249.48    7.40
  -3   1   3  242.78    7.20
  -3   1   3  257.57    7.70
   2  -1  -3  122.59    4.10
   2  -1  -3  121.79    4.00
  -2  -1   3  119.29    3.90
  -2  -1   3  130.29    4.10
   2  -1  -3  134.29    4.30
  -2  -1   3  123.99    3.60
   2  -1  -3  124.19    4.20
  -2   1   3  123.29    3.90
   2   1  -3  117.39    3.80
  -2   1   3  122.69    4.10
   2   1  -3  124.09    3.60
  -2   1   3  126.49    4.30
   2   1  -3  125.29    4.00
   2   1  -3  124.59    3.90
  -2   1   3  121.49    4.00
   2   1  -3  123.29    3.90
   1  -1  -3   88.19    3.10
   1  -1  -3   89.89    3.30
   1  -1  -3   89.29    3.20
  -1  -1   3   94.59    3.10
  -1  -1   3   99.49    3.00
  -1  -1   3  100.29    3.20
  -1  -1   3   97.69    2.90
   1   1  -3   97.69    3.10
  -1   1   3   91.39    3.30
   1   1  -3   94.39    2.90
  -1   1   3   85.39    3.10
   1   1  -3   98.49    3.20
   1   1  -3   97.89    3.10
   1   1  -3   91.39    3.00
  -1   1   3   89.39    3.10
   0  -1   3  218.38    6.50
   0  -1   3  238.18    6.90
   0  -1  -3  229.28    6.50
   0  -1   3  226.28    6.60
   0  -1  -3  232.98    6.70
   0  -1  -3  225.48    6.80
   0  -1   3  229.38    6.40
   0   1   3  234.78    6.80
   0   1  -3  232.48    6.60
   0   1  -3  227.78    6.60
   0   1   3  224.88    6.60
   0   1   3  240.08    6.70
   0   1   3  221.18    6.70
   0   1  -3  231.68    6.80
   0   1  -3  224.78    6.60
   1  -1   3  252.17    7.00
  -1  -1  -3  238.98    7.30
   1  -1   3  251.07    7.50
   1  -1   3  250.77    7.60
  -1  -1  -3  259.17    7.10
  -1  -1  -3  251.87    7.20
  -1  -1  -3  248.18    7.20
   1  -1   3  244.08    7.20
  -1   1  -3  238.58    7.40
   1   1   3  253.77    7.30
  -1   1  -3  239.18    7.10
   1   1   3  241.08    7.40
   1   1   3  233.38    7.20
  -1   1  -3  259.77    7.30
  -1   1  -3  248.48    7.40
   1   1   3  250.17    7.20
  -2  -1  -3  764.42   20.90
   2  -1   3  777.92   20.80
  -2  -1  -3  803.62   20.80
   2  -1   3  763.32   20.40
   2  -1   3  751.82   20.80
   2  -1   3  746.23   21.10
  -2  -1  -3  733.83   20.50
   2   1   3  759.72   20.70
  -2   1  -3  775.52   21.10
  -2   1  -3  766.42   20.70
  -2   1  -3  766.12   20.80
   2   1   3  768.02   21.10
   2   1   3  735.73   20.60
   2   1   3  763.92   20.20
   2   1   3  771.22   20.90
  -3  -1  -3  159.18    5.40
   3  -1   3  155.48    5.70
  -3  -1  -3  148.99    5.30
   3  -1   3  161.38    4.90
   3  -1   3  150.18    5.30
  -3  -1  -3  159.58    5.10
   3  -1   3  151.58    5.20
   3   1   3  154.18    5.50
  -3   1  -3  163.28    5.40
  -3   1  -3  156.08    5.20
   3   1   3  163.38    5.20
   3   1   3  154.38    4.60
   3   1   3  161.18    5.20
  -3   1  -3  163.28    5.60
  -4  -1  -3   49.90    2.80
   4  -1   3   42.10    2.40
  -4  -1  -3   52.19    2.70
  -4  -1  -3   54.09    2.50
   4  -1   3   47.30    3.00
   4  -1   3   52.19    2.20
   4  -1   3   50.09    2.70
  -4   1  -3   51.59    2.70
  -4   1  -3   51.49    3.10
   4   1   3   54.49    2.90
   4   1   3   49.10    1.90
   4   1   3   55.49    2.60
   4   1   3   47.90    2.40
  -4   1  -3   46.90    2.50
  -4   1  -3   48.60    2.80
  -5  -1  -3   34.70    2.60
  -5  -1  -3   36.30    2.50
  -5  -1  -3   39.50    2.40
   5  -1   3   40.70    2.60
   5  -1   3   39.20    1.90
  -5   1  -3   38.90    2.70
  -5   1  -3   37.80    3.00
   5   1   3   40.20    2.40
   5   1   3   35.30    3.90
  -5   1  -3   32.50    2.30
   5   1   3   37.00    1.60
  -6  -1  -3   13.40    1.70
  -6  -1  -3   18.80    2.20
  -6  -1  -3   12.80    2.10
   6  -1   3   14.80    1.30
   6  -1   3   14.50    2.00
  -6   1  -3   12.40    1.80
  -6   1  -3   14.50    2.40
   6   1   3   12.60    1.70
  -7  -1  -3   -0.30    1.20
   7  -1   3   -0.50    1.00
   7   1   3   -1.00    0.90
  -7   1  -3   -0.60    1.10
  -8  -1  -3   13.70    2.20
   8   1   3   17.80    2.20
  -8   1  -3   17.10    2.50
  -9  -1  -3    3.80    1.80
  -9   1  -3    2.50    1.70
   9   1   3    3.20    1.50
 -11  -2   3    6.00    2.00
 -11   2   3    0.80    1.80
  11   2  -3    3.40    1.80
 -10  -2   3    6.10    1.80
 -10   2   3    6.90    2.00
  10   2  -3    8.40    2.00
  -9  -2   3   17.60    2.30
   9  -2  -3   17.30    1.60
   9  -2  -3   19.00    2.70
  -9  -2   3   23.70    2.50
  -9   2   3   22.20    2.70
   9   2  -3   22.00    2.60
   8  -2  -3    3.00    1.40
  -8  -2   3    2.70    1.20
   8  -2  -3    2.60    0.90
  -8  -2   3    2.80    1.20
   8   2  -3    3.20    1.30
   8   2  -3    5.30    1.50
  -8   2   3    3.60    1.40
   8   2  -3    2.70    0.70
   7  -2  -3    7.90    1.60
  -7  -2   3    9.40    1.50
   7  -2  -3   11.30    2.10
   7  -2  -3   10.60    2.20
   7  -2  -3    7.70    1.20
  -7  -2   3    8.60    1.30
   7   2  -3    9.70    1.10
   7   2  -3    8.90    1.60
  -7   2   3   10.00    1.70
   7   2  -3    6.50    1.40
   7   2  -3    7.80    1.50
  -7   2   3   11.20    2.00
   6  -2  -3   53.59    2.60
  -6  -2   3   49.20    2.70
  -6  -2   3   51.89    2.40
   6  -2  -3   51.19    3.20
   6  -2  -3   56.99    3.50
   6   2  -3   52.79    2.20
   6   2  -3   51.69    2.90
   6   2  -3   45.70    2.70
  -6   2   3   49.10    3.20
  -6   2   3   49.30    2.80
  -6   2   3   48.30    3.20
   5  -2  -3  848.72   24.50
   5  -2  -3  901.01   24.70
  -5  -2   3  880.61   23.30
   5  -2  -3  870.11   23.80
  -5  -2   3  862.31   23.90
   5   2  -3  832.52   23.80
  -5   2   3  861.91   23.90
   5   2  -3  869.81   24.00
   5   2  -3  883.31   23.20
  -5   2   3  853.31   24.60
  -5   2   3  920.71   24.70
  -4  -2   3   85.29    2.90
   4  -2  -3   83.09    3.70
   4  -2  -3   80.69    3.60
   4  -2  -3   83.99    3.30
   4   2  -3   82.99    3.20
  -4   2   3   82.29    3.70
   4   2  -3   80.89    3.10
   4   2  -3   85.89    3.30
  -4   2   3   83.69    3.80
  -4   2   3   78.09    3.20
   3  -2  -3  378.66   11.00
  -3  -2   3  356.66   10.30
   3  -2  -3  379.66   11.10
  -3  -2   3  373.66   10.20
  -3  -2   3  369.16    9.90
   3  -2  -3  361.86   10.60
   3   2  -3  362.56   10.40
  -3   2   3  387.16   10.90
   3   2  -3  352.06   10.50
  -3   2   3  377.96   10.90
   3   2  -3  373.96   10.30
  -3   2   3  360.46   11.00
   3   2  -3  367.86    9.80
  -3   2   3  370.66   10.50
  -2  -2   3  951.20   24.50
  -2  -2   3  947.91   24.70
  -2  -2   3  931.71   24.50
   2  -2  -3  918.51   25.00
   2  -2  -3  953.60   25.40
   2  -2  -3  931.31   25.40
  -2  -2   3  886.71   24.80
   2   2  -3  934.11   24.90
  -2   2   3  927.51   25.00
   2   2  -3  948.31   24.50
  -2   2   3  930.91   25.40
   2   2  -3  951.90   24.80
   2   2  -3  968.70   24.60
  -2   2   3  927.21   25.20
   2   2  -3  894.81   24.80
  -2   2   3  952.80   25.30
  -1  -2   3  132.09    3.70
  -1  -2   3  127.89    3.70
  -1  -2   3  124.79    4.00
   1  -2  -3  126.89    4.30
  -1  -2   3  127.19    4.00
   1  -2  -3  123.29    4.00
   1  -2  -3  130.59    4.30
   1   2  -3  126.89    3.90
   1   2  -3  127.79    3.90
  -1   2   3  125.69    4.30
  -1   2   3  126.09    4.10
  -1   2   3  119.79    4.00
  -1   2   3  123.89    4.00
   1   2  -3  129.09    3.90
   1   2  -3  124.59    3.80
   1   2  -3  130.89    4.10
   0  -2   3  763.92   20.50
   0  -2   3  768.72   20.40
   0  -2   3  792.92   20.60
   0  -2  -3  771.02   20.60
   0  -2  -3  774.32   20.70
   0  -2   3  763.22   20.90
   0  -2  -3  767.52   20.50
   0  -2  -3  789.22   20.80
   0   2  -3  753.12   20.60
   0   2   3  764.32   20.70
   0   2   3  777.52   20.80
   0   2  -3  741.53   20.60
   0   2   3  767.82   20.60
   0   2   3  783.02   20.40
   0   2  -3  757.82   20.80
   0   2   3  774.42   20.70
   0   2  -3  730.83   20.50
   1  -2   3   16.60    1.20
   1  -2   3   16.20    1.10
  -1  -2  -3   17.00    1.10
   1  -2   3   18.60    1.20
  -1  -2  -3   16.70    1.20
   1  -2   3   14.10    1.40
  -1  -2  -3   17.30    1.20
  -1   2  -3   18.00    1.40
   1   2   3   15.80    1.20
  -1   2  -3   17.00    1.30
  -1   2  -3   14.60    1.30
  -1   2  -3   16.40    1.40
   1   2   3   17.90    1.00
   1   2   3   16.50    1.20
  -1   2  -3   17.30    1.20
   1   2   3   18.00    1.20
   1   2   3   13.60    1.00
  -2  -2  -3   26.00    1.50
   2  -2   3   28.50    1.70
  -2  -2  -3   27.30    1.40
   2  -2   3   23.30    1.30
  -2  -2  -3   28.10    1.60
   2  -2   3   25.70    1.60
   2   2   3   27.00    1.50
  -2   2  -3   22.20    1.70
  -2   2  -3   25.20    1.60
   2   2   3   24.10    1.50
  -2   2  -3   23.30    1.80
   2   2   3   25.20    1.40
  -2   2  -3   24.00    1.50
   2   2   3   25.60    1.60
   3  -2   3   58.49    2.70
  -3  -2  -3   59.49    2.70
  -3  -2  -3   58.49    2.70
   3  -2   3   61.09    2.90
   3  -2   3   62.09    2.50
  -3  -2  -3   60.39    2.50
   3   2   3   61.79    2.80
  -3   2  -3   61.69    2.80
   3   2   3   65.09    2.70
   3   2   3   64.39    2.60
  -3   2  -3   58.99    2.70
  -3   2  -3   62.29    3.00
   4  -2   3   98.39    4.50
   4  -2   3  100.29    3.60
  -4  -2  -3  107.39    4.10
  -4  -2  -3  101.49    3.80
  -4  -2  -3   97.19    4.10
   4  -2   3  106.49    4.30
   4   2   3  104.09    3.90
  -4   2  -3  101.09    4.40
  -4   2  -3  104.69    4.20
  -4   2  -3  100.99    4.70
   4   2   3   95.89    4.20
   4   2   3  100.59    3.90
   5  -2   3   40.80    2.70
  -5  -2  -3   32.80    2.50
  -5  -2  -3   35.40    2.30
   5  -2   3   38.70    2.00
  -5  -2  -3   40.90    2.50
  -5   2  -3   34.50    3.00
   5   2   3   40.10    2.40
   5   2   3   34.30    2.60
  -5   2  -3   35.40    2.50
  -5   2  -3   36.30    2.70
   6  -2   3   97.99    4.50
   6  -2   3   87.59    3.50
  -6  -2  -3   88.39    4.60
  -6  -2  -3   97.39    4.10
  -6  -2  -3   96.79    4.30
  -6   2  -3   95.79    4.30
   6   2   3   93.79    4.10
  -7  -2  -3    3.50    1.50
   7  -2   3    5.00    1.20
  -7   2  -3    2.90    1.50
   7   2   3    3.90    1.20
  -8  -2  -3    0.60    1.40
  -8   2  -3    0.90    1.70
   8   2   3   -1.20    1.00
  -9  -2  -3    8.20    2.00
  -9   2  -3    4.90    1.90
   9   2   3    6.20    1.70
 -11  -3   3   11.70    2.30
  11   3  -3   11.30    2.20
 -11   3   3   10.20    2.70
 -10  -3   3    6.10    1.70
  10   3  -3    4.90    1.70
 -10   3   3    5.10    1.90
  -9  -3   3    2.80    1.20
   9  -3  -3    3.50    1.10
  -9  -3   3    4.40    1.30
   9   3  -3    4.00    1.40
  -9   3   3    5.00    1.80
   9   3  -3    3.50    1.40
  -8  -3   3    8.00    1.40
   8  -3  -3    7.70    1.90
   8  -3  -3    9.20    1.40
  -8  -3   3    6.70    1.40
   8   3  -3    8.30    1.50
  -8   3   3    6.90    1.70
   8   3  -3    8.40    1.60
  -7  -3   3   31.30    2.00
   7  -3  -3   33.00    2.30
  -7  -3   3   36.20    2.40
   7  -3  -3   36.00    3.10
   7  -3  -3   26.60    2.90
  -7   3   3   31.10    2.80
  -7   3   3   26.50    2.80
   7   3  -3   32.40    1.50
   7   3  -3   32.70    2.50
   7   3  -3   30.30    2.40
   7   3  -3   27.70    2.30
  -6  -3   3   40.90    2.00
  -6  -3   3   48.20    2.50
   6  -3  -3   49.20    2.60
   6   3  -3   44.50    2.50
  -6   3   3   50.39    3.30
   6   3  -3   39.30    1.70
  -6   3   3   46.60    2.80
  -6   3   3   47.80    3.20
   5  -3  -3  441.06   13.00
  -5  -3   3  455.55   12.30
  -5  -3   3  456.25   12.80
   5   3  -3  453.55   11.90
   5   3  -3  424.56   12.80
  -5   3   3  425.26   13.70
  -5   3   3  466.55   13.10
  -5   3   3  476.15   13.90
   5   3  -3  434.46   12.70
  -4  -3   3  702.33   18.50
   4  -3  -3  745.23   20.20
  -4  -3   3  696.53   19.00
   4  -3  -3  651.53   19.40
  -4  -3   3  703.23   18.70
  -4   3   3  701.53   20.00
  -4   3   3  713.23   20.20
  -4   3   3  685.13   19.40
   4   3  -3  707.73   19.20
   4   3  -3  707.13   19.10
   4   3  -3  723.63   19.20
  -3  -3   3  323.67    8.90
   3  -3  -3  332.37    9.80
  -3  -3   3  314.47    9.30
   3  -3  -3  333.07   10.20
  -3  -3   3  340.47    9.20
   3  -3  -3  353.66   10.40
  -3   3   3  328.87   10.30
  -3   3   3  343.47    9.70
   3   3  -3  332.97    9.30
  -3   3   3  340.37   10.10
   3   3  -3  343.07    9.50
   3   3  -3  328.87    9.30
  -3   3   3  325.67   10.10
  -2  -3   3 1105.79   28.30
  -2  -3   3 1098.59   28.60
  -2  -3   3 1041.10   28.70
  -2  -3   3 1085.79   28.40
   2  -3  -3 1100.09   29.50
   2  -3  -3 1111.79   29.40
   2  -3  -3 1067.59   29.00
  -2   3   3 1052.89   28.90
  -2   3   3 1085.49   29.20
   2   3  -3 1108.49   28.60
   2   3  -3 1065.69   28.40
  -2   3   3 1088.69   29.20
   2   3  -3 1071.29   28.60
  -2   3   3 1063.19   29.40
   2   3  -3 1119.09   28.80
  -1  -3   3  528.45   15.30
   1  -3  -3  561.24   15.20
  -1  -3   3  583.74   14.90
  -1  -3   3  546.05   14.90
   1  -3  -3  553.14   15.60
   1  -3  -3  546.25   15.40
   1   3  -3  544.15   15.20
   1   3  -3  558.24   15.10
   1   3  -3  572.04   15.20
  -1   3   3  578.94   15.10
  -1   3   3  564.44   15.40
  -1   3   3  550.74   15.40
   1   3  -3  556.94   14.90
   1   3  -3  553.74   15.10
  -1   3   3  583.74   15.70
   0  -3   3    1.80    0.50
   0  -3  -3    3.90    0.70
   0  -3  -3    5.10    0.70
   0  -3   3    2.60    0.50
   0  -3   3    2.50    0.70
   0  -3  -3    4.10    0.70
   0   3   3    2.40    0.60
   0   3   3    3.90    0.50
   0   3  -3    2.90    0.60
   0   3  -3    4.90    0.80
   0   3   3    2.30    0.60
   0   3   3    1.80    0.50
   0   3  -3    4.30    0.70
  -1  -3  -3  227.18    6.90
  -1  -3  -3  235.78    6.80
   1  -3   3  235.28    7.00
   1  -3   3  233.88    6.70
   1  -3   3  229.38    6.90
  -1  -3  -3  235.78    6.60
  -1   3  -3  232.58    7.20
  -1   3  -3  226.38    7.00
   1   3   3  236.58    6.90
   1   3   3  241.18    6.90
  -1   3  -3  225.78    7.10
  -1   3  -3  223.08    7.20
   1   3   3  226.98    6.30
   1   3   3  218.58    6.70
  -1   3  -3  235.28    6.80
   1   3   3  223.08    7.00
  -2  -3  -3  209.78    6.50
  -2  -3  -3  215.88    6.20
   2  -3   3  216.68    6.70
   2  -3   3  213.98    6.40
  -2  -3  -3  214.18    6.50
   2  -3   3  220.88    6.70
  -2   3  -3  215.98    6.80
   2   3   3  212.68    6.40
  -2   3  -3  204.28    7.00
  -2   3  -3  191.08    7.00
  -2   3  -3  216.58    7.00
   2   3   3  220.78    6.60
   2   3   3  203.48    6.40
  -2   3  -3  210.58    6.40
   2   3   3  206.98    6.60
   3  -3   3   21.10    1.80
   3  -3   3   26.60    1.60
  -3  -3  -3   28.40    1.70
  -3  -3  -3   27.70    1.70
   3  -3   3   26.60    1.90
  -3  -3  -3   24.00    1.50
  -3   3  -3   28.80    2.10
  -3   3  -3   27.60    1.90
   3   3   3   22.80    1.60
   3   3   3   23.60    1.50
   3   3   3   23.00    1.60
  -3   3  -3   24.00    2.30
  -3   3  -3   23.30    1.80
  -4  -3  -3   78.29    3.20
   4  -3   3   86.19    3.30
  -4  -3  -3   84.79    3.60
  -4  -3  -3   83.59    3.50
   4  -3   3   81.29    3.80
   4   3   3   84.99    3.40
   4   3   3   78.69    3.60
  -4   3  -3   85.79    3.80
  -4   3  -3   81.69    4.00
   4   3   3   83.39    3.50
  -4   3  -3   76.49    4.20
  -4   3  -3   84.89    3.60
  -5  -3  -3   67.79    3.20
   5  -3   3   71.79    3.00
  -5  -3  -3   67.09    3.40
  -5  -3  -3   66.79    3.10
   5  -3   3   66.69    3.60
  -5   3  -3   69.79    3.40
   5   3   3   66.49    3.10
   5   3   3   66.19    3.50
  -5   3  -3   63.59    4.00
  -6  -3  -3    4.50    1.30
  -6  -3  -3    7.00    1.30
   6  -3   3    7.80    1.30
  -6  -3  -3    6.90    1.30
  -6   3  -3    7.30    1.60
   6   3   3    5.90    1.20
   7  -3   3    2.30    1.00
  -7  -3  -3    1.90    1.00
  -7  -3  -3    1.40    1.20
  -7   3  -3    2.90    1.50
   7   3   3    1.50    1.10
  -8  -3  -3   11.80    2.10
   8   3   3   12.10    1.90
  -8   3  -3    9.00    2.10
 -11  -4   3    3.20    1.70
  11   4  -3    4.10    1.60
 -11   4   3    5.10    2.10
 -10  -4   3   13.10    2.10
  10   4  -3   11.50    1.90
 -10   4   3   14.40    2.60
  -9  -4   3   22.70    2.30
   9  -4  -3   19.20    2.00
  -9  -4   3   22.00    2.40
   9   4  -3   19.50    2.30
  -9   4   3   15.70    2.40
   9   4  -3   20.10    2.40
  -8  -4   3    8.90    1.40
   8  -4  -3   10.30    1.70
  -8  -4   3   10.90    1.60
  -8   4   3    9.20    1.90
   8   4  -3   11.00    1.70
   8   4  -3    8.10    1.50
   7  -4  -3   55.89    3.90
  -7  -4   3   45.60    2.60
   7  -4  -3   50.59    3.60
  -7  -4   3   42.60    2.30
   7  -4  -3   45.90    2.80
   7   4  -3   45.30    2.70
   7   4  -3   42.50    2.70
   7   4  -3   45.40    1.70
  -7   4   3   47.70    3.10
  -7   4   3   31.90    3.70
   7   4  -3   49.30    2.70
  -6  -4   3   62.89    2.80
   6  -4  -3   66.39    3.80
  -6  -4   3   64.39    2.40
   6  -4  -3   64.19    3.20
   6  -4  -3   65.49    4.00
  -6   4   3   59.59    3.80
  -6   4   3   57.69    3.30
   6   4  -3   61.79    2.80
   6   4  -3   60.39    3.00
   6   4  -3   62.09    1.90
  -6   4   3   65.19    3.90
  -5  -4   3    9.60    0.80
  -5  -4   3    9.20    1.00
   5  -4  -3    9.20    1.50
  -5   4   3   10.50    1.70
  -5   4   3   10.70    1.50
  -5   4   3    8.90    1.60
   5   4  -3    9.10    1.00
   5   4  -3   11.60    1.30
   4  -4  -3  279.17    8.90
  -4  -4   3  262.57    7.00
   4  -4  -3  259.17    8.20
  -4  -4   3  246.08    7.40
  -4  -4   3  265.27    7.20
  -4   4   3  249.58    8.00
  -4   4   3  269.47    8.70
  -4   4   3  270.97    8.80
   4   4  -3  251.27    7.40
   4   4  -3  258.27    7.60
  -4   4   3  274.77    9.00
  -3  -4   3   55.19    2.10
  -3  -4   3   60.49    2.00
  -3  -4   3   57.89    1.80
   3  -4  -3   62.09    3.10
   3  -4  -3   61.89    2.80
   3  -4  -3   61.39    3.20
  -3   4   3   53.99    2.90
  -3   4   3   60.59    2.60
   3   4  -3   56.69    2.20
   3   4  -3   58.19    2.20
  -3   4   3   65.69    3.10
  -3   4   3   60.49    3.20
   3   4  -3   60.39    2.10
   2  -4  -3  243.88    7.20
  -2  -4   3  236.38    6.50
   2  -4  -3  233.08    7.70
  -2  -4   3  228.08    6.90
  -2  -4   3  240.48    6.70
  -2  -4   3  239.78    6.40
  -2   4   3  236.28    7.50
   2   4  -3  230.18    6.80
   2   4  -3  242.58    6.80
  -2   4   3  239.28    7.50
  -2   4   3  244.88    7.80
  -2   4   3  239.58    7.00
   2   4  -3  232.38    6.70
   1  -4  -3  535.05   14.80
  -1  -4   3  522.35   14.00
  -1  -4   3  458.65   14.30
   1  -4  -3  513.75   14.30
   1  -4  -3  493.85   14.60
  -1  -4   3  546.25   14.00
  -1   4   3  511.85   14.80
   1   4  -3  521.15   14.30
  -1   4   3  548.55   14.50
   1   4  -3  528.65   14.30
  -1   4   3  517.65   14.50
   1   4  -3  524.75   14.20
   1   4  -3  529.55   13.60
  -1   4   3  506.05   14.00
   1   4  -3  533.65   14.30
   0  -4  -3   14.80    1.00
   0  -4  -3   13.60    1.20
   0  -4   3   14.20    1.10
   0  -4   3   12.10    1.00
   0  -4  -3   13.50    1.20
   0   4  -3   12.70    0.90
   0   4   3   13.90    1.10
   0   4   3   12.50    1.00
   0   4  -3   12.20    1.30
   0   4  -3   12.30    1.30
   0   4   3   14.80    1.30
   0   4  -3   12.40    1.10
   0   4  -3   12.80    1.10
  -1  -4  -3  311.07    9.30
   1  -4   3  333.57    9.40
   1  -4   3  319.17    9.40
   1  -4   3  327.87    9.10
  -1  -4  -3  326.27    9.20
  -1  -4  -3  328.27    8.90
  -1   4  -3  310.87    9.40
  -1   4  -3  321.27    9.80
   1   4   3  301.17    9.00
  -1   4  -3  315.07    9.60
  -1   4  -3  323.97    9.10
   1   4   3  319.57    9.10
  -1   4  -3  315.07    9.70
   1   4   3  324.97    9.60
   1   4   3  313.77    9.30
   2  -4   3   16.10    1.30
   2  -4   3   21.70    1.60
  -2  -4  -3   14.40    1.20
  -2  -4  -3   16.20    1.20
  -2  -4  -3   14.70    1.10
   2  -4   3   13.60    1.40
   2   4   3   16.80    1.30
  -2   4  -3   18.30    1.60
  -2   4  -3   19.10    1.90
   2   4   3   18.70    1.50
   2   4   3   16.50    1.20
   2   4   3   17.20    1.30
  -2   4  -3   18.80    1.40
  -2   4  -3   18.70    1.60
  -2   4  -3   12.30    1.60
   3  -4   3   19.30    1.60
   3  -4   3   24.00    1.90
   3  -4   3   25.90    1.90
  -3  -4  -3   22.80    1.50
  -3  -4  -3   21.60    1.40
  -3  -4  -3   20.00    1.60
   3   4   3   20.40    1.50
  -3   4  -3   23.50    2.20
   3   4   3   24.80    1.80
  -3   4  -3   21.20    2.10
  -3   4  -3   21.70    1.80
   3   4   3   22.30    1.50
  -4  -4  -3   40.50    2.40
   4  -4   3   39.70    2.20
  -4  -4  -3   40.10    2.20
  -4  -4  -3   41.40    2.10
   4   4   3   41.30    2.40
  -4   4  -3   39.90    2.70
   4   4   3   42.00    2.40
  -4   4  -3   41.60    2.80
   4   4   3   39.80    2.10
  -4   4  -3   38.60    2.50
  -5  -4  -3   39.70    2.60
   5  -4   3   45.30    2.40
  -5  -4  -3   42.00    2.30
  -5  -4  -3   42.70    2.40
   5   4   3   37.80    2.60
  -5   4  -3   39.20    2.60
   5   4   3   40.60    2.30
  -6  -4  -3   18.90    2.10
  -6  -4  -3   22.40    1.90
  -6  -4  -3   18.80    1.90
   6  -4   3   19.50    1.90
  -6   4  -3   14.80    2.10
   6   4   3   17.90    1.90
   7  -4   3   22.70    2.10
  -7  -4  -3   23.60    2.30
  -7   4  -3   22.00    2.60
   7   4   3   19.10    2.10
  -8  -4  -3    3.10    1.50
   8   4   3    4.20    1.40
  -8   4  -3    3.30    1.60
 -11  -5   3   -0.10    1.40
  11   5  -3   -0.10    1.10
 -11   5   3    1.10    1.90
  10  -5  -3    1.60    1.20
 -10  -5   3    2.80    1.40
  10   5  -3    1.70    1.20
 -10   5   3    2.90    1.90
  10   5  -3    0.60    1.30
   9  -5  -3   32.70    2.80
  -9  -5   3   34.70    2.60
   9   5  -3   35.20    2.70
  -9   5   3   34.80    3.30
   9   5  -3   39.00    2.70
   8  -5  -3    9.30    1.70
  -8  -5   3    6.10    1.10
  -8  -5   3    6.30    1.20
   8   5  -3    8.90    1.40
  -8   5   3    6.40    1.60
   8   5  -3    8.90    1.50
  -7  -5   3   18.70    1.50
  -7  -5   3   19.30    1.40
   7  -5  -3   17.30    2.00
  -7   5   3   19.50    2.30
   7   5  -3   19.50    1.80
   7   5  -3   17.10    1.70
  -6  -5   3   15.30    1.20
   6  -5  -3   14.00    1.80
  -6   5   3   14.50    2.30
   6   5  -3   16.30    1.40
   6   5  -3   17.70    1.60
  -6   5   3   14.20    1.80
  -6   5   3   10.00    1.90
  -5  -5   3  395.16   10.70
   5  -5  -3  372.86   12.00
  -5  -5   3  404.96   10.50
  -5  -5   3  386.66   10.90
   5  -5  -3  412.56   12.80
   5  -5  -3  423.66   13.00
   5   5  -3  394.56   11.30
  -5   5   3  403.36   12.90
  -5   5   3  397.26   11.90
  -5   5   3  413.46   13.00
   5   5  -3  379.96   11.00
  -4  -5   3   16.00    0.90
  -4  -5   3   16.00    0.60
   4  -5  -3   16.00    1.80
  -4  -5   3   14.50    0.70
   4   5  -3   15.80    0.90
   4   5  -3   14.80    1.10
  -4   5   3   13.80    1.40
  -4   5   3   13.30    1.80
  -4   5   3   20.70    2.20
  -4   5   3   18.30    2.00
  -3  -5   3  128.49    4.10
   3  -5  -3  132.29    4.80
  -3  -5   3  136.99    3.80
  -3  -5   3  138.99    3.70
   3   5  -3  130.29    4.00
   3   5  -3  130.29    3.90
  -3   5   3  123.59    5.30
  -3   5   3  125.69    5.00
  -3   5   3  135.79    4.40
   3   5  -3  135.49    4.00
  -3   5   3  128.79    5.10
  -2  -5   3  137.99    4.50
   2  -5  -3  147.99    4.80
  -2  -5   3  141.79    4.10
  -2  -5   3  142.09    4.00
  -2  -5   3  137.09    4.10
   2  -5  -3  133.99    5.20
  -2   5   3  139.89    5.00
  -2   5   3  135.99    5.00
   2   5  -3  139.39    4.30
   2   5  -3  139.49    4.20
   2   5  -3  147.69    4.30
  -2   5   3  134.99    4.30
  -2   5   3  141.79    5.30
   1  -5  -3  703.33   19.00
   1  -5  -3  696.43   19.40
  -1  -5   3  692.23   18.70
   1  -5  -3  696.93   19.60
  -1  -5   3  696.43   18.70
  -1   5   3  704.93   19.60
  -1   5   3  677.83   18.30
  -1   5   3  702.23   18.20
  -1   5   3  713.23   19.20
   1   5  -3  687.73   18.90
   1   5  -3  691.03   19.00
  -1   5   3  704.63   19.30
   1   5  -3  706.73   18.90
   0  -5  -3   56.99    2.10
   0  -5  -3   50.69    2.50
   0  -5   3   55.19    2.20
   0  -5  -3   52.49    2.40
   0  -5   3   54.39    2.30
   0   5   3   52.49    2.20
   0   5  -3   52.19    1.90
   0   5  -3   51.89    2.40
   0   5  -3   51.99    2.50
   0   5   3   54.09    2.30
   0   5  -3   52.59    2.30
   0   5   3   54.59    2.60
   1  -5   3   30.50    1.70
   1  -5   3   30.90    1.90
  -1  -5  -3   30.50    1.80
  -1  -5  -3   28.80    1.70
  -1  -5  -3   35.20    1.50
   1   5   3   34.50    1.90
  -1   5  -3   32.60    1.60
  -1   5  -3   31.20    1.90
  -1   5  -3   31.10    2.00
   1   5   3   35.70    1.60
  -1   5  -3   32.50    2.10
   1   5   3   29.50    1.50
   2  -5   3  158.38    5.50
  -2  -5  -3  152.98    5.10
  -2  -5  -3  161.88    5.20
   2  -5   3  163.18    5.50
  -2  -5  -3  161.88    4.80
  -2   5  -3  148.89    5.90
   2   5   3  159.28    5.60
   2   5   3  149.49    5.00
   2   5   3  161.98    5.20
  -2   5  -3  160.28    5.70
  -2   5  -3  157.08    5.10
   2   5   3  154.48    4.90
  -2   5  -3  159.98    5.70
  -3  -5  -3   44.80    2.30
  -3  -5  -3   44.40    2.20
   3  -5   3   38.00    2.30
  -3  -5  -3   46.30    2.00
  -3   5  -3   41.70    2.30
   3   5   3   42.20    2.10
   3   5   3   42.70    2.10
  -3   5  -3   41.60    2.70
  -3   5  -3   40.90    2.70
   3   5   3   46.10    2.50
  -4  -5  -3   31.50    2.10
   4  -5   3   31.30    2.10
  -4  -5  -3   37.90    2.00
  -4  -5  -3   36.20    1.90
   4   5   3   34.10    2.20
   4   5   3   34.60    2.00
  -4   5  -3   35.40    2.70
   4   5   3   33.90    2.20
  -4   5  -3   37.90    2.40
   5  -5   3   14.00    1.70
  -5  -5  -3   11.60    1.40
  -5  -5  -3   10.50    1.50
  -5  -5  -3    9.70    1.30
  -5   5  -3    9.70    1.60
   5   5   3   10.80    1.30
   5   5   3    9.90    1.50
   6  -5   3   10.70    1.60
  -6  -5  -3   14.30    1.90
  -6  -5  -3   13.30    1.70
   6   5   3   13.60    2.00
  -6   5  -3   10.00    1.80
   6   5   3   15.30    1.70
  -7  -5  -3    3.90    1.40
   7  -5   3    3.10    1.30
   7   5   3    4.60    1.30
  -7   5  -3    1.10    1.50
  -8  -5  -3   18.50    2.30
   8  -5   3   16.00    1.90
  -8   5  -3   17.20    2.60
   8   5   3   16.00    2.10
  10  -6  -3    5.10    1.60
 -10  -6   3    3.20    1.50
  10   6  -3    3.90    1.40
 -10   6   3    3.10    1.90
  10   6  -3    1.80    1.10
  -9  -6   3    6.30    1.40
   9  -6  -3    8.40    1.80
   9   6  -3    5.30    1.20
   9   6  -3    3.80    1.20
  -9   6   3    5.30    1.90
  -8  -6   3    7.10    1.20
   8  -6  -3    9.90    1.90
   8   6  -3    7.50    1.20
   8   6  -3    5.80    1.10
  -8   6   3    9.60    2.00
  -7  -6   3    5.40    0.80
   7  -6  -3    5.40    1.50
  -7  -6   3    7.20    0.90
   7   6  -3    5.80    0.90
   7   6  -3    4.90    1.00
  -7   6   3    7.20    1.60
   6  -6  -3   67.39    3.70
  -6  -6   3   65.49    2.30
   6   6  -3   66.19    2.60
  -6   6   3   72.99    4.40
   6   6  -3   67.79    2.40
  -6   6   3   70.59    3.50
  -6   6   3   61.49    6.90
  -5  -6   3  167.48    4.80
   5  -6  -3  167.48    6.30
  -5   6   3  163.78    7.00
   5   6  -3  165.28    5.20
  -5   6   3  165.98    5.90
   5   6  -3  174.68    4.80
  -5   6   3  176.38    7.00
   4  -6  -3   34.20    2.40
  -4  -6   3   30.50    1.30
  -4   6   3   29.50    2.60
   4   6  -3   31.90    1.30
  -4   6   3   32.10    2.70
  -4   6   3   33.20    3.10
  -4   6   3   31.70    2.00
   4   6  -3   30.50    1.50
  -3  -6   3  107.59    3.30
  -3  -6   3  109.89    3.60
  -3  -6   3  116.79    3.30
   3  -6  -3  116.99    4.50
   3   6  -3  112.09    3.50
  -3   6   3  124.39    5.20
   3   6  -3  113.49    3.60
  -3   6   3  109.29    4.70
  -3   6   3  106.29    3.80
   3   6  -3  120.49    3.40
  -3   6   3  115.79    4.80
  -2  -6   3   26.70    1.20
   2  -6  -3   23.40    1.80
   2  -6  -3   25.60    2.20
  -2  -6   3   23.20    1.20
  -2  -6   3   25.30    1.10
  -2   6   3   24.30    2.00
  -2   6   3   25.20    1.10
  -2   6   3   25.10    1.90
  -2   6   3   24.10    2.20
   2   6  -3   25.80    1.50
   2   6  -3   24.50    1.30
   2   6  -3   25.70    1.30
  -1  -6   3   72.09    2.70
   1  -6  -3   73.49    3.40
   1  -6  -3   75.99    3.30
   1  -6  -3   70.39    2.90
  -1  -6   3   71.79    2.60
   1   6  -3   69.99    2.70
  -1   6   3   67.99    2.90
  -1   6   3   76.49    3.50
   1   6  -3   74.19    3.00
  -1   6   3   74.09    3.10
   1   6  -3   70.19    2.70
   0  -6  -3  247.78    7.70
   0  -6  -3  241.38    7.80
   0  -6   3  245.18    7.50
   0  -6   3  254.27    7.40
   0  -6  -3  235.28    7.20
   0   6   3  247.58    7.90
   0   6   3  239.38    7.40
   0   6  -3  254.87    8.00
   0   6  -3  252.97    7.60
   0   6  -3  246.38    7.60
   0   6   3  255.07    7.30
   1  -6   3  141.49    4.80
  -1  -6  -3  142.99    4.90
   1  -6   3  143.19    5.00
  -1  -6  -3  141.49    4.40
  -1  -6  -3  140.59    4.80
  -1   6  -3  139.59    4.30
   1   6   3  139.49    4.50
  -1   6  -3  147.29    5.10
   1   6   3  136.89    4.90
  -1   6  -3  133.39    5.30
   1   6   3  138.79    4.40
  -1   6  -3  139.29    5.10
   2  -6   3   39.70    2.30
   2  -6   3   48.20    2.70
  -2  -6  -3   46.20    2.20
  -2  -6  -3   45.50    1.90
  -2  -6  -3   46.10    2.30
   2   6   3   45.10    2.30
  -2   6  -3   48.20    2.80
   2   6   3   48.30    2.10
  -2   6  -3   46.60    2.20
   2   6   3   44.80    2.00
  -2   6  -3   47.20    3.00
  -2   6  -3   47.60    2.70
  -3  -6  -3   86.69    3.40
  -3  -6  -3   91.69    3.10
  -3  -6  -3   84.19    3.40
   3  -6   3   79.09    3.50
   3   6   3   83.09    3.20
  -3   6  -3   91.79    4.20
  -3   6  -3   91.29    3.50
   3   6   3   81.19    3.40
  -3   6  -3   84.09    4.10
  -4  -6  -3    8.60    1.10
   4  -6   3    6.30    1.30
  -4  -6  -3   10.00    1.10
  -4  -6  -3    7.50    1.20
  -4   6  -3    8.50    1.30
  -4   6  -3    9.50    1.60
   4   6   3    8.30    1.20
   4   6   3    7.60    1.10
  -5  -6  -3   19.00    1.60
  -5  -6  -3   19.80    1.70
  -5  -6  -3   17.80    1.90
   5  -6   3   18.90    2.00
  -5   6  -3   21.80    2.20
   5   6   3   17.50    1.90
   5   6   3   15.80    1.60
  -6  -6  -3    6.70    1.30
   6   6   3    7.80    1.60
  -6   6  -3    6.60    1.60
   6   6   3    3.40    1.10
   7  -6   3    2.40    1.30
  -7  -6  -3    2.20    1.20
   7   6   3    4.10    1.30
  -7   6  -3    1.10    1.40
   8  -6   3    2.10    1.30
  -8  -6  -3    3.00    1.40
   8   6   3    1.90    1.20
  -8   6  -3   -0.20    1.40
  10  -7  -3   -2.50    1.30
 -10   7   3    2.10    1.70
  10   7  -3   -0.20    0.90
  10   7  -3    0.50    0.80
   9  -7  -3    2.50    1.60
  -9   7   3    3.40    1.70
   9   7  -3    0.50    0.80
   9   7  -3    1.80    0.80
   8  -7  -3   -1.40    1.30
  -8   7   3    2.20    1.40
   8   7  -3    0.40    0.60
   8   7  -3    0.80    0.60
   7  -7  -3   79.39    4.30
  -7   7   3   67.89    3.70
   6  -7  -3   52.89    3.40
  -6   7   3   56.89    3.10
  -6   7   3   53.89    4.00
   5  -7  -3   47.10    3.20
  -5   7   3   57.69    4.00
  -5   7   3   53.99    3.70
  -5   7   3   58.09    2.80
   4  -7  -3  351.16   10.90
  -4   7   3  321.77   11.60
  -4   7   3  350.06   10.00
  -4   7   3  352.46   11.40
   4   7  -3  336.57    9.50
   4   7  -3  351.86    9.40
  -3  -7   3   18.40    0.90
   3  -7  -3   17.20    1.90
   3   7  -3   18.50    1.20
  -3   7   3   16.90    2.00
  -3   7   3   15.50    2.10
  -3   7   3   17.70    1.20
  -3   7   3   17.50    2.10
   3   7  -3   17.60    1.00
  -2  -7   3    2.70    0.50
   2  -7  -3    3.20    1.00
  -2  -7   3    3.40    0.60
   2   7  -3    2.40    0.60
  -2   7   3    2.20    0.80
  -2   7   3    2.70    1.00
   2   7  -3    2.90    0.70
  -2   7   3    3.00    1.20
   2   7  -3    2.50    0.50
   1  -7  -3   22.80    1.70
  -1  -7   3   22.90    1.50
  -1  -7   3   22.90    1.50
   1  -7  -3   23.90    2.10
   1  -7  -3   21.90    2.10
  -1   7   3   22.40    1.60
   1   7  -3   22.20    1.40
   1   7  -3   20.20    1.40
   1   7  -3   21.40    1.70
  -1   7   3   21.90    2.20
  -1   7   3   21.80    1.80
   0  -7  -3   67.09    3.20
   0  -7  -3   62.39    3.00
   0  -7   3   62.09    2.70
   0  -7  -3   60.39    2.60
   0  -7   3   59.29    2.80
   0   7  -3   64.59    2.90
   0   7   3   65.99    2.80
   0   7  -3   62.59    3.20
   0   7   3   64.59    3.20
   0   7  -3   67.49    2.80
   0   7   3   64.19    2.50
  -1  -7  -3   52.09    2.50
   1  -7   3   45.20    2.60
  -1  -7  -3   48.90    2.10
  -1  -7  -3   49.50    2.60
   1  -7   3   52.69    2.50
  -1   7  -3   52.39    2.70
  -1   7  -3   51.79    1.90
  -1   7  -3   50.59    3.10
   1   7   3   49.90    2.20
  -1   7  -3   54.69    2.80
   1   7   3   51.49    2.70
   2  -7   3  176.38    6.10
  -2  -7  -3  173.88    6.00
  -2  -7  -3  181.98    5.90
   2  -7   3  180.38    7.10
  -2  -7  -3  182.78    5.50
  -2   7  -3  187.88    5.60
   2   7   3  177.08    5.60
   2   7   3  186.08    6.10
  -2   7  -3  187.58    6.60
  -2   7  -3  182.28    6.60
   3  -7   3   70.89    3.30
  -3  -7  -3   67.79    2.60
  -3  -7  -3   65.49    2.90
  -3  -7  -3   68.59    3.00
   3   7   3   68.09    3.10
  -3   7  -3   72.19    2.90
   3   7   3   65.29    2.70
  -3   7  -3   68.89    3.70
  -4  -7  -3   52.19    2.30
   4  -7   3   51.29    2.90
  -4  -7  -3   49.30    2.40
  -4  -7  -3   50.89    2.70
  -4   7  -3   48.40    2.60
   4   7   3   47.10    2.50
   4   7   3   49.40    2.60
  -4   7  -3   51.19    3.40
  -5  -7  -3    2.10    1.00
  -5  -7  -3    1.60    0.80
   5  -7   3    2.80    1.20
  -5   7  -3    1.20    1.00
   5   7   3    2.30    1.00
   5   7   3    0.60    0.90
  -6  -7  -3    5.90    1.20
   6  -7   3    8.10    1.70
  -6   7  -3    9.40    1.70
   6   7   3    7.40    1.40
   6   7   3    6.00    1.60
   7  -7   3   12.80    1.90
  -7  -7  -3   11.80    1.70
  -7   7  -3    8.70    1.80
   7   7   3   12.00    1.70
   7   7   3   11.30    2.00
   9  -8  -3    2.90    1.90
  -9   8   3    1.50    1.50
   8  -8  -3    2.10    1.60
  -8   8   3    3.40    1.50
   7  -8  -3    6.30    1.90
  -7   8   3    6.60    1.60
   6  -8  -3   -0.20    1.30
  -6   8   3    0.40    0.90
  -6   8   3    2.80    1.70
   5  -8  -3   13.60    2.10
  -5   8   3   11.30    2.10
  -5   8   3   14.40    1.50
   4  -8  -3   28.30    2.70
  -4   8   3   24.50    2.90
  -4   8   3   28.40    2.80
  -3  -8   3   37.10    1.50
   3  -8  -3   36.10    2.70
  -3   8   3   35.30    2.70
   3   8  -3   37.70    1.60
   3   8  -3   38.70    1.90
  -3   8   3   38.50    2.90
  -3   8   3   39.10    3.20
  -2  -8   3   45.20    2.00
  -2  -8   3   45.50    1.90
   2  -8  -3   44.70    2.70
  -2   8   3   45.00    2.90
  -2   8   3   46.10    2.60
  -2   8   3   46.70    3.20
   2   8  -3   44.30    2.30
   2   8  -3   45.80    2.00
   1  -8  -3   52.89    3.00
   1  -8  -3   45.60    2.50
  -1  -8   3   46.60    2.20
  -1  -8   3   48.20    2.20
   1   8  -3   48.20    2.30
   1   8  -3   47.10    2.60
  -1   8   3   48.10    2.70
   1   8  -3   47.00    2.30
  -1   8   3   43.40    3.00
   0  -8  -3   83.49    3.30
   0  -8  -3   84.99    3.70
   0  -8   3   83.39    3.50
   0  -8   3   87.79    3.40
   0  -8  -3   84.89    3.90
   0   8  -3   84.99    3.50
   0   8   3   86.79    3.40
   0   8  -3   83.19    3.40
   0   8   3   87.69    4.00
   0   8  -3   89.99    4.10
  -1  -8  -3   56.79    2.90
   1  -8   3   56.19    3.00
  -1  -8  -3   60.59    2.50
  -1  -8  -3   62.59    2.90
   1  -8   3   55.39    2.80
  -1   8  -3   54.89    3.00
   1   8   3   58.59    2.40
   1   8   3   59.79    3.20
  -1   8  -3   61.89    3.50
  -1   8  -3   61.49    3.00
  -2  -8  -3   11.00    1.30
  -2  -8  -3   11.10    1.30
  -2  -8  -3   13.40    1.20
   2  -8   3    9.70    1.40
   2   8   3   11.40    1.50
  -2   8  -3   12.60    1.70
  -2   8  -3   12.40    1.90
   2   8   3   10.50    1.00
  -3  -8  -3   71.49    2.80
  -3  -8  -3   67.59    3.10
   3  -8   3   69.49    3.50
   3   8   3   75.39    3.40
   3   8   3   77.19    2.90
  -3   8  -3   75.79    4.00
  -4  -8  -3    6.60    1.00
   4  -8   3    7.00    1.50
  -4  -8  -3    9.20    1.40
   4   8   3    9.60    1.40
  -4   8  -3    8.10    1.80
   4   8   3    7.50    1.10
   5  -8   3    2.90    1.40
  -5  -8  -3    1.80    0.90
   5   8   3    2.90    1.00
   5   8   3    2.20    1.00
   6  -8   3   12.90    1.90
  -6  -8  -3   19.50    1.80
   6   8   3   16.60    2.00
   6   8   3   16.00    1.80
   7  -8   3    3.60    1.50
   7   8   3    1.00    1.20
   7   8   3    3.90    1.50
   9  -9  -3    4.40    2.00
   8  -9  -3   24.00    3.00
   7  -9  -3   16.60    2.50
   6  -9  -3   16.20    2.50
  -6   9   3   13.50    2.60
   5  -9  -3   24.30    2.70
  -5   9   3   26.30    3.20
   4  -9  -3   15.20    2.20
  -4   9   3   21.90    3.00
  -4   9   3   26.00    3.80
  -3  -9   3    5.10    0.70
   3  -9  -3    4.10    1.40
  -3   9   3    5.20    1.70
   3   9  -3    5.70    0.70
   3   9  -3    5.20    0.90
   2  -9  -3   21.30    2.30
  -2  -9   3   20.50    1.40
  -2   9   3   14.80    2.20
   2   9  -3   17.10    1.30
  -2   9   3   18.50    2.10
   2   9  -3   17.90    1.70
   1  -9  -3   14.70    1.90
  -1  -9   3   14.80    1.40
   1  -9  -3   13.60    1.70
  -1   9   3   13.00    1.60
   1   9  -3   13.10    1.30
  -1   9   3   12.70    1.90
   1   9  -3   16.20    1.90
   0  -9   3   35.20    2.30
   0  -9   3   35.30    2.20
   0  -9  -3   32.70    2.10
   0  -9  -3   31.30    2.30
   0   9   3   28.80    2.00
   0   9   3   33.30    2.70
   0   9  -3   33.50    2.60
   0   9  -3   36.30    2.20
  -1  -9  -3   54.89    2.50
  -1  -9  -3   55.79    2.80
   1  -9   3   51.59    2.80
   1   9   3   54.19    3.10
  -1   9  -3   52.29    3.00
   1   9   3   51.69    2.30
  -2  -9  -3   21.30    1.70
  -2  -9  -3   19.50    1.50
   2  -9   3   18.20    1.90
  -2   9  -3   24.50    2.40
   2   9   3   21.60    2.10
   2   9   3   22.20    1.40
   3  -9   3   19.20    2.10
  -3  -9  -3   17.20    2.40
  -3  -9  -3   17.40    1.40
   3   9   3   14.40    1.70
   3   9   3   15.40    1.40
  -3   9  -3   18.00    2.30
   4  -9   3   13.40    2.00
  -4   9  -3   14.40    2.30
   4   9   3   12.50    1.40
   4   9   3   14.80    1.70
   5  -9   3   24.10    2.60
   5   9   3   20.40    1.90
   5   9   3   25.10    2.00
   6  -9   3   13.90    2.10
   6   9   3   11.40    1.50
   6   9   3   13.30    1.70
   8 -10  -3    8.50    2.20
   7 -10  -3    2.80    1.90
   6 -10  -3    0.20    1.50
  -6  10   3    2.00    1.80
   5 -10  -3   20.70    2.80
  -5  10   3   24.40    3.40
   4 -10  -3   26.10    2.80
  -4  10   3   30.00    3.30
   3 -10  -3   56.29    3.60
   3  10  -3   53.49    2.50
  -3  10   3   57.49    4.20
   3  10  -3   57.09    2.10
   2 -10  -3    6.10    1.60
  -2 -10   3    6.10    1.00
   2  10  -3    4.60    0.80
   2  10  -3    4.60    1.20
  -2  10   3    4.40    1.40
  -2  10   3    3.20    1.60
  -1 -10   3   32.30    2.10
   1 -10  -3   29.90    2.70
   1 -10  -3   30.20    2.60
   1  10  -3   28.60    1.90
   1  10  -3   28.00    2.50
  -1  10   3   32.50    2.40
  -1  10   3   29.30    2.90
   0 -10  -3   36.60    2.60
   0 -10  -3   36.20    2.50
   0 -10   3   33.70    2.40
   0  10   3   33.60    2.80
   0  10  -3   35.80    2.90
   0  10   3   36.70    2.20
   0  10  -3   38.50    3.00
   0  10  -3   36.10    2.40
   1 -10   3    7.20    1.40
  -1 -10  -3    4.60    1.10
  -1 -10  -3    6.30    1.20
   1  10   3    4.70    1.40
  -1  10  -3    5.90    1.40
   1  10   3    6.20    1.00
   2 -10   3    2.30    1.20
  -2 -10  -3    4.10    1.00
   2  10   3    2.50    0.70
  -2  10  -3    5.40    1.50
   2  10   3    1.30    1.10
   3 -10   3    3.00    1.30
   3  10   3    4.40    0.80
  -3  10  -3    7.20    1.70
   3  10   3    4.50    1.20
   4 -10   3   13.30    2.10
  -4  10  -3    7.70    1.90
   5 -10   3   25.70    2.70
   7 -11  -3    1.60    1.70
   6 -11  -3    0.90    1.60
  -6  11   3    1.30    2.10
   5 -11  -3    0.60    1.70
  -5  11   3    2.10    1.80
   4 -11  -3   10.40    2.20
  -4  11   3    9.60    2.60
   3 -11  -3   13.70    2.30
  -3  11   3   20.50    2.80
   2 -11  -3   10.70    2.00
  -2 -11   3   10.80    1.40
  -2  11   3    8.50    2.10
   2  11  -3   10.00    1.10
   2  11  -3   10.50    1.60
   1 -11  -3    8.10    1.70
  -1 -11   3    9.50    1.40
  -1  11   3    6.70    1.80
  -1  11   3    6.20    1.40
   1  11  -3    7.30    1.20
   1  11  -3    6.90    1.60
   0 -11   3    9.30    1.60
   0 -11  -3   11.70    1.80
   0 -11  -3   10.60    1.60
   0  11   3   13.90    2.00
   0  11  -3    5.30    1.70
   0  11   3   12.20    1.50
   0  11  -3   10.00    1.50
  -1 -11  -3    2.70    1.10
   1 -11   3    1.60    1.20
   1  11   3    2.10    0.70
  -1  11  -3    4.80    1.30
   1  11   3    2.20    1.20
   2 -11   3   16.70    2.10
   2  11   3   15.90    1.30
   2  11   3   14.60    1.70
  -2  11  -3   13.50    2.10
   3 -11   3    4.90    1.60
  -3  11  -3    7.00    1.70
   4 -11   3   16.80    2.30
  -4  11  -3   19.90    3.00
   5 -12  -3    1.00    1.70
  -5  12   3    2.00    2.00
   4 -12  -3    6.10    2.10
  -4  12   3    6.30    2.30
   3 -12  -3    3.20    1.80
  -3  12   3    3.30    1.90
   2 -12  -3   18.40    2.60
   2  12  -3   15.20    1.30
  -2  12   3   16.60    2.60
   2  12  -3   17.00    1.90
   1 -12  -3   24.30    2.60
  -1 -12   3   27.40    2.30
   1  12  -3   24.60    2.70
  -1  12   3   23.80    2.40
  -1  12   3   20.10    2.70
   1  12  -3   24.30    2.00
   0 -12  -3    0.20    1.30
   0 -12   3    3.60    1.30
   0  12  -3    3.50    1.20
   0  12   3    2.10    1.00
   0  12   3    3.20    1.50
   1 -12   3   25.10    2.50
   1  12   3   24.30    2.30
   1  12   3   26.30    1.70
  -1  12  -3   27.00    2.60
   2 -12   3    3.20    1.50
  -2  12  -3    2.00    1.30
   3 -12   3   15.40    2.20
  -3  12  -3   15.10    2.30
   3 -13  -3   -0.90    1.50
  -3  13   3    1.50    1.70
   2 -13  -3    2.60    1.70
  -2  13   3    2.10    1.70
   2  13  -3    2.40    0.80
   2  13  -3    2.00    1.10
   1 -13  -3   14.50    2.40
  -1 -13   3   17.40    2.00
  -1  13   3   17.90    2.50
   1  13  -3   16.10    2.20
   1  13  -3   14.80    1.60
   0 -13   3    1.70    1.30
   0 -13  -3    1.30    1.50
   0  13   3    2.80    1.40
   0  13   3    0.50    0.90
   0  13  -3    1.60    1.10
   1 -13   3   14.30    2.10
  -1  13  -3   12.10    1.90
   1  13   3   13.40    1.20
   1  13   3   13.30    1.70
 -12   0   4    4.20    2.10
  11   0  -4   14.40    2.80
 -11   0   4   15.00    2.80
 -10   0   4   13.20    2.40
  10   0  -4    9.40    2.30
   9   0  -4   21.50    2.90
  -9   0   4   30.70    3.00
   9   0  -4   25.00    2.90
  -8   0   4    3.30    1.30
   8   0  -4    1.80    1.30
   8   0  -4    3.80    1.10
   8   0  -4    3.40    0.70
  -8   0   4    3.50    1.40
  -7   0   4    0.20    0.40
   7   0  -4   -0.40    0.70
  -7   0   4    0.10    0.80
   7   0  -4   -0.80    1.30
   7   0  -4   -0.50    0.50
   6   0  -4  191.08    7.10
  -6   0   4  185.48    6.30
   6   0  -4  190.38    5.80
  -6   0   4  195.88    6.90
   6   0  -4  185.98    6.80
   5   0  -4  103.39    4.30
  -5   0   4  102.49    3.70
   5   0  -4   94.09    4.00
   5   0  -4   96.59    3.50
  -5   0   4  103.79    4.20
   5   0  -4   98.09    4.20
   4   0  -4    1.80    0.70
  -4   0   4    2.30    0.70
  -4   0   4    2.30    0.80
   4   0  -4    1.90    0.80
   4   0  -4    4.20    1.00
   4   0  -4    2.30    0.70
  -4   0   4    1.80    0.80
   3   0  -4  348.47   10.60
  -3   0   4  381.26   10.80
   3   0  -4  375.56   10.50
   3   0  -4  346.07   10.60
  -3   0   4  351.26   10.50
   3   0  -4  363.76   10.30
   2   0  -4   44.10    2.10
   2   0  -4   46.80    2.20
  -2   0   4   46.90    2.20
  -2   0   4   44.40    2.20
   2   0  -4   45.60    2.30
   2   0  -4   44.70    2.10
  -1   0   4  282.87    8.40
  -1   0   4  289.87    8.20
   1   0  -4  271.77    8.00
  -1   0   4  290.07    8.40
   1   0  -4  293.77    8.20
   1   0  -4  276.77    8.40
   1   0  -4  275.97    8.30
  -1   0   4  288.07    7.90
   0   0   4 3223.98   86.19
   0   0  -4 3268.57   88.59
   0   0   4 3377.26   89.19
   0   0   4 3293.27   87.69
   0   0   4 3175.18   86.39
   0   0  -4 3363.56   88.79
   0   0  -4 3297.97   88.99
   0   0  -4 3420.36   88.29
   0   0   4 3293.27   88.79
  -1   0  -4    7.20    0.90
   1   0   4    8.50    1.00
   1   0   4   10.30    1.20
   1   0   4    8.60    0.80
  -1   0  -4    8.20    1.00
  -1   0  -4    9.10    1.10
   1   0   4    9.40    1.20
  -1   0  -4    7.40    0.90
   2   0   4   21.10    1.60
  -2   0  -4   19.80    1.60
   2   0   4   21.20    1.50
   2   0   4   18.80    1.50
   2   0   4   20.20    1.20
  -2   0  -4   19.30    1.40
  -2   0  -4   20.40    1.50
   2   0   4   22.00    1.80
   3   0   4   45.50    2.70
  -3   0  -4   45.10    2.60
  -3   0  -4   44.30    2.40
   3   0   4   43.20    2.40
  -3   0  -4   46.50    2.60
   3   0   4   43.40    2.30
   3   0   4   43.80    2.00
   4   0   4   42.80    2.60
  -4   0  -4   43.20    2.70
   4   0   4   44.60    2.00
  -4   0  -4   42.20    2.50
  -4   0  -4   46.90    2.90
  -5   0  -4    1.40    1.00
   5   0   4    0.50    0.90
  -5   0  -4    0.60    1.00
   5   0   4   -0.30    0.50
  -5   0  -4    0.10    1.00
   6   0   4   22.70    2.50
  -6   0  -4   17.90    2.10
  -7   0  -4    9.70    1.90
   7   0   4   17.10    2.30
  -8   0  -4    5.10    1.80
 -11  -1   4   23.40    3.00
  11  -1  -4   21.10    3.20
  11   1  -4   29.50    3.40
 -11   1   4   23.60    3.20
  10  -1  -4    2.40    1.70
 -10  -1   4    2.60    1.70
 -10   1   4    5.80    1.90
  10   1  -4    6.20    2.00
   9  -1  -4    9.70    2.20
  -9  -1   4    9.00    1.90
   9  -1  -4   15.10    2.70
  -9  -1   4   10.30    1.90
   9   1  -4    7.70    1.90
  -9   1   4    9.10    2.00
   9   1  -4    7.60    2.10
  -8  -1   4    0.70    0.90
   8  -1  -4    0.00    1.30
   8  -1  -4    1.00    1.20
   8  -1  -4   -0.40    0.90
  -8  -1   4    0.30    1.00
   8  -1  -4   -0.10    0.60
  -8   1   4   -0.20    0.50
  -8   1   4    0.80    1.20
   8   1  -4    0.20    0.70
   8   1  -4   -1.00    1.20
   8   1  -4   -0.60    0.80
  -7  -1   4   33.40    2.70
   7  -1  -4   34.10    2.00
  -7  -1   4   34.00    2.30
   7  -1  -4   32.50    2.70
   7   1  -4   31.10    2.80
  -7   1   4   33.50    2.80
  -7   1   4   33.40    2.50
   7   1  -4   34.40    1.30
   7   1  -4   37.30    2.20
   7   1  -4   28.10    2.50
   6  -1  -4   39.80    2.80
   6  -1  -4   43.50    2.20
  -6  -1   4   40.10    2.30
   6  -1  -4   45.60    3.20
  -6  -1   4   37.40    2.50
   6   1  -4   39.40    2.60
  -6   1   4   45.20    3.00
  -6   1   4   37.60    2.70
   6   1  -4   39.80    1.60
   6   1  -4   42.40    2.80
   5  -1  -4   13.70    1.40
   5  -1  -4   19.50    2.10
   5  -1  -4   14.50    1.70
  -5  -1   4   17.20    1.40
   5  -1  -4   21.80    2.10
  -5  -1   4   18.80    1.70
   5   1  -4   22.90    2.10
  -5   1   4   20.50    2.00
   5   1  -4   15.40    1.00
   5   1  -4   14.80    1.50
  -5   1   4   18.70    2.00
  -5   1   4   19.50    1.60
   5   1  -4   15.10    1.60
   4  -1  -4  126.29    5.00
  -4  -1   4  143.69    4.90
   4  -1  -4  144.99    5.30
   4  -1  -4  141.69    4.80
   4  -1  -4  132.49    5.30
   4   1  -4  141.59    4.40
   4   1  -4  144.29    4.90
   4   1  -4  157.48    5.20
   4   1  -4  145.09    5.10
  -4   1   4  146.59    5.40
  -4   1   4  142.29    4.80
  -4   1   4  140.09    5.10
   3  -1  -4   32.00    1.90
   3  -1  -4   30.60    2.00
  -3  -1   4   34.80    2.00
   3  -1  -4   31.40    2.10
  -3  -1   4   32.50    1.80
   3  -1  -4   32.00    1.80
  -3   1   4   31.30    1.80
  -3   1   4   31.50    2.10
  -3   1   4   34.10    2.00
   3   1  -4   31.40    1.40
   3   1  -4   29.30    1.80
   3   1  -4   31.60    1.70
   3   1  -4   31.90    1.90
   3   1  -4   29.90    1.60
  -2  -1   4  951.10   24.50
   2  -1  -4  877.71   24.70
  -2  -1   4  912.01   24.30
   2  -1  -4  910.81   24.60
   2  -1  -4  943.91   25.00
   2  -1  -4  929.01   25.10
  -2  -1   4  928.91   24.80
  -2  -1   4  909.21   24.70
  -2   1   4  976.60   25.10
   2   1  -4  917.41   24.80
   2   1  -4  922.21   24.60
   2   1  -4  891.41   24.30
  -2   1   4  946.81   25.10
   2   1  -4  880.61   24.50
  -2   1   4  901.31   24.90
   2   1  -4  901.61   24.70
  -1  -1   4  858.61   23.90
   1  -1  -4  924.91   24.40
   1  -1  -4  868.71   24.00
  -1  -1   4  900.31   24.30
   1  -1  -4  920.01   24.30
  -1  -1   4  935.31   24.20
   1  -1  -4  864.21   24.00
  -1  -1   4  868.51   23.80
  -1   1   4  900.81   24.30
  -1   1   4  899.91   24.20
   1   1  -4  892.61   24.00
  -1   1   4  922.11   24.30
   1   1  -4  881.01   23.90
  -1   1   4  888.41   24.10
   1   1  -4  922.61   24.00
   1   1  -4  912.91   24.30
   1   1  -4  902.51   24.10
   0  -1   4  644.44   18.10
   0  -1  -4  675.53   18.40
   0  -1   4  677.43   18.50
   0  -1  -4  666.43   18.10
   0  -1   4  683.13   18.30
   0  -1   4  651.63   17.90
   0  -1  -4  687.23   18.30
   0  -1  -4  679.93   18.10
   0   1   4  667.03   18.40
   0   1  -4  652.43   18.20
   0   1  -4  653.93   18.10
   0   1   4  635.44   18.20
   0   1   4  646.84   18.20
   0   1  -4  698.43   18.50
   0   1   4  694.43   18.40
   0   1  -4  672.53   18.20
  -1  -1  -4  232.68    7.00
   1  -1   4  220.38    6.60
  -1  -1  -4  231.68    7.20
  -1  -1  -4  238.78    6.90
   1  -1   4  228.08    6.90
   1  -1   4  227.98    7.40
  -1  -1  -4  224.08    7.00
   1  -1   4  224.68    7.00
   1   1   4  236.08    7.10
  -1   1  -4  241.98    7.00
   1   1   4  228.48    7.00
  -1   1  -4  231.98    7.20
   1   1   4  222.88    7.00
  -1   1  -4  235.58    7.00
   1   1   4  226.38    7.30
  -1   1  -4  231.08    7.10
  -2  -1  -4  170.18    5.70
  -2  -1  -4  168.08    5.40
  -2  -1  -4  165.38    5.70
  -2  -1  -4  173.98    5.80
   2  -1   4  170.88    6.00
   2  -1   4  169.58    5.50
   2  -1   4  168.58    5.20
   2  -1   4  169.38    5.60
  -2   1  -4  167.58    5.50
   2   1   4  169.98    6.00
   2   1   4  164.18    5.70
  -2   1  -4  175.88    5.90
   2   1   4  167.98    5.50
  -2   1  -4  172.68    5.60
   2   1   4  170.08    5.60
   3  -1   4   90.39    4.20
  -3  -1  -4   98.19    4.00
   3  -1   4   95.19    3.80
   3  -1   4   95.89    3.30
  -3  -1  -4   98.79    4.00
   3  -1   4   94.79    3.80
  -3  -1  -4   89.39    3.60
   3   1   4   90.69    3.70
  -3   1  -4  100.59    4.20
  -3   1  -4   93.59    3.80
  -3   1  -4   95.39    3.80
   3   1   4   95.29    3.80
   3   1   4   91.79    4.00
  -4  -1  -4  202.18    7.20
  -4  -1  -4  197.18    6.60
   4  -1   4  207.68    6.20
   4  -1   4  202.28    6.90
  -4  -1  -4  193.98    6.90
  -4   1  -4  190.58    6.70
  -4   1  -4  209.48    7.50
   4   1   4  195.78    6.70
  -4   1  -4  205.88    7.20
  -5  -1  -4    8.10    1.40
  -5  -1  -4    6.20    1.50
   5  -1   4    6.90    1.50
  -5  -1  -4    7.50    1.40
   5  -1   4    9.70    1.10
   5   1   4    5.80    1.20
  -5   1  -4    8.80    1.80
  -5   1  -4    5.60    1.40
   6  -1   4   -0.50    1.00
   6  -1   4    0.30    0.90
  -6  -1  -4   -0.10    1.10
  -6   1  -4    1.10    1.30
   6   1   4    1.20    1.00
  -7  -1  -4    1.40    1.30
  -7   1  -4   -1.30    1.20
   7   1   4   -1.20    1.00
  -8  -1  -4   13.90    2.20
  -8   1  -4   14.40    2.30
   8   1   4   15.50    2.30
 -11  -2   4    1.30    1.70
 -11   2   4    3.90    1.90
  11   2  -4   -0.30    1.50
 -10  -2   4   12.90    2.20
  10   2  -4   10.00    2.20
 -10   2   4    9.00    2.20
   9  -2  -4    4.60    1.80
  -9  -2   4    6.10    1.60
  -9  -2   4    3.00    1.30
   9  -2  -4    3.30    0.90
  -9   2   4    1.30    1.60
   9   2  -4    5.30    1.70
  -8  -2   4    2.40    1.10
   8  -2  -4    2.50    0.90
   8  -2  -4    2.50    1.50
   8  -2  -4    2.00    1.30
  -8  -2   4    1.70    1.00
  -8   2   4    3.40    1.40
   8   2  -4    2.00    0.70
   8   2  -4    2.00    1.30
   8   2  -4    1.30    1.00
  -7  -2   4   80.79    3.50
   7  -2  -4   84.79    3.50
  -7  -2   4   81.59    3.90
   7   2  -4   78.39    3.20
   7   2  -4   84.89    4.00
  -7   2   4   82.99    4.00
  -7   2   4   81.99    4.40
   7   2  -4   88.69    4.30
   6  -2  -4  249.28    8.90
  -6  -2   4  261.57    7.80
   6  -2  -4  257.47    9.10
  -6  -2   4  255.27    8.30
   6  -2  -4  255.27    8.10
  -6   2   4  258.07    8.40
   6   2  -4  257.77    8.30
  -6   2   4  272.57    9.10
  -6   2   4  254.57    9.00
   6   2  -4  255.37    7.60
   6   2  -4  252.47    8.50
   5  -2  -4   33.60    2.10
   5  -2  -4   37.90    2.50
  -5  -2   4   39.40    2.10
   5  -2  -4   29.80    2.50
   5   2  -4   34.10    2.10
  -5   2   4   34.80    2.50
   5   2  -4   33.90    2.20
   5   2  -4   34.70    2.20
   4  -2  -4  158.68    5.80
   4  -2  -4  154.28    5.80
   4  -2  -4  146.19    5.30
  -4   2   4  161.88    5.30
   4   2  -4  150.68    5.10
   4   2  -4  156.28    5.30
   4   2  -4  158.18    4.40
   4   2  -4  161.28    5.30
  -4   2   4  158.48    5.70
  -4   2   4  156.08    5.80
   4   2  -4  157.48    4.50
   3  -2  -4   23.90    2.10
  -3  -2   4   18.50    1.30
   3  -2  -4   21.30    2.00
   3  -2  -4   19.80    1.60
  -3  -2   4   20.80    1.10
   3   2  -4   18.90    0.90
  -3   2   4   20.00    1.60
   3   2  -4   18.40    1.10
  -3   2   4   21.90    1.90
   3   2  -4   21.70    1.50
  -3   2   4   19.10    1.50
  -3   2   4   21.10    1.80
   3   2  -4   19.70    1.40
   3   2  -4   19.20    1.30
   2  -2  -4  913.51   25.70
   2  -2  -4  958.20   26.10
   2  -2  -4  902.01   25.70
  -2  -2   4  960.30   25.30
  -2  -2   4  936.81   25.70
  -2  -2   4  984.20   25.20
   2  -2  -4  987.20   26.10
  -2   2   4  955.20   25.90
  -2   2   4  990.70   26.20
   2   2  -4  944.71   25.50
   2   2  -4  971.70   25.30
   2   2  -4  883.81   25.70
  -2   2   4  925.91   25.80
  -2   2   4  948.31   25.60
   2   2  -4 1009.70   25.50
   2   2  -4 1027.90   25.70
  -1  -2   4  586.04   15.60
   1  -2  -4  593.54   16.10
   1  -2  -4  600.14   15.90
  -1  -2   4  594.34   15.90
  -1  -2   4  549.05   16.00
  -1  -2   4  592.54   15.60
   1  -2  -4  578.24   16.20
  -1   2   4  540.85   16.10
   1   2  -4  571.44   15.80
   1   2  -4  568.74   16.00
  -1   2   4  559.94   16.20
  -1   2   4  621.14   15.90
   1   2  -4  576.64   15.80
   1   2  -4  578.44   15.80
  -1   2   4  583.64   16.10
  -1   2   4  562.74   15.90
   0  -2   4  139.09    4.50
   0  -2  -4  140.69    4.60
   0  -2   4  147.79    5.10
   0  -2  -4  148.49    4.90
   0  -2   4  157.18    4.80
   0  -2  -4  145.29    4.60
   0  -2   4  143.89    4.40
   0  -2  -4  146.79    4.80
   0   2   4  145.49    4.50
   0   2   4  141.09    4.60
   0   2   4  145.89    4.90
   0   2  -4  141.09    4.70
   0   2  -4  142.29    4.90
   0   2  -4  146.39    4.80
   0   2  -4  144.99    4.60
   0   2   4  148.59    4.90
   0   2  -4  144.89    4.70
   0   2   4  149.99    5.00
  -1  -2  -4   47.80    2.10
   1  -2   4   45.50    2.10
   1  -2   4   47.60    2.20
  -1  -2  -4   47.50    2.10
   1  -2   4   49.50    2.60
  -1  -2  -4   49.90    2.30
   1  -2   4   48.00    2.00
   1   2   4   47.10    2.10
   1   2   4   46.80    2.20
  -1   2  -4   44.70    2.20
  -1   2  -4   43.40    2.10
  -1   2  -4   47.50    2.40
   1   2   4   46.00    2.30
  -1   2  -4   47.90    2.40
   1   2   4   54.99    2.40
   2  -2   4  146.09    5.10
   2  -2   4  152.48    5.20
   2  -2   4  150.58    4.80
  -2  -2  -4  153.68    5.30
  -2  -2  -4  157.08    5.20
  -2  -2  -4  155.58    5.00
  -2   2  -4  157.98    5.30
   2   2   4  154.68    5.40
   2   2   4  152.88    5.20
   2   2   4  154.58    5.10
  -2   2  -4  152.98    5.50
  -2   2  -4  140.79    5.50
   2   2   4  145.89    5.10
  -2   2  -4  151.18    5.00
  -3  -2  -4  117.99    4.20
   3  -2   4  116.39    4.00
   3  -2   4  123.89    4.60
  -3  -2  -4  119.29    4.50
   3  -2   4  122.49    4.50
  -3  -2  -4  120.99    4.60
  -3   2  -4  118.59    4.80
  -3   2  -4  122.59    4.50
   3   2   4  115.09    4.40
   3   2   4  114.79    4.30
  -3   2  -4  110.99    4.90
  -3   2  -4  119.69    4.50
   3   2   4  113.69    4.60
   4  -2   4   20.20    1.50
   4  -2   4   17.40    1.90
  -4  -2  -4   17.70    1.90
  -4  -2  -4   18.30    1.80
  -4  -2  -4   19.50    2.00
  -4   2  -4   17.80    2.20
  -4   2  -4   18.00    1.90
  -4   2  -4   23.20    2.30
   4   2   4   17.10    1.70
   4   2   4   17.90    2.00
   5  -2   4   16.60    1.50
  -5  -2  -4   16.90    1.80
  -5  -2  -4   18.30    2.20
   5  -2   4   20.20    2.20
  -5  -2  -4   18.70    2.00
  -5   2  -4   11.80    1.70
   5   2   4   17.60    1.90
  -5   2  -4   19.80    2.60
   6  -2   4   11.80    1.40
  -6  -2  -4   10.40    1.70
   6   2   4   10.90    1.70
  -6   2  -4   15.20    2.20
  -7  -2  -4    5.70    1.60
  -7   2  -4    8.60    1.90
   7   2   4    3.60    1.40
  -8  -2  -4    0.10    1.40
   8   2   4    0.40    1.20
  -8   2  -4   -1.80    1.40
 -11  -3   4   25.40    3.00
 -11   3   4   26.60    3.40
  11   3  -4   21.40    2.90
 -10  -3   4    3.30    1.60
 -10   3   4    5.00    2.00
  10   3  -4    3.50    1.60
  -9  -3   4    0.20    1.20
  -9  -3   4    0.50    1.00
   9  -3  -4    1.30    1.00
   9   3  -4    0.20    1.10
  -9   3   4    0.10    1.40
   9   3  -4    2.10    1.50
   8  -3  -4   68.39    4.60
   8  -3  -4   69.39    4.40
  -8  -3   4   65.09    3.50
  -8  -3   4   66.09    3.20
   8  -3  -4   70.29    3.30
   8   3  -4   63.79    3.80
   8   3  -4   60.19    3.50
  -8   3   4   62.19    3.80
   8   3  -4   62.69    3.70
  -7  -3   4   26.00    2.10
  -7  -3   4   25.50    1.80
   7  -3  -4   40.70    3.80
   7  -3  -4   26.50    2.20
  -7   3   4   26.30    2.70
   7   3  -4   22.50    2.20
  -7   3   4   31.40    2.80
   7   3  -4   25.90    1.30
   7   3  -4   25.00    2.20
   6  -3  -4    4.30    1.20
  -6  -3   4    2.20    0.70
  -6  -3   4    3.00    0.90
   6  -3  -4    4.60    1.60
  -6   3   4    2.90    1.30
   6   3  -4    3.20    0.50
   6   3  -4    1.60    1.00
  -6   3   4    3.90    1.20
   6   3  -4    3.00    1.00
  -6   3   4    2.80    1.10
  -5  -3   4  383.86   11.30
   5  -3  -4  410.16   12.50
   5   3  -4  379.66   11.30
   5   3  -4  376.16   10.50
  -5   3   4  407.56   12.30
   5   3  -4  395.06   10.40
  -5   3   4  403.96   12.50
   5   3  -4  384.96   11.50
   5   3  -4  372.16   11.40
   4  -3  -4  523.25   15.50
   4  -3  -4  542.35   15.50
  -4  -3   4  510.35   13.80
   4  -3  -4  501.15   14.80
  -4  -3   4  512.75   14.40
  -4   3   4  483.85   14.70
  -4   3   4  537.85   15.30
  -4   3   4  524.25   15.50
   4   3  -4  510.65   14.30
   4   3  -4  521.45   13.60
   4   3  -4  506.35   14.60
   4   3  -4  524.75   14.50
  -3  -3   4  456.25   12.20
   3  -3  -4  449.16   13.50
   3  -3  -4  450.65   13.00
   3  -3  -4  466.65   13.50
   3   3  -4  451.05   12.50
  -3   3   4  482.35   13.40
  -3   3   4  459.15   13.60
   3   3  -4  444.46   12.80
  -3   3   4  453.15   13.20
  -3   3   4  431.06   12.80
   3   3  -4  451.75   12.10
   3   3  -4  444.86   12.60
   2  -3  -4   54.49    2.70
   2  -3  -4   52.49    2.40
   2  -3  -4   51.29    2.60
  -2  -3   4   51.39    1.90
  -2  -3   4   48.10    2.20
  -2  -3   4   50.49    1.90
  -2   3   4   57.29    2.80
   2   3  -4   51.79    2.10
  -2   3   4   50.49    2.50
   2   3  -4   58.29    2.20
  -2   3   4   52.99    2.40
   2   3  -4   52.39    2.30
  -2   3   4   51.69    2.30
   2   3  -4   53.19    2.00
   2   3  -4   51.89    1.90
  -1  -3   4  730.53   19.70
   1  -3  -4  730.43   20.50
  -1  -3   4  743.83   19.80
  -1  -3   4  728.53   20.30
   1  -3  -4  753.52   20.30
   1  -3  -4  745.93   20.90
   1  -3  -4  717.53   20.10
  -1   3   4  731.63   20.30
   1   3  -4  731.93   20.00
  -1   3   4  754.52   20.60
  -1   3   4  744.63   20.00
   1   3  -4  735.63   19.90
  -1   3   4  768.62   20.20
   1   3  -4  732.43   20.10
   1   3  -4  758.42   20.20
   0  -3  -4   10.90    1.10
   0  -3  -4   12.30    1.30
   0  -3   4   10.10    1.00
   0  -3   4    8.80    1.10
   0  -3   4   10.80    1.10
   0  -3  -4   10.50    1.10
   0  -3   4    9.30    0.90
   0   3   4   11.00    1.00
   0   3   4    9.50    1.10
   0   3  -4   11.60    1.20
   0   3   4   10.50    1.10
   0   3   4   10.20    1.30
   0   3   4    9.60    1.20
   0   3  -4   10.90    1.20
   0   3  -4   11.10    1.20
   0   3  -4   12.30    1.20
   0   3  -4   10.60    1.00
  -1  -3  -4   94.39    3.50
   1  -3   4   97.89    3.60
  -1  -3  -4   96.49    3.60
   1  -3   4   91.49    3.30
  -1  -3  -4   95.99    3.30
   1  -3   4   97.79    3.50
  -1   3  -4   95.69    3.90
  -1   3  -4   95.49    3.80
  -1   3  -4   96.49    3.80
   1   3   4   93.19    3.70
   1   3   4   94.89    3.60
   1   3   4   87.19    3.40
  -1   3  -4   96.99    3.60
  -1   3  -4   94.49    3.40
   1   3   4   98.39    3.60
   1   3   4   92.89    3.10
   2  -3   4  137.39    4.60
   2  -3   4  149.49    5.00
  -2  -3  -4  137.99    4.60
  -2  -3  -4  145.89    5.00
   2  -3   4  146.29    5.00
  -2  -3  -4  146.59    4.90
   2   3   4  145.19    5.10
   2   3   4  141.69    4.20
  -2   3  -4  136.69    5.40
  -2   3  -4  136.19    4.80
  -2   3  -4  141.09    5.30
  -2   3  -4  138.29    5.10
   2   3   4  136.19    4.80
   2   3   4  141.99    4.90
   2   3   4  146.49    5.10
  -3  -3  -4  137.29    4.80
  -3  -3  -4  145.49    5.10
   3  -3   4  141.29    5.20
  -3  -3  -4  144.59    5.10
   3  -3   4  139.69    4.70
   3   3   4  137.59    4.90
  -3   3  -4  142.39    5.80
   3   3   4  136.89    5.10
   3   3   4  141.19    5.10
  -3   3  -4  135.49    5.00
  -3   3  -4  136.39    5.40
  -3   3  -4  140.39    5.30
  -4  -3  -4    9.80    1.50
   4  -3   4    8.90    1.20
  -4  -3  -4    7.10    1.20
  -4  -3  -4   10.60    1.30
  -4   3  -4    8.30    1.70
   4   3   4    8.00    1.20
   4   3   4    8.50    1.50
  -4   3  -4    9.50    1.50
  -5  -3  -4   61.89    3.20
   5  -3   4   58.79    2.80
  -5  -3  -4   58.39    3.40
  -5  -3  -4   64.19    3.10
  -5   3  -4   61.79    3.40
   5   3   4   56.99    3.10
  -6  -3  -4    4.70    1.30
   6  -3   4    2.40    0.90
  -6  -3  -4    1.80    1.00
   6   3   4    2.10    1.10
  -6   3  -4    3.90    1.50
  -7  -3  -4    2.00    1.30
   7   3   4   -0.70    1.00
  -7   3  -4   -0.70    1.40
  -8  -3  -4    9.70    2.10
   8   3   4    8.90    1.90
  -8   3  -4   10.10    2.20
 -11  -4   4    2.50    1.70
 -11   4   4    2.40    1.90
  11   4  -4    3.70    1.60
  10  -4  -4    4.20    1.30
 -10  -4   4    5.90    1.60
 -10   4   4    2.30    1.80
  10   4  -4    2.40    1.50
   9  -4  -4   10.80    1.70
  -9  -4   4    7.20    1.50
  -9  -4   4    6.40    1.40
   9   4  -4    9.10    1.80
   9   4  -4    8.80    1.60
  -9   4   4    8.40    2.10
  -8  -4   4    8.00    1.30
  -8  -4   4    8.00    1.40
   8  -4  -4   11.40    1.70
   8   4  -4    9.40    1.50
   8   4  -4    7.60    1.50
   8   4  -4    9.80    1.70
  -8   4   4   13.70    2.30
   7  -4  -4  108.39    7.30
  -7  -4   4  118.69    4.20
  -7  -4   4  114.79    4.40
   7  -4  -4  120.09    4.80
  -7   4   4  123.79    5.20
   7   4  -4  111.29    4.80
   7   4  -4  112.59    4.50
   6  -4  -4   75.49    4.50
   6  -4  -4   71.49    3.60
  -6  -4   4   72.29    3.00
  -6   4   4   70.99    4.10
  -6   4   4   70.69    3.60
   6   4  -4   72.99    3.40
   6   4  -4   71.29    3.10
  -6   4   4   74.89    4.30
   5  -4  -4    5.90    1.70
   5  -4  -4    4.60    1.30
  -5  -4   4    4.60    0.80
  -5  -4   4    4.30    0.60
  -5   4   4    4.50    1.20
  -5   4   4    4.60    1.30
   5   4  -4    5.10    0.90
  -5   4   4    8.50    1.80
   5   4  -4    6.70    1.10
  -4  -4   4  332.07    9.20
  -4  -4   4  329.17    9.70
   4  -4  -4  357.76   11.10
   4  -4  -4  335.77   10.40
  -4  -4   4  332.57    9.70
   4  -4  -4  351.96   11.20
   4   4  -4  321.37    9.80
  -4   4   4  341.77   10.80
   4   4  -4  338.67    9.60
  -4   4   4  356.86   11.20
  -4   4   4  353.76   10.80
  -4   4   4  331.97   10.20
   4   4  -4  350.56    9.90
   3  -4  -4  155.18    5.40
  -3  -4   4  149.09    4.90
   3  -4  -4  163.18    5.90
   3  -4  -4  159.08    6.00
  -3  -4   4  155.88    4.50
  -3   4   4  153.68    5.60
  -3   4   4  152.18    5.20
  -3   4   4  157.58    5.60
   3   4  -4  159.78    4.50
  -3   4   4  155.48    6.00
   3   4  -4  150.18    4.90
   3   4  -4  160.98    4.80
   3   4  -4  157.58    5.00
   2  -4  -4  146.89    5.20
   2  -4  -4  155.68    5.10
  -2  -4   4  149.49    4.50
   2  -4  -4  150.38    5.60
  -2  -4   4  156.68    4.40
  -2  -4   4  143.99    4.90
  -2   4   4  157.68    5.70
   2   4  -4  148.39    4.70
   2   4  -4  149.88    4.70
  -2   4   4  159.18    4.90
   2   4  -4  149.79    4.70
   2   4  -4  155.48    4.90
  -2   4   4  143.89    5.20
  -2   4   4  149.49    5.20
  -1  -4   4   52.79    2.10
  -1  -4   4   54.59    2.60
  -1  -4   4   51.49    2.10
   1  -4  -4   56.09    2.80
   1  -4  -4   55.09    2.60
   1  -4  -4   57.09    2.40
   1   4  -4   55.59    2.10
   1   4  -4   58.69    2.30
   1   4  -4   57.49    2.40
  -1   4   4   55.19    2.50
  -1   4   4   54.99    2.40
   1   4  -4   58.29    2.40
  -1   4   4   56.79    2.20
  -1   4   4   57.29    2.80
   1   4  -4   54.19    2.40
   0  -4  -4  121.09    4.40
   0  -4  -4  122.19    4.30
   0  -4  -4  127.49    4.10
   0  -4   4  116.49    3.90
   0  -4   4  123.79    4.70
   0  -4   4  121.89    4.00
   0   4   4  119.39    3.70
   0   4   4  116.29    4.10
   0   4  -4  121.69    4.20
   0   4   4  127.59    4.50
   0   4   4  123.09    4.20
   0   4  -4  122.59    4.50
   0   4  -4  113.99    4.30
   0   4  -4  122.39    4.40
   0   4  -4  121.29    4.00
   1  -4   4  116.19    4.10
  -1  -4  -4  112.59    4.00
  -1  -4  -4  110.19    3.80
  -1  -4  -4  111.69    4.10
   1  -4   4  119.19    4.00
   1  -4   4  110.39    3.80
   1   4   4  108.79    4.10
   1   4   4  107.99    4.00
  -1   4  -4  109.69    4.50
  -1   4  -4  111.79    4.20
  -1   4  -4  111.29    3.80
  -1   4  -4  102.19    4.30
   1   4   4  109.39    4.30
  -1   4  -4  110.99    4.30
   1   4   4  103.59    3.80
   2  -4   4   33.50    2.00
  -2  -4  -4   37.40    1.90
  -2  -4  -4   37.40    2.10
  -2  -4  -4   41.30    2.20
   2  -4   4   35.00    2.10
   2  -4   4   38.40    2.20
  -2   4  -4   37.20    2.50
   2   4   4   36.90    2.30
   2   4   4   38.00    2.20
  -2   4  -4   33.20    2.30
  -2   4  -4   32.50    2.00
  -2   4  -4   37.40    2.70
   2   4   4   39.30    2.20
   2   4   4   36.70    2.00
  -2   4  -4   39.10    3.50
  -3  -4  -4  173.08    5.60
  -3  -4  -4  168.78    5.80
  -3  -4  -4  171.38    5.90
   3  -4   4  169.28    5.60
   3   4   4  171.08    5.90
  -3   4  -4  171.38    5.80
  -3   4  -4  172.48    6.20
   3   4   4  175.38    5.80
   3   4   4  179.18    6.70
  -3   4  -4  159.08    6.70
  -4  -4  -4   54.99    2.80
   4  -4   4   52.59    2.60
  -4  -4  -4   46.90    2.60
  -4  -4  -4   48.10    2.80
   4   4   4   56.09    3.00
  -4   4  -4   57.49    3.00
   4   4   4   50.39    2.70
  -5  -4  -4    1.80    0.90
  -5  -4  -4    2.90    1.20
  -5  -4  -4    5.90    1.30
   5  -4   4    2.30    1.00
  -5   4  -4    4.60    1.40
   5   4   4    2.70    1.10
  -6  -4  -4   18.90    2.10
  -6  -4  -4   15.30    1.90
   6  -4   4   19.10    1.90
  -6   4  -4   15.50    2.20
   6   4   4   14.40    1.90
   7  -4   4   26.50    2.30
  -7  -4  -4   28.30    2.70
   7   4   4   26.40    2.60
  -7   4  -4   28.70    2.90
 -11  -5   4   10.30    2.20
 -11   5   4   10.60    2.50
  11   5  -4    9.60    1.90
 -10  -5   4    4.60    1.60
  10  -5  -4    5.90    1.60
 -10   5   4    2.10    1.80
  10   5  -4    3.30    1.40
  10   5  -4    5.10    1.50
  -9  -5   4   16.10    2.00
   9  -5  -4   14.50    2.10
   9   5  -4   12.20    1.80
   9   5  -4   14.90    2.00
  -9   5   4   13.10    2.20
  -8  -5   4   42.60    2.40
   8  -5  -4   39.40    3.00
  -8  -5   4   42.20    2.40
   8   5  -4   39.00    2.70
   8   5  -4   36.60    2.80
  -8   5   4   46.90    3.30
   8   5  -4   42.40    2.60
  -7  -5   4   88.29    3.30
   7  -5  -4   79.79    4.10
  -7  -5   4   88.59    3.40
  -7   5   4   91.39    4.40
   7   5  -4   87.39    3.90
   7   5  -4   90.29    3.60
   6  -5  -4   48.40    3.10
  -6  -5   4   48.70    2.20
  -6   5   4   53.69    3.80
   6   5  -4   49.60    2.30
  -6   5   4   49.40    3.60
   6   5  -4   49.00    2.60
  -6   5   4   48.00    3.00
  -5  -5   4  372.86   10.00
   5  -5  -4  363.16   14.00
   5  -5  -4  362.86   11.50
  -5  -5   4  356.86   10.40
  -5   5   4  381.46   12.10
  -5   5   4  373.86   12.40
   5   5  -4  362.26   10.40
   5   5  -4  372.76   10.80
  -5   5   4  376.96   11.30
  -4  -5   4    3.90    0.70
  -4  -5   4    3.20    0.50
   4  -5  -4    2.40    1.10
   4  -5  -4    3.10    1.40
  -4  -5   4    3.80    0.70
  -4   5   4    3.30    1.30
   4   5  -4    3.60    0.70
   4   5  -4    3.20    0.60
   4   5  -4    3.10    0.70
  -4   5   4    3.50    1.20
  -4   5   4    3.50    1.10
  -4   5   4    2.40    1.20
   3  -5  -4  201.48    7.50
  -3  -5   4  211.48    6.40
  -3  -5   4  206.58    5.70
   3  -5  -4  215.38    6.90
  -3  -5   4  215.28    5.90
   3   5  -4  209.58    6.40
   3   5  -4  207.48    6.30
  -3   5   4  198.78    7.10
  -3   5   4  207.28    7.10
  -3   5   4  212.98    6.60
  -3   5   4  216.38    7.70
   3   5  -4  212.68    6.20
  -2  -5   4   70.69    2.30
  -2  -5   4   69.09    2.40
   2  -5  -4   68.59    3.10
   2  -5  -4   71.99    3.50
  -2  -5   4   67.29    2.90
   2  -5  -4   69.09    3.30
  -2   5   4   73.29    2.70
  -2   5   4   72.69    3.60
  -2   5   4   64.29    3.10
   2   5  -4   77.79    2.80
   2   5  -4   71.29    2.70
  -2   5   4   72.29    3.20
   2   5  -4   70.99    2.70
   1  -5  -4  126.29    4.70
   1  -5  -4  130.99    4.40
  -1  -5   4  130.59    4.10
  -1  -5   4  128.99    4.10
  -1  -5   4  134.69    4.80
   1  -5  -4  129.59    4.90
   1   5  -4  130.09    3.70
   1   5  -4  124.89    4.50
   1   5  -4  125.79    4.50
  -1   5   4  122.39    3.80
  -1   5   4  129.29    4.50
   1   5  -4  127.69    4.30
  -1   5   4  127.79    5.00
  -1   5   4  126.29    4.50
   1   5  -4  133.19    4.40
   0  -5   4   56.89    2.40
   0  -5  -4   54.59    2.80
   0  -5   4   55.09    2.40
   0  -5  -4   62.19    2.70
   0  -5  -4   59.49    2.50
   0   5  -4   52.89    2.70
   0   5  -4   58.19    2.70
   0   5  -4   59.09    2.90
   0   5   4   56.69    2.90
   0   5  -4   60.09    2.60
   0   5   4   58.89    2.50
   0   5   4   53.79    2.40
   0   5  -4   60.19    2.30
   1  -5   4  142.49    4.70
  -1  -5  -4  139.89    5.00
   1  -5   4  140.09    4.90
  -1  -5  -4  154.78    5.00
  -1  -5  -4  141.89    4.60
   1   5   4  140.39    5.10
  -1   5  -4  140.29    5.60
  -1   5  -4  141.39    5.10
   1   5   4  139.29    4.80
   1   5   4  142.89    4.70
  -1   5  -4  146.79    5.50
  -1   5  -4  138.89    4.60
  -1   5  -4  141.29    5.20
  -2  -5  -4   37.30    2.10
   2  -5   4   36.20    2.10
  -2  -5  -4   39.60    2.00
  -2  -5  -4   43.40    2.30
   2  -5   4   37.80    2.30
   2   5   4   35.90    2.20
  -2   5  -4   37.70    2.20
   2   5   4   36.00    2.00
   2   5   4   37.50    2.50
  -2   5  -4   39.50    2.90
  -2   5  -4   40.30    2.60
  -2   5  -4   41.50    2.50
   2   5   4   38.30    2.10
  -3  -5  -4   58.89    2.90
   3  -5   4   60.29    2.90
  -3  -5  -4   61.59    2.70
  -3  -5  -4   60.69    2.90
  -3   5  -4   59.69    2.90
  -3   5  -4   59.59    3.30
   3   5   4   61.59    2.90
   3   5   4   63.49    2.90
  -4  -5  -4   23.80    1.80
  -4  -5  -4   20.40    2.00
  -4  -5  -4   21.30    1.80
   4  -5   4   25.60    2.00
   4   5   4   22.10    1.90
  -4   5  -4   26.30    2.10
   4   5   4   24.90    2.00
   5  -5   4    3.00    1.10
  -5  -5  -4    1.50    0.80
  -5  -5  -4   -0.60    0.90
  -5  -5  -4    0.00    0.90
  -5   5  -4    0.40    1.10
   5   5   4    2.90    1.00
   5   5   4    0.10    1.00
  -6  -5  -4   -1.20    1.00
   6  -5   4    1.10    1.10
   6   5   4    1.70    1.10
  -6   5  -4    1.10    1.30
   7  -5   4    8.20    1.60
  -7  -5  -4    6.80    1.70
   7   5   4    9.50    1.70
  -7   5  -4    6.00    1.80
 -10  -6   4    9.10    1.80
  10  -6  -4    9.80    2.00
  10   6  -4    8.20    1.60
  10   6  -4    8.90    1.60
 -10   6   4    6.50    2.00
  -9  -6   4    2.10    1.10
   9  -6  -4    3.70    1.70
  -9   6   4    3.10    1.70
   9   6  -4    2.10    1.10
   9   6  -4    4.20    1.10
   8  -6  -4   19.40    2.50
  -8  -6   4   15.30    1.60
   8   6  -4   16.30    1.60
  -8   6   4   19.30    2.40
   8   6  -4   18.80    1.90
  -7  -6   4   28.60    1.50
   7  -6  -4   25.80    2.60
   7   6  -4   30.30    1.70
   7   6  -4   30.10    2.20
  -7   6   4   22.80    2.40
  -6  -6   4   47.10    1.70
  -6  -6   4   45.00    1.90
   6  -6  -4   54.19    3.40
   6   6  -4   42.30    2.40
   6   6  -4   49.00    2.00
  -6   6   4   54.19    4.00
  -6   6   4   48.00    2.90
  -5  -6   4  114.69    3.40
   5  -6  -4  109.29    4.90
  -5  -6   4  110.69    3.70
   5   6  -4  119.89    4.10
  -5   6   4  114.19    5.60
   5   6  -4  114.49    3.60
  -5   6   4  112.59    4.50
  -5   6   4  121.09    5.50
  -4  -6   4    7.10    0.60
   4  -6  -4    7.40    1.40
  -4  -6   4    7.00    0.80
   4   6  -4    8.30    0.90
  -4   6   4    8.40    1.70
   4   6  -4    8.20    0.80
  -4   6   4    8.00    1.20
  -4   6   4    8.60    1.70
   4   6  -4    6.40    0.90
  -4   6   4    7.20    1.50
   3  -6  -4   20.20    2.20
  -3  -6   4   25.00    0.90
  -3  -6   4   23.90    1.20
   3  -6  -4   25.10    2.20
  -3  -6   4   25.20    1.50
  -3   6   4   27.80    2.70
  -3   6   4   23.10    2.10
  -3   6   4   20.60    1.50
   3   6  -4   24.60    1.40
  -3   6   4   25.50    2.20
   3   6  -4   23.10    1.40
   3   6  -4   22.10    1.40
   2  -6  -4   85.19    3.70
   2  -6  -4   86.19    3.90
  -2  -6   4   87.29    2.80
  -2  -6   4   88.19    3.00
   2  -6  -4   92.09    4.20
  -2  -6   4   86.89    3.50
  -2   6   4   90.99    3.80
   2   6  -4   90.09    3.20
  -2   6   4   87.99    3.80
   2   6  -4   92.09    3.40
  -2   6   4   94.19    4.40
  -2   6   4   84.69    2.90
   2   6  -4   89.49    3.20
  -1  -6   4  371.76   10.40
  -1  -6   4  366.66   10.40
   1  -6  -4  361.26   11.40
   1  -6  -4  359.56   10.80
   1  -6  -4  364.36   11.10
   1   6  -4  367.96   11.00
   1   6  -4  378.66   10.80
  -1   6   4  371.16   10.90
  -1   6   4  367.86   10.90
   1   6  -4  368.46   10.70
  -1   6   4  384.06   11.60
   0  -6  -4  100.09    3.50
   0  -6  -4   97.69    3.80
   0  -6   4   93.79    3.50
   0  -6  -4   91.19    4.00
   0  -6   4   94.59    3.50
   0   6   4   92.29    3.50
   0   6  -4   95.09    3.80
   0   6   4   86.59    4.00
   0   6  -4   97.09    3.70
   0   6   4   94.09    3.50
   0   6  -4   91.69    4.00
   0   6  -4   92.79    3.00
  -1  -6  -4  100.89    3.70
  -1  -6  -4  103.79    4.20
   1  -6   4   98.09    4.00
   1  -6   4  106.39    3.90
  -1  -6  -4  104.69    4.00
   1   6   4  103.39    3.70
   1   6   4   95.79    4.20
   1   6   4  104.59    3.80
  -1   6  -4  105.69    3.60
  -1   6  -4  111.29    4.40
  -1   6  -4  111.19    4.30
  -1   6  -4  106.39    4.60
  -2  -6  -4   48.30    2.30
  -2  -6  -4   49.40    2.50
  -2  -6  -4   44.90    2.50
   2  -6   4   48.40    2.50
  -2   6  -4   50.49    2.40
  -2   6  -4   48.40    2.90
  -2   6  -4   44.80    2.80
   2   6   4   47.40    2.70
   2   6   4   50.09    2.40
   3  -6   4   91.39    3.80
  -3  -6  -4   93.89    3.80
  -3  -6  -4   90.19    3.80
  -3  -6  -4   87.79    3.50
   3   6   4   87.79    3.80
  -3   6  -4   91.99    3.80
  -3   6  -4   98.79    4.40
   3   6   4   94.69    3.70
   4  -6   4   18.70    1.90
  -4  -6  -4   16.00    1.60
  -4  -6  -4   17.60    1.90
  -4  -6  -4   13.10    1.50
   4   6   4   19.70    2.00
   4   6   4   17.80    1.90
  -4   6  -4   20.50    2.00
  -5  -6  -4   12.70    1.90
  -5  -6  -4   14.00    1.70
   5  -6   4   12.80    1.80
   5   6   4   15.40    1.80
  -5   6  -4   17.10    2.00
   5   6   4   11.50    1.80
  -6  -6  -4    3.50    1.20
   6  -6   4    1.70    1.20
  -6   6  -4    1.50    1.40
   6   6   4    3.30    1.20
  -7  -6  -4   24.80    2.50
   7  -6   4   21.00    2.20
   7   6   4   25.30    2.60
  -7   6  -4   19.40    2.50
  10  -7  -4    5.60    1.90
  10   7  -4    4.80    1.10
  10   7  -4    6.00    1.20
 -10   7   4    8.30    2.10
   9  -7  -4    2.90    1.60
  -9   7   4   -1.70    1.40
   9   7  -4    1.90    0.90
   9   7  -4    1.10    0.80
   8  -7  -4    3.80    1.80
  -8   7   4    6.60    1.70
   8   7  -4    3.00    0.70
   8   7  -4    2.70    0.90
   7  -7  -4   58.39    3.80
   7   7  -4   59.69    2.60
   7   7  -4   59.69    2.20
  -7   7   4   59.59    3.50
  -6  -7   4   40.70    1.50
   6  -7  -4   42.00    3.20
  -6  -7   4   40.40    1.60
   6   7  -4   42.70    1.70
  -6   7   4   41.60    4.00
   6   7  -4   41.40    2.20
  -6   7   4   45.70    2.80
  -5  -7   4    8.10    0.80
   5  -7  -4    7.90    1.70
  -5  -7   4    8.10    0.60
  -5   7   4    7.70    1.80
   5   7  -4    8.60    0.80
   5   7  -4    8.10    1.00
  -5   7   4    8.20    1.30
  -5   7   4   13.70    2.20
  -4  -7   4    4.70    0.60
   4  -7  -4    2.70    1.20
  -4  -7   4    2.90    0.70
   4   7  -4    4.30    0.80
  -4   7   4    6.00    1.00
  -4   7   4    2.60    1.20
   4   7  -4    4.90    0.70
  -4   7   4    5.70    1.70
   3  -7  -4  130.49    5.20
  -3  -7   4  130.69    4.00
  -3   7   4  132.39    5.30
   3   7  -4  131.59    4.40
   3   7  -4  126.79    4.20
  -3   7   4  127.19    4.10
  -3   7   4  127.19    5.30
  -3   7   4  132.89    5.90
   2  -7  -4  132.59    5.30
   2  -7  -4  127.99    5.00
   2  -7  -4  134.19    5.60
  -2  -7   4  133.99    4.10
  -2  -7   4  133.29    4.30
   2   7  -4  129.19    4.70
  -2   7   4  141.49    5.80
  -2   7   4  135.89    5.00
  -2   7   4  139.89    5.20
   2   7  -4  127.59    4.40
   2   7  -4  133.99    4.40
  -1  -7   4  132.89    4.50
   1  -7  -4  139.29    5.60
  -1  -7   4  140.19    4.60
   1  -7  -4  139.49    5.00
   1  -7  -4  149.29    5.40
  -1   7   4  135.79    4.80
   1   7  -4  130.79    5.10
   1   7  -4  142.89    4.80
   1   7  -4  138.29    4.70
  -1   7   4  134.59    5.60
  -1   7   4  136.79    5.00
   0  -7  -4   70.09    3.30
   0  -7  -4   69.39    3.50
   0  -7   4   71.99    3.00
   0  -7  -4   69.19    3.00
   0  -7   4   70.89    3.00
   0   7   4   73.79    3.00
   0   7  -4   75.79    3.30
   0   7   4   73.39    3.70
   0   7  -4   71.09    3.60
   0   7  -4   69.89    3.20
   0   7   4   72.59    3.00
  -1  -7  -4   36.50    2.40
   1  -7   4   38.70    2.20
  -1  -7  -4   33.60    2.20
   1  -7   4   35.20    2.20
  -1  -7  -4   34.90    2.00
   1   7   4   37.10    2.60
  -1   7  -4   38.40    2.40
  -1   7  -4   35.80    2.40
   1   7   4   36.50    2.00
   2  -7   4   63.79    3.10
  -2  -7  -4   65.79    3.00
  -2  -7  -4   64.79    3.20
  -2  -7  -4   68.49    2.80
  -2   7  -4   66.69    3.50
  -2   7  -4   63.49    2.80
   2   7   4   71.19    3.40
   2   7   4   67.39    2.80
   3  -7   4    6.10    1.30
  -3  -7  -4    5.30    1.10
  -3  -7  -4    8.80    1.30
  -3  -7  -4    7.20    1.10
  -3   7  -4    6.70    1.50
   3   7   4    7.90    1.20
   3   7   4    6.30    1.40
  -3   7  -4    6.80    1.20
   4  -7   4    0.00    1.00
  -4  -7  -4    1.90    0.90
  -4  -7  -4    1.40    0.90
  -4   7  -4   -0.20    0.80
   4   7   4    1.70    1.10
   4   7   4    1.00    0.80
  -5  -7  -4    2.90    1.10
   5  -7   4    3.40    1.40
  -5   7  -4    3.10    1.20
   5   7   4    3.90    1.20
   5   7   4    3.40    1.20
   6  -7   4    1.40    1.30
  -6  -7  -4    0.50    1.10
  -6   7  -4    0.60    1.20
   6   7   4   -0.20    1.10
   9  -8  -4    8.00    2.10
  -9   8   4    6.70    1.80
   8  -8  -4    4.40    1.80
  -8   8   4    3.30    1.50
   7  -8  -4    8.00    2.10
  -7   8   4    7.80    1.60
   6  -8  -4   49.40    3.70
  -6   8   4   60.59    3.00
  -6   8   4   55.79    4.50
   5  -8  -4    9.60    1.80
  -5  -8   4    8.80    0.70
   5   8  -4   10.10    1.00
   5   8  -4    7.30    0.80
  -5   8   4   10.60    2.30
  -4  -8   4   10.40    0.80
   4  -8  -4    9.50    1.80
  -4   8   4    8.50    1.60
  -4   8   4   12.40    2.30
   4   8  -4    9.80    1.00
   4   8  -4   10.00    1.10
  -3  -8   4    7.30    0.90
   3  -8  -4    6.50    1.60
  -3   8   4    6.20    1.30
  -3   8   4    6.60    1.60
   3   8  -4    5.40    0.80
  -3   8   4    8.50    1.80
   3   8  -4    6.60    1.10
   2  -8  -4  110.39    4.80
  -2  -8   4  111.29    3.70
   2  -8  -4  104.59    4.50
  -2   8   4  113.49    4.60
   2   8  -4  101.29    4.20
  -2   8   4  110.69    4.40
  -2   8   4  112.79    5.30
   2   8  -4  100.19    3.80
   1  -8  -4   24.90    2.00
   1  -8  -4   26.90    2.20
  -1  -8   4   25.60    1.70
  -1  -8   4   27.70    1.60
   1  -8  -4   20.50    2.10
   1   8  -4   25.00    1.80
  -1   8   4   28.30    2.10
  -1   8   4   24.90    2.60
   1   8  -4   29.90    2.20
   1   8  -4   30.20    2.90
   0  -8   4    0.60    0.70
   0  -8   4    0.90    0.80
   0  -8  -4    0.90    0.80
   0  -8  -4    1.50    0.80
   0  -8  -4    1.40    0.90
   0   8   4    0.10    1.00
   0   8  -4    1.20    0.80
   0   8  -4    0.80    0.90
   0   8  -4    1.00    0.60
   0   8   4    2.50    0.80
  -1  -8  -4   49.99    2.90
  -1  -8  -4   50.39    2.70
  -1  -8  -4   53.99    2.50
   1  -8   4   45.70    2.60
  -1   8  -4   53.59    2.90
  -1   8  -4   46.40    2.90
   1   8   4   49.99    2.40
   1   8   4   42.50    3.00
  -2  -8  -4   40.90    2.40
  -2  -8  -4   39.60    2.20
   2  -8   4   42.40    2.60
  -2  -8  -4   39.80    2.50
   2   8   4   37.60    2.80
   2   8   4   41.40    2.10
  -2   8  -4   40.20    2.80
   3  -8   4    8.70    1.50
  -3  -8  -4   11.10    1.40
  -3  -8  -4    9.20    1.40
  -3   8  -4    8.50    1.70
   3   8   4    7.60    1.10
   3   8   4    8.70    1.60
  -4  -8  -4    4.10    1.10
   4  -8   4    5.00    1.40
   4   8   4    4.20    1.20
   4   8   4    3.40    1.30
  -5  -8  -4    0.40    0.90
   5  -8   4   -1.40    1.20
   5   8   4    1.30    1.10
   5   8   4   -0.40    1.10
  -6  -8  -4   15.80    1.90
   6  -8   4   17.80    2.30
   6   8   4   14.10    2.10
   6   8   4   15.20    2.00
   9  -9  -4    0.00    1.70
   8  -9  -4    3.80    1.90
   7  -9  -4   17.00    2.60
   6  -9  -4    3.20    1.70
  -6   9   4    2.30    1.90
   5  -9  -4   25.70    2.70
  -5   9   4   25.00    3.30
  -4  -9   4   33.90    1.60
   4  -9  -4   36.90    3.10
   4   9  -4   33.80    1.90
  -4   9   4   39.30    3.80
   4   9  -4   31.30    1.70
   3  -9  -4   66.99    3.80
  -3  -9   4   68.09    2.60
   3   9  -4   67.79    2.70
  -3   9   4   75.49    4.60
   3   9  -4   69.39    3.10
  -2  -9   4   89.29    3.40
   2  -9  -4   88.49    4.40
   2  -9  -4   96.09    4.30
  -2   9   4   91.49    4.20
   2   9  -4   87.29    3.40
  -2   9   4   93.49    5.00
   2   9  -4   87.59    3.90
  -1  -9   4   24.90    1.80
   1  -9  -4   24.00    2.20
   1  -9  -4   22.90    2.30
   1   9  -4   25.30    2.40
  -1   9   4   22.50    2.00
  -1   9   4   21.60    2.60
   1   9  -4   25.60    1.80
   0  -9  -4   22.00    2.20
   0  -9  -4   20.60    2.00
   0  -9  -4   20.70    2.00
   0  -9   4   24.00    1.90
   0   9   4   21.50    1.70
   0   9  -4   18.80    1.90
   0   9   4   22.20    2.50
   0   9  -4   27.10    3.70
   1  -9   4   25.30    2.10
  -1  -9  -4   27.90    2.00
  -1  -9  -4   26.20    2.10
  -1   9  -4   26.90    2.30
   1   9   4   27.50    1.80
   1   9   4   26.10    2.60
  -2  -9  -4    3.70    1.10
  -2  -9  -4    4.10    1.00
   2  -9   4    1.40    1.10
   2   9   4    4.30    0.90
   2   9   4    5.50    1.50
  -2   9  -4    3.50    1.30
   3  -9   4    9.70    1.70
  -3  -9  -4   12.10    1.50
   3   9   4    8.90    1.70
   3   9   4    9.90    1.30
  -3   9  -4   12.00    2.00
  -4  -9  -4    2.90    1.10
   4  -9   4    2.00    1.40
   4   9   4    2.60    1.30
   4   9   4    1.60    0.90
   5  -9   4   12.00    2.00
   5   9   4    7.40    1.60
   5   9   4   10.40    1.70
   8 -10  -4    1.70    1.70
   7 -10  -4    3.30    1.80
   6 -10  -4    1.50    2.40
  -6  10   4    0.90    1.90
   5 -10  -4    2.40    1.60
  -5  10   4   -1.00    1.50
   4 -10  -4   59.79    4.00
   4  10  -4   59.69    2.60
  -4  10   4   58.89    4.60
  -3 -10   4   21.00    1.50
   3 -10  -4   20.90    2.60
   3  10  -4   20.90    1.90
  -3  10   4   23.00    3.10
   3  10  -4   19.50    1.50
   2 -10  -4    7.10    1.70
  -2 -10   4    5.00    1.00
  -2  10   4    5.30    1.80
   2  10  -4    5.30    1.00
   2  10  -4    7.80    1.40
  -1 -10   4   13.90    1.60
   1 -10  -4   15.00    2.20
   1 -10  -4   16.40    2.10
   1  10  -4   16.80    2.10
  -1  10   4   16.70    2.40
  -1  10   4   15.00    1.70
   1  10  -4   14.10    1.50
   0 -10  -4    4.80    1.30
   0 -10  -4    5.10    1.30
   0 -10   4    7.90    1.40
   0  10   4    5.70    1.10
   0  10   4    4.70    1.60
   0  10  -4    5.50    1.30
  -1 -10  -4   12.50    1.70
  -1 -10  -4   13.30    1.70
   1 -10   4    8.60    1.50
  -1  10  -4    7.80    1.60
   1  10   4    9.90    1.20
   1  10   4   12.80    2.00
   2 -10   4   10.90    1.80
  -2 -10  -4   18.50    1.80
  -2  10  -4   18.30    2.30
   2  10   4   15.20    1.40
   2  10   4   14.70    2.00
   3 -10   4    1.10    1.30
  -3 -10  -4    0.10    0.90
   3  10   4    2.80    0.90
  -3  10  -4    4.70    1.60
   3  10   4    2.20    1.30
   4 -10   4   14.80    2.10
   4  10   4   12.70    1.80
   4  10   4   11.80    1.50
   7 -11  -4    2.40    1.90
   6 -11  -4    8.70    2.40
  -6  11   4    6.40    2.60
   5 -11  -4   69.79    4.80
  -5  11   4   73.89    5.40
   4 -11  -4    5.50    1.90
  -4  11   4    7.10    2.40
   3 -11  -4   18.00    2.60
  -3 -11   4   15.60    1.70
  -3  11   4   17.30    2.90
   3  11  -4   12.50    1.60
   3  11  -4   13.90    1.30
  -2 -11   4    0.50    0.80
   2 -11  -4   -3.50    1.10
   2  11  -4    0.70    0.70
   2  11  -4    1.30    1.20
  -2  11   4   -1.90    1.40
   1 -11  -4    2.60    1.40
  -1 -11   4    3.20    1.10
  -1  11   4    2.30    1.10
   1  11  -4    3.20    1.40
  -1  11   4    3.40    1.60
   1  11  -4    4.10    1.40
   1  11  -4    2.20    1.00
   0 -11   4   14.70    1.80
   0 -11  -4   11.60    1.90
   0  11   4   12.70    1.50
   0  11   4   12.10    2.10
   0  11  -4   12.20    1.70
  -1 -11  -4   13.20    1.90
   1 -11   4   12.60    1.80
   1  11   4   14.20    2.20
  -1  11  -4   12.30    1.90
   1  11   4   14.90    1.40
   2 -11   4   10.50    1.80
   2  11   4   13.30    1.40
  -2  11  -4   13.20    2.10
   2  11   4   12.10    1.90
   3 -11   4    6.20    1.70
  -3  11  -4    4.70    1.60
   3  11   4    5.80    1.40
   3  11   4    5.00    1.00
   5 -12  -4   18.80    2.90
  -5  12   4   22.80    3.60
   4 -12  -4   20.00    2.90
  -4  12   4   21.10    3.50
   3 -12  -4    6.60    2.00
  -3  12   4    5.60    2.20
   3  12  -4    5.10    1.30
   3  12  -4    5.40    0.90
   2 -12  -4    3.30    1.80
  -2 -12   4    3.00    1.10
  -2  12   4    2.40    1.70
   2  12  -4    1.30    0.80
   2  12  -4    2.40    1.30
   1 -12  -4   -1.10    1.50
  -1 -12   4    1.90    1.10
   1  12  -4    0.50    1.00
  -1  12   4    3.60    1.80
   0 -12  -4    0.30    1.40
   0 -12   4    1.40    1.20
   0  12   4    0.20    1.40
   0  12  -4    2.90    1.10
   0  12   4    2.20    0.90
   1 -12   4    6.70    1.70
  -1 -12  -4    6.80    1.90
   1  12   4    5.30    1.60
   1  12   4    8.40    1.10
  -1  12  -4    6.50    1.60
   2 -12   4    1.20    1.30
  -2  12  -4    0.70    1.30
   2  12   4    0.40    0.70
   2  12   4    0.80    1.20
   2 -13  -4    3.00    1.80
   2  13  -4    2.10    1.40
   2  13  -4    1.90    0.80
  -2  13   4    3.00    1.90
   1 -13  -4    7.40    2.00
  -1 -13   4    6.90    1.50
   1  13  -4    6.40    1.30
  -1  13   4    9.00    2.20
 -12   0   5    3.60    2.10
  12   0  -5    0.20    1.70
 -11   0   5    3.50    1.90
  11   0  -5    0.40    1.70
  10   0  -5   21.20    3.20
  10   0  -5   17.40    2.70
 -10   0   5   19.70    2.70
  -9   0   5    6.20    1.60
   9   0  -5    8.90    2.30
   9   0  -5    8.30    2.20
   8   0  -5    8.20    1.00
  -8   0   5    7.60    1.70
   8   0  -5    7.10    2.10
  -8   0   5    8.50    1.60
   7   0  -5   13.30    1.90
   7   0  -5   12.10    2.10
   7   0  -5   15.50    1.40
  -7   0   5   12.40    1.70
  -6   0   5   30.50    2.40
  -6   0   5   30.40    2.20
   6   0  -5   34.10    2.80
   6   0  -5   29.00    2.30
   6   0  -5   32.30    2.60
   6   0  -5   29.70    1.90
  -5   0   5    0.60    0.80
   5   0  -5    0.20    0.70
  -5   0   5    0.70    0.70
   5   0  -5    1.20    0.90
   5   0  -5    0.90    0.70
  -5   0   5    1.20    0.90
   5   0  -5    1.60    0.90
   4   0  -5   27.70    1.80
  -4   0   5   28.70    2.20
  -4   0   5   28.20    1.80
   4   0  -5   24.40    1.50
   4   0  -5   26.00    2.00
   4   0  -5   25.20    1.80
  -4   0   5   26.80    1.90
   4   0  -5   26.40    2.10
  -3   0   5  277.97    8.50
   3   0  -5  284.57    8.40
   3   0  -5  284.97    8.10
   3   0  -5  284.17    8.70
   3   0  -5  269.67    8.70
  -3   0   5  271.47    8.70
   3   0  -5  271.27    8.40
  -2   0   5    1.10    0.70
   2   0  -5    1.50    0.70
  -2   0   5    1.30    0.60
   2   0  -5    1.20    0.70
   2   0  -5    0.80    0.50
   2   0  -5    1.30    0.70
   2   0  -5    1.60    0.50
  -2   0   5    0.90    0.60
  -1   0   5  107.39    3.80
   1   0  -5  108.29    4.10
   1   0  -5  106.19    3.90
   1   0  -5  108.29    3.90
  -1   0   5  105.29    4.00
   1   0  -5  113.39    3.80
  -1   0   5  110.29    4.10
   0   0   5  108.39    4.30
   0   0   5  111.39    3.70
   0   0  -5  110.89    4.00
   0   0   5  111.69    4.00
   0   0   5  106.19    4.10
   0   0  -5  112.79    3.90
   0   0  -5  115.69    4.00
   0   0  -5  118.99    4.30
  -1   0  -5   91.19    3.50
   1   0   5   87.09    3.60
   1   0   5   94.69    4.00
  -1   0  -5   93.69    3.80
   1   0   5   96.89    3.60
   1   0   5   93.59    3.70
   1   0   5   91.59    3.20
  -1   0  -5   86.79    3.50
  -2   0  -5   14.40    1.50
  -2   0  -5   10.60    1.40
   2   0   5   13.10    1.70
   2   0   5   13.40    1.70
   2   0   5   12.10    1.10
   2   0   5   12.10    1.40
   2   0   5   10.60    1.30
  -2   0  -5    9.10    1.30
  -3   0  -5   69.49    3.60
   3   0   5   65.99    2.70
   3   0   5   69.99    3.30
  -3   0  -5   67.69    3.20
  -3   0  -5   63.09    3.40
   4   0   5   92.49    4.20
  -4   0  -5   99.89    4.20
  -4   0  -5   92.69    4.60
   4   0   5   96.49    3.50
   5   0   5   20.70    2.20
  -5   0  -5   22.80    2.40
  -6   0  -5   37.60    3.10
   6   0   5   41.20    3.50
  -7   0  -5    0.50    1.50
 -12  -1   5    4.60    2.30
  12   1  -5    3.30    2.00
 -12   1   5    3.50    2.00
  11  -1  -5   28.80    3.70
 -11  -1   5   28.80    3.40
 -11   1   5   29.20    3.40
  11   1  -5   29.10    3.70
  10  -1  -5    8.20    2.20
 -10  -1   5    6.20    1.90
  10  -1  -5    8.70    2.60
 -10   1   5    9.40    2.20
  10   1  -5    8.60    2.40
  10   1  -5    7.70    2.20
   9  -1  -5   29.00    3.40
  -9  -1   5   28.30    2.80
  -9   1   5   32.40    3.00
   9   1  -5   33.60    3.60
  -8  -1   5    4.40    1.30
   8  -1  -5    4.80    1.00
   8  -1  -5    2.70    1.70
  -8  -1   5    2.50    1.10
   8   1  -5    1.60    1.50
  -8   1   5    2.10    1.30
  -8   1   5    3.40    1.40
   8   1  -5    5.20    1.10
  -7  -1   5   13.50    1.60
   7  -1  -5   15.20    2.50
   7  -1  -5   13.50    1.50
  -7  -1   5   12.00    1.70
   7   1  -5   11.90    1.70
  -7   1   5   11.00    1.90
   7   1  -5   15.40    2.20
  -7   1   5   12.80    1.80
   7   1  -5   12.70    0.90
   6  -1  -5   32.50    2.70
   6  -1  -5   35.90    2.90
  -6  -1   5   34.40    2.20
   6  -1  -5   36.20    2.20
   6  -1  -5   26.50    2.40
  -6   1   5   29.90    2.20
   6   1  -5   35.80    2.70
  -6   1   5   33.70    2.60
   6   1  -5   32.40    1.60
   6   1  -5   34.60    2.40
   6   1  -5   32.60    2.50
  -6   1   5   33.30    2.60
   5  -1  -5  334.47   10.80
  -5  -1   5  331.17    9.70
   5  -1  -5  336.77   10.70
   5  -1  -5  313.27   10.30
  -5  -1   5  321.97   10.10
   5  -1  -5  322.67    9.90
  -5   1   5  344.07   10.50
  -5   1   5  333.57   10.00
   5   1  -5  316.67    9.40
   5   1  -5  340.17   10.50
   5   1  -5  325.77   10.40
  -5   1   5  342.87   10.80
   5   1  -5  331.47    9.50
   5   1  -5  331.57   10.10
   4  -1  -5  148.49    5.10
   4  -1  -5  151.88    5.40
  -4  -1   5  154.58    5.30
   4  -1  -5  149.79    5.60
   4  -1  -5  143.99    5.20
   4  -1  -5  152.38    5.70
   4   1  -5  152.78    5.50
   4   1  -5  152.68    5.20
   4   1  -5  151.28    4.70
  -4   1   5  149.09    5.20
   4   1  -5  149.69    5.40
   4   1  -5  145.89    4.90
  -4   1   5  156.18    5.50
   3  -1  -5  218.88    7.20
  -3  -1   5  215.28    6.80
  -3  -1   5  216.28    7.00
   3  -1  -5  200.38    6.70
   3  -1  -5  214.38    6.60
   3  -1  -5  218.28    7.10
  -3   1   5  223.58    7.20
   3   1  -5  213.38    6.80
   3   1  -5  216.28    7.00
   3   1  -5  208.88    6.20
   3   1  -5  206.58    6.60
   3   1  -5  207.88    6.50
  -3   1   5  209.58    6.90
  -3   1   5  207.28    6.60
   2  -1  -5  603.44   17.40
  -2  -1   5  596.34   17.20
   2  -1  -5  613.84   17.10
  -2  -1   5  618.64   16.60
   2  -1  -5  619.24   16.90
  -2  -1   5  615.04   17.20
  -2  -1   5  627.14   16.90
   2  -1  -5  626.04   17.30
   2   1  -5  611.64   17.00
  -2   1   5  623.54   17.50
   2   1  -5  613.04   16.90
   2   1  -5  625.94   17.10
   2   1  -5  625.44   16.70
   2   1  -5  603.64   17.30
  -2   1   5  599.84   17.20
  -1  -1   5  364.76   10.10
   1  -1  -5  346.37   10.50
  -1  -1   5  339.77   10.40
  -1  -1   5  341.77   10.30
  -1  -1   5  350.46    9.80
   1  -1  -5  345.67   10.10
   1  -1  -5  347.77   10.20
   1  -1  -5  355.96   10.40
  -1   1   5  351.36   10.40
  -1   1   5  357.36   10.40
   1   1  -5  358.06   10.00
   1   1  -5  351.96   10.30
  -1   1   5  335.77   10.10
  -1   1   5  356.56   10.50
   1   1  -5  352.96   10.40
   1   1  -5  363.16   10.20
   1   1  -5  352.56   10.10
   0  -1   5    4.00    0.70
   0  -1  -5    5.10    0.80
   0  -1  -5    4.40    0.90
   0  -1   5    5.50    1.10
   0  -1  -5    4.30    0.80
   0  -1   5    6.50    0.90
   0  -1   5    6.90    1.00
   0  -1  -5    9.30    1.20
   0   1   5    5.80    0.90
   0   1  -5    6.00    0.90
   0   1  -5    3.20    0.80
   0   1   5    8.30    1.20
   0   1  -5    5.20    0.90
   0   1   5    6.10    1.10
   0   1  -5    5.60    0.90
   0   1   5    5.00    1.00
  -1  -1  -5  299.47    9.00
   1  -1   5  295.47    9.50
   1  -1   5  299.37    8.60
   1  -1   5  293.57    8.90
  -1  -1  -5  293.37    9.20
   1  -1   5  298.47    9.00
  -1  -1  -5  283.47    8.80
  -1   1  -5  299.17    9.10
  -1   1  -5  294.47    9.20
   1   1   5  291.67    9.10
  -1   1  -5  311.97    9.00
   1   1   5  291.37    9.30
   1   1   5  289.87    9.00
  -1   1  -5  303.67    8.90
   1   1   5  304.87    9.10
   2  -1   5   38.20    2.20
   2  -1   5   43.60    2.40
  -2  -1  -5   44.20    2.50
  -2  -1  -5   40.60    2.40
   2  -1   5   40.20    2.00
  -2  -1  -5   42.20    2.30
   2   1   5   44.10    2.80
  -2   1  -5   39.20    2.30
   2   1   5   42.70    2.50
  -2   1  -5   43.00    2.60
  -2   1  -5   38.20    2.30
  -2   1  -5   39.40    2.50
   2   1   5   39.80    2.40
   2   1   5   41.30    2.30
  -3  -1  -5  102.69    4.20
  -3  -1  -5  113.79    4.70
  -3  -1  -5  108.49    4.50
   3  -1   5  107.99    3.90
   3  -1   5  115.99    4.50
  -3   1  -5  107.59    4.30
   3   1   5  109.69    4.40
  -3   1  -5  100.99    4.70
  -3   1  -5  114.09    4.70
   4  -1   5  268.37    8.00
  -4  -1  -5  260.07    8.50
  -4  -1  -5  256.97    8.90
  -4  -1  -5  256.07    9.10
   4  -1   5  269.17    8.80
   4   1   5  268.87    8.70
  -4   1  -5  266.07    8.60
  -4   1  -5  266.27    9.40
  -5  -1  -5   66.99    3.70
   5  -1   5   71.79    3.00
  -5   1  -5   74.19    3.80
   5   1   5   73.09    3.80
  -6  -1  -5   26.20    2.80
  -6   1  -5   26.80    2.70
   6   1   5   21.20    2.40
  -7  -1  -5    9.40    2.10
   7   1   5   11.60    2.10
  -7   1  -5    8.70    2.00
 -11  -2   5   21.40    2.90
  11   2  -5   19.10    2.90
 -11   2   5   23.90    3.10
 -10  -2   5    4.80    1.60
 -10   2   5    0.80    1.70
  10   2  -5    1.10    1.80
  10   2  -5    2.70    1.60
   9  -2  -5    5.70    2.20
  -9  -2   5    3.60    1.50
   9  -2  -5    7.30    1.30
   9  -2  -5    7.10    2.00
  -9  -2   5    5.90    1.50
  -9   2   5    5.40    1.90
   9   2  -5    5.00    1.80
  -8  -2   5   17.40    1.90
   8  -2  -5   22.70    3.00
  -8  -2   5   22.70    2.30
   8  -2  -5   19.70    2.00
   8   2  -5   15.90    2.10
   8   2  -5   18.70    2.50
  -8   2   5   17.30    2.20
   7  -2  -5   74.49    3.50
  -7  -2   5   78.89    3.40
  -7  -2   5   80.49    3.90
   7  -2  -5   81.79    4.80
  -7   2   5   81.49    4.40
  -7   2   5   86.49    4.00
   7   2  -5   74.19    3.10
   7   2  -5   76.69    4.10
   7   2  -5   78.29    3.80
   6  -2  -5  151.68    5.50
   6  -2  -5  156.68    6.40
  -6  -2   5  146.79    5.10
  -6  -2   5  150.78    5.50
  -6   2   5  150.78    6.30
   6   2  -5  153.38    5.90
   6   2  -5  152.98    5.80
   6   2  -5  145.49    5.50
  -6   2   5  142.49    5.60
  -6   2   5  162.98    6.20
  -5  -2   5   99.09    3.90
   5  -2  -5   96.09    4.60
   5  -2  -5   94.49    4.60
   5  -2  -5  102.19    4.10
  -5   2   5   98.59    4.40
   5   2  -5   94.09    4.10
   5   2  -5  100.79    4.20
   5   2  -5  100.89    3.10
   5   2  -5   93.59    3.90
  -5   2   5   96.59    4.60
   5   2  -5  103.29    3.20
  -5   2   5  101.29    4.10
   4  -2  -5  252.57    8.50
   4  -2  -5  245.18    8.00
  -4  -2   5  251.47    7.80
   4  -2  -5  252.67    8.60
   4   2  -5  248.28    8.00
   4   2  -5  256.07    8.10
  -4   2   5  258.97    8.70
  -4   2   5  262.37    8.00
   4   2  -5  251.67    7.30
   4   2  -5  255.27    7.20
   4   2  -5  250.57    7.80
  -4   2   5  263.57    8.30
   3  -2  -5  114.59    4.70
  -3  -2   5  122.49    3.80
   3  -2  -5  119.59    4.30
  -3  -2   5  123.99    4.30
   3  -2  -5  119.19    4.40
   3  -2  -5  116.59    4.80
   3   2  -5  124.09    4.50
   3   2  -5  117.19    4.00
  -3   2   5  119.89    4.80
  -3   2   5  116.19    4.50
   3   2  -5  121.99    4.30
  -3   2   5  118.19    4.30
   3   2  -5  128.09    4.20
  -2  -2   5  179.48    5.30
  -2  -2   5  175.68    5.40
  -2  -2   5  186.48    5.90
   2  -2  -5  177.98    5.80
   2  -2  -5  180.28    6.20
  -2  -2   5  169.58    5.80
   2  -2  -5  179.98    6.10
   2  -2  -5  181.78    5.80
  -2   2   5  170.08    5.70
   2   2  -5  171.98    5.40
   2   2  -5  173.78    5.90
  -2   2   5  188.88    6.00
  -2   2   5  179.98    6.20
  -2   2   5  182.28    5.80
   2   2  -5  176.68    5.70
   2   2  -5  179.08    5.60
   2   2  -5  181.88    5.60
   1  -2  -5   71.99    3.00
  -1  -2   5   67.99    2.90
  -1  -2   5   66.59    2.50
   1  -2  -5   67.39    2.70
  -1  -2   5   65.09    2.60
   1  -2  -5   71.39    2.90
  -1  -2   5   67.09    3.00
   1  -2  -5   73.39    3.20
   1   2  -5   68.89    3.00
   1   2  -5   70.09    2.80
   1   2  -5   65.79    2.80
  -1   2   5   67.59    3.10
  -1   2   5   71.49    2.80
   1   2  -5   76.99    2.80
  -1   2   5   67.89    3.10
   1   2  -5   63.89    2.80
  -1   2   5   70.29    2.80
  -1   2   5   67.69    3.00
   0  -2   5  176.08    5.90
   0  -2  -5  191.98    6.10
   0  -2   5  180.98    5.60
   0  -2  -5  190.88    6.20
   0  -2   5  190.08    5.80
   0  -2   5  177.58    6.30
   0  -2  -5  191.78    5.90
   0   2   5  176.18    6.10
   0   2  -5  184.18    6.00
   0   2   5  180.08    5.90
   0   2   5  188.28    6.10
   0   2  -5  184.58    5.80
   0   2  -5  182.18    5.90
   0   2  -5  179.38    6.00
   0   2   5  175.38    6.10
  -1  -2  -5   79.09    3.40
   1  -2   5   82.09    3.90
  -1  -2  -5   81.59    3.20
   1  -2   5   81.69    3.00
  -1  -2  -5   79.69    3.60
   1  -2   5   84.79    3.40
   1  -2   5   81.99    3.20
   1   2   5   71.19    3.20
  -1   2  -5   79.59    3.50
   1   2   5   83.29    3.60
  -1   2  -5   74.59    3.20
   1   2   5   74.39    3.30
  -1   2  -5   80.19    3.20
  -1   2  -5   77.69    3.50
   1   2   5   75.39    3.40
   2  -2   5  417.56   11.60
   2  -2   5  400.26   12.20
  -2  -2  -5  433.86   12.40
  -2  -2  -5  382.56   11.80
  -2  -2  -5  428.76   12.20
   2   2   5  429.46   12.20
   2   2   5  402.36   12.50
  -2   2  -5  399.16   12.00
  -2   2  -5  404.56   12.60
  -2   2  -5  419.66   12.20
  -2   2  -5  399.66   12.40
   2   2   5  394.86   12.20
  -3  -2  -5  176.88    6.30
   3  -2   5  171.28    6.20
  -3  -2  -5  181.98    6.30
   3  -2   5  169.38    5.60
  -3  -2  -5  169.88    5.90
   3   2   5  167.48    6.10
  -3   2  -5  176.08    6.50
  -3   2  -5  170.48    6.00
  -3   2  -5  164.78    6.60
  -4  -2  -5    1.00    1.00
  -4  -2  -5    2.20    0.90
  -4  -2  -5    2.10    1.10
   4  -2   5    1.70    0.80
   4   2   5    2.50    1.10
  -4   2  -5    1.70    1.10
  -4   2  -5    2.10    1.30
   5  -2   5   62.79    2.90
  -5  -2  -5   59.09    3.40
  -5   2  -5   66.69    3.60
   5   2   5   64.79    3.50
  -6  -2  -5    8.90    1.80
  -6   2  -5    7.30    1.80
   6   2   5    8.70    1.70
  -7  -2  -5    1.00    1.50
   7   2   5    1.40    1.30
  -7   2  -5   -0.90    1.50
 -11  -3   5   16.30    2.60
 -11   3   5   19.10    3.00
  11   3  -5   17.20    2.80
 -10  -3   5    1.30    1.40
  10   3  -5   -0.90    1.30
 -10   3   5    2.60    1.90
  -9  -3   5   10.60    1.80
  -9  -3   5   13.10    1.90
   9  -3  -5   13.50    1.70
   9   3  -5    9.90    2.10
  -9   3   5   11.20    2.20
   8  -3  -5   94.69    4.20
  -8  -3   5   89.69    4.00
  -8  -3   5   88.49    4.20
   8   3  -5   94.49    4.30
   8   3  -5   88.09    4.80
  -8   3   5   84.89    4.50
  -7  -3   5   10.40    1.40
  -7  -3   5    6.70    1.20
   7  -3  -5   12.60    2.30
   7  -3  -5   10.50    1.70
  -7   3   5    7.90    1.70
   7   3  -5    9.30    1.50
  -7   3   5   10.90    1.80
   7   3  -5   10.60    0.90
   7   3  -5    9.80    0.90
   7   3  -5    9.20    1.70
  -6  -3   5    5.90    1.10
   6  -3  -5    6.50    1.30
   6  -3  -5   10.10    2.10
  -6   3   5    5.60    1.30
   6   3  -5    6.40    1.30
   6   3  -5    5.20    1.10
   6   3  -5    7.40    0.70
   6   3  -5    8.70    1.40
  -6   3   5    6.20    1.70
  -6   3   5    7.90    1.70
   5  -3  -5  271.17    8.70
   5  -3  -5  269.37    9.40
   5  -3  -5  270.87    9.50
  -5  -3   5  277.77    8.30
   5   3  -5  258.97    8.60
  -5   3   5  268.67    8.60
  -5   3   5  260.67    9.40
  -5   3   5  265.87    9.10
   5   3  -5  265.47    8.20
   5   3  -5  275.27    8.60
   5   3  -5  273.47    7.40
  -4  -3   5   80.19    2.70
   4  -3  -5   74.69    3.80
  -4  -3   5   75.49    3.10
   4  -3  -5   74.19    3.90
   4  -3  -5   77.09    3.50
  -4   3   5   79.49    3.70
   4   3  -5   74.49    3.20
   4   3  -5   78.39    3.10
   4   3  -5   80.69    3.40
  -4   3   5   74.69    3.30
  -4   3   5   81.19    4.10
   4   3  -5   78.89    2.50
   3  -3  -5  189.18    6.60
  -3  -3   5  181.48    5.40
   3  -3  -5  174.68    6.00
  -3  -3   5  172.48    5.30
   3  -3  -5  176.58    6.10
   3  -3  -5  182.48    6.60
  -3   3   5  184.38    6.60
  -3   3   5  180.18    6.10
   3   3  -5  174.28    5.90
  -3   3   5  180.98    6.20
   3   3  -5  182.68    5.30
   3   3  -5  182.98    5.80
   3   3  -5  176.58    5.60
  -3   3   5  178.38    5.90
   3   3  -5  175.58    5.30
  -2  -3   5  275.47    8.00
   2  -3  -5  287.27    9.10
   2  -3  -5  282.07    9.00
   2  -3  -5  267.97    8.50
  -2  -3   5  279.57    8.60
   2  -3  -5  289.17    8.60
  -2  -3   5  281.07    8.00
   2   3  -5  279.97    8.30
  -2   3   5  288.57    9.10
  -2   3   5  266.97    8.40
  -2   3   5  278.27    8.70
  -2   3   5  282.37    8.60
   2   3  -5  280.67    8.10
   2   3  -5  296.57    8.60
   2   3  -5  284.17    8.10
   2   3  -5  281.27    8.40
   1  -3  -5    6.10    1.00
  -1  -3   5    7.00    1.10
  -1  -3   5    8.30    0.90
  -1  -3   5    6.60    0.90
  -1  -3   5    7.10    0.80
   1  -3  -5    5.90    1.10
   1  -3  -5    9.80    1.30
   1   3  -5    7.60    1.00
  -1   3   5    9.00    1.40
   1   3  -5    7.50    1.00
   1   3  -5    8.30    1.00
  -1   3   5    7.00    1.00
  -1   3   5   11.00    1.30
   1   3  -5    8.50    1.00
   1   3  -5    7.70    1.00
  -1   3   5    6.70    1.00
   0  -3   5    2.10    0.70
   0  -3  -5    2.40    0.80
   0  -3  -5    2.40    0.70
   0  -3   5    0.70    0.50
   0  -3   5    2.30    0.70
   0  -3   5    2.40    0.80
   0  -3  -5    2.70    0.80
   0   3  -5    3.50    0.80
   0   3   5    1.60    0.70
   0   3  -5    2.00    0.70
   0   3   5    1.90    0.80
   0   3   5    2.00    0.70
   0   3  -5    2.80    0.90
   0   3  -5    1.50    0.70
   0   3   5    1.80    0.90
   0   3  -5    0.70    0.70
   0   3   5    1.50    0.60
  -1  -3  -5  758.52   20.60
  -1  -3  -5  723.13   20.20
   1  -3   5  685.83   20.10
   1  -3   5  719.13   20.30
  -1  -3  -5  716.43   20.10
   1   3   5  743.83   20.50
  -1   3  -5  752.12   20.40
   1   3   5  742.63   20.60
  -1   3  -5  738.83   20.10
   1   3   5  739.23   20.50
  -1   3  -5  726.43   20.70
   1   3   5  743.73   20.30
  -1   3  -5  736.93   20.70
   1   3   5  709.53   19.70
  -2  -3  -5  194.88    6.30
   2  -3   5  189.58    6.60
  -2  -3  -5  203.08    6.70
  -2  -3  -5  201.68    6.50
   2  -3   5  188.58    6.10
   2   3   5  192.28    6.80
  -2   3  -5  202.28    6.90
   2   3   5  191.38    5.70
  -2   3  -5  188.78    6.60
   2   3   5  182.58    6.40
  -2   3  -5  191.18    6.40
  -2   3  -5  179.78    7.00
   2   3   5  197.38    6.60
  -3  -3  -5   10.80    1.60
   3  -3   5    9.40    1.30
  -3  -3  -5    6.10    1.20
  -3  -3  -5    7.10    1.30
   3   3   5    9.20    1.50
   3   3   5    5.70    1.10
  -3   3  -5    7.10    1.70
  -3   3  -5    8.90    1.50
  -4  -3  -5   17.70    1.90
  -4  -3  -5   25.50    2.30
  -4  -3  -5   19.10    2.10
   4  -3   5   23.00    1.80
   4   3   5   24.30    2.30
  -4   3  -5   20.40    2.10
  -5  -3  -5   23.80    2.30
   5  -3   5   23.90    2.00
  -5   3  -5   18.00    2.20
   5   3   5   20.30    2.20
  -6  -3  -5   18.40    2.20
   6  -3   5   24.20    2.00
   6   3   5   21.90    2.50
  -6   3  -5   18.70    2.40
  -7  -3  -5   -0.40    1.30
   7   3   5   -0.60    1.10
  -7   3  -5   -0.20    1.50
 -11  -4   5    9.90    2.10
  11   4  -5    7.00    2.10
 -11   4   5    8.40    2.30
 -10  -4   5   12.30    2.10
  10  -4  -5   14.10    1.90
 -10   4   5   12.30    2.60
  10   4  -5   14.10    2.30
  -9  -4   5   18.20    2.10
  -9  -4   5   19.70    2.20
   9  -4  -5   21.60    2.40
   9   4  -5   19.70    2.50
   9   4  -5   15.10    2.00
   9   4  -5   18.60    2.50
  -9   4   5   25.50    3.00
  -8  -4   5   11.20    1.50
  -8  -4   5   10.40    1.50
   8  -4  -5    9.90    1.70
   8   4  -5   10.90    1.70
   8   4  -5   10.80    1.90
  -8   4   5   13.10    2.10
  -7  -4   5  358.36   10.90
   7  -4  -5  376.36   11.60
   7   4  -5  357.36   11.50
   7   4  -5  359.26   11.00
  -7   4   5  364.46   11.60
   6  -4  -5   84.69    4.00
  -6  -4   5   78.79    3.40
   6  -4  -5   97.19    5.00
   6   4  -5   85.69    3.50
  -6   4   5   84.99    4.50
   6   4  -5   84.09    3.90
  -6   4   5   87.99    4.10
  -6   4   5   88.59    4.80
  -5  -4   5   15.30    1.30
   5  -4  -5   20.10    2.40
   5  -4  -5   12.90    1.90
  -5  -4   5   16.30    1.10
   5  -4  -5   17.60    2.00
  -5   4   5   14.20    1.90
   5   4  -5   17.60    1.40
  -5   4   5   16.20    1.90
  -5   4   5   13.60    2.00
   5   4  -5   19.50    1.80
   5   4  -5   17.80    1.80
  -4  -4   5  219.38    6.30
   4  -4  -5  213.08    7.90
   4  -4  -5  223.48    7.40
  -4  -4   5  209.48    6.70
   4  -4  -5  219.98    7.90
   4   4  -5  205.78    6.80
  -4   4   5  226.78    8.10
   4   4  -5  223.18    7.00
   4   4  -5  220.38    6.60
  -4   4   5  212.48    7.10
   4   4  -5  229.98    6.10
  -4   4   5  213.58    7.50
  -4   4   5  207.18    7.40
   3  -4  -5   39.40    2.80
   3  -4  -5   43.50    2.80
  -3  -4   5   42.90    2.20
  -3  -4   5   42.70    1.80
  -3  -4   5   41.10    1.70
   3  -4  -5   48.30    2.60
   3   4  -5   41.90    2.10
  -3   4   5   44.60    2.40
  -3   4   5   45.40    3.00
   3   4  -5   42.70    1.80
  -3   4   5   46.20    2.60
  -3   4   5   44.90    2.50
   3   4  -5   41.80    2.20
   3   4  -5   45.10    2.00
  -2  -4   5   44.80    1.80
   2  -4  -5   45.30    2.80
   2  -4  -5   46.30    2.50
  -2  -4   5   42.70    1.90
  -2   4   5   47.20    2.50
  -2   4   5   41.20    2.30
   2   4  -5   43.80    2.10
   2   4  -5   45.00    2.10
  -2   4   5   48.10    2.90
   2   4  -5   45.20    2.20
   2   4  -5   44.50    2.20
  -2   4   5   47.30    2.30
   2   4  -5   44.70    1.80
   1  -4  -5  231.88    7.30
  -1  -4   5  228.18    6.90
  -1  -4   5  227.08    6.80
   1  -4  -5  226.68    7.70
  -1  -4   5  229.38    7.60
   1  -4  -5  237.08    7.30
   1   4  -5  244.18    6.90
   1   4  -5  239.18    7.20
   1   4  -5  219.78    7.20
  -1   4   5  227.08    7.20
  -1   4   5  235.98    7.40
  -1   4   5  231.08    7.00
  -1   4   5  230.78    7.80
   1   4  -5  224.48    7.20
   1   4  -5  238.78    7.40
   0  -4   5  108.29    4.60
   0  -4  -5  110.59    4.40
   0  -4  -5  113.59    4.10
   0  -4   5  108.09    4.10
   0  -4   5  110.49    3.80
   0  -4   5  114.59    3.90
   0  -4  -5  111.39    4.00
   0   4  -5  111.59    3.90
   0   4  -5  106.49    4.30
   0   4   5  104.59    3.60
   0   4  -5  110.69    4.40
   0   4   5  107.29    4.00
   0   4   5  107.19    4.40
   0   4  -5  118.99    4.20
   0   4  -5  111.79    4.30
   0   4   5  108.89    4.20
  -1  -4  -5  351.26   10.40
  -1  -4  -5  328.67    9.80
   1  -4   5  336.07   10.00
  -1  -4  -5  335.27   10.00
   1  -4   5  330.47    9.70
   1   4   5  330.57    9.10
  -1   4  -5  329.87   10.20
   1   4   5  336.27   10.20
   1   4   5  333.67   10.00
  -1   4  -5  331.87    9.90
  -1   4  -5  333.77   10.40
   1   4   5  343.57   10.60
   1   4   5  330.17   10.30
  -1   4  -5  324.97   10.60
  -2  -4  -5  262.27    8.20
   2  -4   5  245.38    7.80
  -2  -4  -5  244.28    7.80
  -2  -4  -5  254.57    8.30
   2   4   5  262.77    8.40
  -2   4  -5  265.37    8.40
   2   4   5  248.98    8.20
  -2   4  -5  256.87    9.00
   2   4   5  256.97    8.10
  -2   4  -5  259.37    8.00
  -2   4  -5  248.38    8.60
  -3  -4  -5   73.39    3.30
   3  -4   5   75.49    3.20
  -3  -4  -5   73.69    3.50
  -3  -4  -5   75.49    3.60
  -3   4  -5   75.79    4.40
   3   4   5   72.49    3.50
  -3   4  -5   74.29    3.50
   3   4   5   82.09    3.70
  -4  -4  -5    1.00    0.80
  -4  -4  -5    0.70    1.00
  -4  -4  -5    1.90    1.10
   4  -4   5    2.90    1.00
   4   4   5    1.40    1.00
  -4   4  -5    3.50    1.20
  -5  -4  -5    1.90    0.90
   5  -4   5    4.40    1.20
  -5  -4  -5    2.30    1.20
   5   4   5    3.50    1.30
  -5   4  -5    3.50    1.40
   6  -4   5   15.80    1.90
  -6  -4  -5   14.60    2.20
   6   4   5   16.10    2.20
  -6   4  -5   12.60    2.10
  -7  -4  -5    3.60    1.70
   7   4   5    8.40    1.90
  -7   4  -5    7.50    2.00
 -11  -5   5    6.80    2.00
  11   5  -5    6.70    1.80
 -11   5   5    7.70    2.20
  10  -5  -5    0.70    1.30
 -10  -5   5    2.70    1.40
 -10   5   5    2.60    1.90
  10   5  -5    1.20    1.20
  10   5  -5    3.40    1.50
  -9  -5   5    5.40    1.40
   9  -5  -5    6.20    1.80
   9   5  -5    6.90    1.70
   9   5  -5    6.90    1.40
   9   5  -5    5.70    1.60
  -9   5   5    3.00    1.70
  -8  -5   5   58.49    3.00
  -8  -5   5   59.99    3.00
   8  -5  -5   63.89    3.70
  -8   5   5   60.39    3.90
   8   5  -5   62.99    3.10
   7  -5  -5   31.10    2.90
  -7  -5   5   33.90    2.00
  -7   5   5   34.20    2.90
   7   5  -5   35.30    2.60
   7   5  -5   31.90    2.00
  -6  -5   5   69.89    2.90
  -6   5   5   69.79    4.10
   6   5  -5   66.39    3.40
  -6   5   5   68.99    4.50
   6   5  -5   68.49    2.90
  -6   5   5   77.29    3.80
  -5  -5   5   84.39    3.40
   5  -5  -5   95.79    4.30
  -5  -5   5   95.39    3.00
  -5   5   5   91.89    4.50
   5   5  -5   87.39    3.70
  -5   5   5   90.89    4.10
   5   5  -5   97.79    3.70
   5   5  -5   90.19    3.30
  -5   5   5   98.49    5.00
  -4  -5   5    8.20    0.80
  -4  -5   5    8.00    1.00
   4  -5  -5    5.70    1.40
   4  -5  -5    8.70    1.80
  -4   5   5    6.70    1.40
  -4   5   5    7.90    1.40
  -4   5   5    9.30    1.40
   4   5  -5    9.30    1.00
   4   5  -5    7.00    1.00
   4   5  -5    9.80    1.20
  -4   5   5    5.70    1.50
   3  -5  -5   43.30    2.60
  -3  -5   5   42.30    2.20
  -3  -5   5   40.10    1.70
  -3  -5   5   42.00    1.60
   3  -5  -5   42.50    3.00
   3   5  -5   42.50    2.20
  -3   5   5   44.00    2.70
  -3   5   5   38.30    2.50
   3   5  -5   42.00    2.10
  -3   5   5   37.60    2.20
   3   5  -5   42.00    2.00
   3   5  -5   41.30    1.90
  -3   5   5   38.40    3.00
   2  -5  -5  160.78    5.80
  -2  -5   5  159.08    4.90
  -2  -5   5  156.68    5.60
   2  -5  -5  159.88    5.60
  -2  -5   5  162.68    5.00
   2  -5  -5  159.18    6.20
  -2   5   5  155.98    5.70
  -2   5   5  162.88    6.30
   2   5  -5  165.98    5.30
   2   5  -5  166.38    5.40
  -2   5   5  162.88    5.20
   2   5  -5  162.78    5.40
   2   5  -5  160.18    5.30
  -2   5   5  158.68    5.60
   1  -5  -5  336.07   10.70
  -1  -5   5  343.37    9.70
   1  -5  -5  335.17   10.30
  -1  -5   5  342.17   10.60
   1  -5  -5  342.37   10.10
  -1  -5   5  350.26    9.70
   1   5  -5  323.17   10.20
  -1   5   5  329.37   10.20
   1   5  -5  352.16    9.60
   1   5  -5  346.07   10.20
  -1   5   5  327.17    9.50
   1   5  -5  332.07   10.20
  -1   5   5  327.57   10.10
  -1   5   5  343.87   10.80
   1   5  -5  347.17   10.10
   0  -5  -5   26.30    2.20
   0  -5   5   28.80    1.70
   0  -5  -5   31.20    2.00
   0  -5   5   26.50    1.70
   0  -5  -5   25.30    2.00
   0   5   5   28.20    2.30
   0   5  -5   29.60    2.00
   0   5  -5   29.50    2.20
   0   5  -5   30.90    1.80
   0   5  -5   32.40    2.10
   0   5   5   28.50    2.00
   0   5   5   26.70    1.80
   0   5  -5   29.10    2.20
   1  -5   5  737.53   20.60
  -1  -5  -5  761.92   20.90
   1  -5   5  734.43   20.80
  -1  -5  -5  755.22   20.60
  -1  -5  -5  735.13   21.20
  -1   5  -5  756.42   21.30
   1   5   5  745.83   20.70
   1   5   5  774.52   21.00
  -1   5  -5  743.03   20.60
  -1   5  -5  748.63   21.10
  -1   5  -5  731.53   21.60
   1   5   5  774.92   21.30
   2  -5   5   73.29    3.20
  -2  -5  -5   72.69    3.30
  -2  -5  -5   70.19    3.40
  -2  -5  -5   73.79    3.20
   2   5   5   73.09    3.50
  -2   5  -5   73.99    4.10
   2   5   5   73.49    3.30
   2   5   5   69.79    4.70
  -2   5  -5   76.19    3.60
  -2   5  -5   71.99    3.20
  -3  -5  -5    1.90    0.90
  -3  -5  -5    0.70    0.90
  -3  -5  -5    0.00    0.80
   3  -5   5    2.00    0.90
   3   5   5    1.60    1.00
  -3   5  -5    0.70    0.90
   3   5   5    2.10    0.90
  -3   5  -5    2.50    1.40
   4  -5   5    4.80    1.20
  -4  -5  -5    5.00    1.20
  -4  -5  -5    6.40    1.30
   4   5   5    7.20    1.40
  -4   5  -5    7.90    1.50
   5  -5   5   41.40    2.70
  -5  -5  -5   37.40    2.80
  -5   5  -5   45.10    3.10
   5   5   5   40.30    3.00
  -6  -5  -5    7.90    1.70
   6  -5   5    9.70    1.60
   6   5   5    7.10    1.70
  -6   5  -5    7.20    1.80
  10  -6  -5    6.70    1.90
 -10  -6   5    6.00    1.60
  10   6  -5    3.60    1.40
 -10   6   5    4.90    2.00
  10   6  -5    4.10    1.30
  -9  -6   5   34.20    2.60
   9  -6  -5   40.10    3.50
  -9   6   5   40.00    3.60
   9   6  -5   36.10    2.40
   9   6  -5   35.70    2.80
   8  -6  -5   41.50    3.60
  -8  -6   5   41.10    2.40
   8   6  -5   43.70    2.40
   8   6  -5   39.30    2.90
  -8   6   5   39.60    3.30
  -7  -6   5   26.00    1.60
   7  -6  -5   30.20    3.00
   7   6  -5   31.20    1.80
   7   6  -5   26.80    2.40
  -7   6   5   30.90    2.80
  -6  -6   5   19.80    1.20
  -6  -6   5   20.40    1.40
   6  -6  -5   13.70    2.00
   6   6  -5   20.60    1.40
  -6   6   5   28.80    3.40
   6   6  -5   22.90    2.00
  -6   6   5   27.80    2.60
  -5  -6   5   21.00    1.40
   5  -6  -5   17.80    2.20
  -5  -6   5   19.10    1.10
  -5   6   5   23.50    3.00
   5   6  -5   18.30    1.30
  -5   6   5   16.40    2.10
   5   6  -5   17.70    1.70
  -5   6   5   18.20    1.90
   4  -6  -5   14.20    1.90
  -4  -6   5   18.20    1.40
   4  -6  -5   15.70    2.20
  -4  -6   5   17.50    1.10
   4   6  -5   17.90    1.40
  -4   6   5   23.70    2.50
  -4   6   5   22.20    2.00
   4   6  -5   15.70    1.30
   4   6  -5   19.90    1.60
  -4   6   5   20.30    2.70
   3  -6  -5   50.19    3.00
   3  -6  -5   54.09    3.50
  -3  -6   5   49.99    1.80
  -3  -6   5   49.50    2.00
   3  -6  -5   47.60    2.90
  -3  -6   5   44.00    2.40
   3   6  -5   53.79    2.40
  -3   6   5   53.29    3.00
  -3   6   5   49.30    2.40
   3   6  -5   45.60    2.30
   3   6  -5   52.49    2.40
  -3   6   5   51.39    3.60
  -3   6   5   45.90    2.80
  -2  -6   5   37.80    2.40
   2  -6  -5   38.00    2.60
   2  -6  -5   42.00    2.90
  -2  -6   5   36.20    1.80
  -2  -6   5   39.30    1.70
   2  -6  -5   36.50    2.40
  -2   6   5   39.30    3.00
   2   6  -5   38.80    2.10
  -2   6   5   41.40    1.80
   2   6  -5   40.60    2.10
  -2   6   5   27.60    2.20
   2   6  -5   38.40    2.20
  -2   6   5   38.50    2.40
   1  -6  -5   32.80    2.30
   1  -6  -5   36.70    2.30
  -1  -6   5   34.70    1.80
   1  -6  -5   32.60    2.60
  -1  -6   5   34.60    1.80
  -1   6   5   33.30    2.10
   1   6  -5   32.00    2.20
   1   6  -5   33.30    2.10
  -1   6   5   33.80    2.10
  -1   6   5   33.90    2.70
   1   6  -5   32.40    2.00
   0  -6   5  187.58    6.00
   0  -6  -5  189.28    6.20
   0  -6  -5  191.08    6.40
   0  -6  -5  178.28    6.70
   0  -6   5  184.18    5.90
   0   6   5  176.98    6.80
   0   6  -5  188.28    6.30
   0   6  -5  172.28    6.60
   0   6  -5  184.88    6.40
   0   6   5  193.98    6.30
   0   6  -5  188.28    5.70
   0   6   5  192.28    6.20
  -1  -6  -5   37.30    2.30
   1  -6   5   38.80    2.20
  -1  -6  -5   35.60    2.50
  -1  -6  -5   38.90    2.20
  -1   6  -5   40.50    2.50
   1   6   5   35.20    2.70
  -1   6  -5   40.90    2.60
   1   6   5   42.10    2.20
  -1   6  -5   40.60    2.10
   2  -6   5   22.50    1.90
  -2  -6  -5   21.70    1.80
  -2  -6  -5   22.90    2.00
  -2  -6  -5   21.40    1.80
   2   6   5   22.10    1.70
  -2   6  -5   20.40    2.00
  -2   6  -5   22.90    1.90
   2   6   5   19.70    2.10
  -3  -6  -5   34.00    2.30
   3  -6   5   34.30    2.30
  -3  -6  -5   30.00    2.30
  -3  -6  -5   32.30    2.30
   3   6   5   34.00    2.60
   3   6   5   33.80    2.30
  -3   6  -5   33.10    2.30
  -4  -6  -5    8.00    1.40
   4  -6   5    9.10    1.50
   4   6   5    6.50    1.50
  -4   6  -5    7.40    1.50
  -5  -6  -5   37.10    2.70
   5  -6   5   37.40    2.80
   5   6   5   38.20    3.00
  -5   6  -5   36.10    2.90
   6  -6   5    2.50    1.30
  -6  -6  -5    0.70    1.30
   6   6   5    0.70    1.30
  -6   6  -5    0.80    1.40
  10  -7  -5    0.40    1.60
  10   7  -5    0.50    0.80
 -10   7   5   -1.80    1.60
  10   7  -5    0.10    1.20
   9  -7  -5   -0.20    1.40
  -9   7   5    0.70    1.50
   9   7  -5    0.90    0.80
   9   7  -5    0.10    1.00
   8  -7  -5   13.20    2.40
  -8   7   5    8.50    1.80
   8   7  -5    8.40    1.40
   8   7  -5    9.80    1.50
   8   7  -5    9.40    1.10
   7  -7  -5    2.00    1.70
   7   7  -5    2.30    1.10
   7   7  -5    2.90    0.70
  -7   7   5    1.50    1.20
   6  -7  -5    7.30    1.70
  -6  -7   5   10.40    1.00
  -6  -7   5    9.00    0.80
   6   7  -5    7.30    1.30
  -6   7   5    9.10    2.20
   6   7  -5    9.50    1.00
  -6   7   5    9.10    1.60
  -5  -7   5   21.00    1.20
  -5  -7   5   20.10    1.40
   5  -7  -5   21.30    2.50
  -5   7   5   18.50    1.90
   5   7  -5   22.80    1.40
   5   7  -5   20.80    1.80
  -5   7   5   22.10    2.90
  -4  -7   5    6.60    0.80
  -4  -7   5    6.80    1.00
   4  -7  -5    5.90    1.60
  -4   7   5    6.50    1.90
   4   7  -5    5.00    1.00
  -4   7   5    4.60    1.30
  -4   7   5    5.70    1.10
   4   7  -5    6.50    0.90
   3  -7  -5  247.78    8.60
   3  -7  -5  257.27    8.80
  -3  -7   5  244.38    8.10
   3  -7  -5  271.97    9.50
  -3  -7   5  251.47    7.40
   3   7  -5  262.87    8.00
  -3   7   5  264.67    9.60
  -3   7   5  256.77    8.60
   3   7  -5  253.97    7.80
   2  -7  -5   50.69    2.90
  -2  -7   5   46.90    2.00
  -2  -7   5   49.99    2.20
   2  -7  -5   52.59    3.40
   2  -7  -5   51.49    3.10
   2   7  -5   50.59    2.70
  -2   7   5   52.89    3.60
   2   7  -5   48.90    2.40
  -2   7   5   51.89    2.90
   2   7  -5   49.40    2.40
  -2   7   5   51.09    2.80
   1  -7  -5   64.79    3.30
  -1  -7   5   63.79    2.60
   1  -7  -5   60.39    3.10
   1  -7  -5   59.69    3.50
  -1  -7   5   62.29    2.70
   1   7  -5   63.49    3.30
  -1   7   5   58.89    3.00
  -1   7   5   60.59    3.80
   1   7  -5   61.69    2.90
  -1   7   5   63.99    3.00
   1   7  -5   64.89    2.90
   0  -7  -5  187.88    6.40
   0  -7  -5  169.08    6.70
   0  -7   5  181.98    6.00
   0  -7   5  179.28    5.90
   0  -7  -5  175.48    6.10
   0   7   5  183.68    6.10
   0   7   5  181.78    6.90
   0   7  -5  175.58    6.30
   0   7  -5  191.38    6.40
  -1  -7  -5    4.00    1.10
   1  -7   5    4.20    1.10
  -1  -7  -5    4.90    1.10
  -1  -7  -5    5.80    1.20
   1   7   5    3.80    1.40
   1   7   5    3.60    0.90
  -1   7  -5    4.60    1.10
  -2  -7  -5    5.10    1.10
  -2  -7  -5    6.90    1.20
  -2  -7  -5    5.70    1.30
   2  -7   5    6.30    1.20
   2   7   5    3.10    1.20
  -2   7  -5    6.50    1.40
   2   7   5    5.70    1.10
   3  -7   5    1.00    1.10
  -3  -7  -5    2.90    1.10
   3   7   5    4.00    1.40
  -3   7  -5    2.40    1.20
   3   7   5    2.30    0.90
   4  -7   5   39.50    2.80
  -4  -7  -5   39.40    2.60
  -4   7  -5   39.00    4.10
   4   7   5   35.30    3.00
  -5  -7  -5    1.90    1.20
   5  -7   5    2.20    1.30
   5   7   5    0.10    1.20
  -6  -7  -5   18.50    2.30
   6  -7   5   19.00    2.20
   6   7   5   18.70    2.40
   9  -8  -5   -0.50    1.60
   8  -8  -5    1.50    1.70
  -8   8   5    4.00    1.60
   8   8  -5    2.70    0.60
   7  -8  -5    3.40    1.80
   7   8  -5    1.90    0.60
  -7   8   5    1.30    1.30
   6  -8  -5   10.00    2.10
  -6  -8   5   11.80    0.90
   6   8  -5   11.70    1.40
  -6   8   5    8.20    2.30
   6   8  -5   11.60    1.10
   5  -8  -5    1.50    1.40
  -5  -8   5    1.40    0.50
   5   8  -5    0.50    0.80
  -5   8   5    2.30    1.70
   5   8  -5    1.40    0.70
   4  -8  -5   98.99    4.80
  -4  -8   5  101.29    3.30
  -4   8   5   98.19    4.80
   4   8  -5   99.39    3.80
  -4   8   5  104.29    5.70
   4   8  -5   90.99    3.70
  -3  -8   5   39.70    1.90
   3  -8  -5   39.30    3.30
   3  -8  -5   38.70    3.00
   3  -8  -5   39.40    3.00
   3   8  -5   39.70    2.20
   3   8  -5   40.50    2.40
  -3   8   5   44.30    3.70
  -3   8   5   43.00    2.80
   2  -8  -5    5.60    1.50
   2  -8  -5    4.40    1.40
   2  -8  -5    7.30    1.70
  -2  -8   5    6.50    1.00
   2   8  -5    5.80    1.00
  -2   8   5    6.30    1.70
  -2   8   5    6.60    1.80
   2   8  -5    6.20    1.30
  -1  -8   5    8.40    1.20
   1  -8  -5   10.10    1.70
   1  -8  -5    8.50    1.50
   1  -8  -5   11.40    1.60
   1   8  -5   12.70    1.50
  -1   8   5    8.00    1.30
  -1   8   5   10.30    2.00
   1   8  -5   10.60    1.60
   0  -8   5   17.00    1.70
   0  -8   5   20.00    1.80
   0  -8  -5   17.60    2.10
   0  -8  -5   17.30    1.90
   0  -8  -5   19.90    2.10
   0   8   5   16.40    1.60
   0   8  -5   23.30    2.40
   0   8  -5   22.10    2.10
   0   8   5   17.80    2.30
  -1  -8  -5    9.50    1.70
  -1  -8  -5    7.90    1.40
  -1  -8  -5   10.00    1.50
   1  -8   5    9.50    1.40
   1   8   5    8.70    1.80
   1   8   5   10.40    1.30
  -1   8  -5   11.20    1.70
  -2  -8  -5   15.60    2.30
  -2  -8  -5   15.20    1.70
   2  -8   5   12.40    1.70
  -2   8  -5   17.20    2.20
   2   8   5   13.40    2.10
   2   8   5   13.20    1.50
  -3  -8  -5   11.10    1.60
   3  -8   5   10.60    1.70
   3   8   5   11.50    1.50
   3   8   5   11.10    2.00
  -4  -8  -5    0.10    1.10
   4  -8   5    1.90    1.30
   4   8   5   -3.70    1.00
   4   8   5    0.00    1.00
   5  -8   5    7.30    1.70
  -5  -8  -5    7.30    1.60
   5   8   5    8.90    1.90
   9  -9  -5    0.60    1.80
   8  -9  -5    0.60    1.80
   7  -9  -5    2.00    1.80
   6  -9  -5    3.30    1.70
  -6   9   5    6.50    2.30
   6   9  -5    4.80    0.90
  -5  -9   5   37.80    1.70
   5  -9  -5   41.20    3.50
   5   9  -5   35.50    2.10
  -5   9   5   37.80    4.20
   5   9  -5   38.80    2.10
   4  -9  -5   79.59    4.40
  -4  -9   5   77.39    2.80
  -4   9   5   70.69    5.00
   4   9  -5   74.09    3.30
   4   9  -5   71.99    3.10
  -3  -9   5   11.90    1.20
   3  -9  -5    8.90    1.90
   3   9  -5   11.10    1.30
  -3   9   5   12.30    2.50
   3   9  -5   14.10    1.70
   2  -9  -5   53.99    3.50
  -2  -9   5   59.69    2.70
   2  -9  -5   60.89    3.90
   2   9  -5   57.99    3.30
   2   9  -5   60.29    2.90
  -2   9   5   61.99    4.30
  -1  -9   5    9.10    1.30
   1  -9  -5    8.40    1.70
   1  -9  -5    9.80    1.80
   1  -9  -5    7.80    2.50
   1   9  -5    9.30    1.40
  -1   9   5    8.40    2.00
   0  -9  -5    5.50    1.30
   0  -9  -5    4.40    1.40
   0  -9   5    4.80    1.20
   0   9   5    4.60    1.00
   0   9  -5    5.50    1.30
   0   9   5    6.20    1.80
   1  -9   5   18.80    1.90
  -1  -9  -5   26.50    2.30
   1   9   5   19.80    1.70
  -1   9  -5   20.20    2.20
   1   9   5   17.10    2.40
   2  -9   5    5.80    1.40
  -2  -9  -5    6.10    1.40
  -2   9  -5    3.50    1.40
   2   9   5    4.00    1.00
   2   9   5    3.70    1.60
   3  -9   5    8.40    1.70
  -3  -9  -5   10.20    1.60
   3   9   5   10.70    1.50
   3   9   5   11.90    2.10
  -4  -9  -5    1.20    1.10
   4  -9   5    0.30    1.30
   4   9   5   -1.60    1.20
   4   9   5   -0.40    1.00
   8 -10  -5    0.70    1.70
   7 -10  -5    0.80    1.70
   6 -10  -5   31.20    3.50
  -6  10   5   19.40    3.30
   5 -10  -5    7.00    2.10
   5  10  -5    8.60    1.10
  -5  10   5   13.30    2.90
   5  10  -5    8.80    1.10
   4 -10  -5   14.40    2.40
  -4 -10   5   12.10    1.20
   4  10  -5   12.70    1.50
  -4  10   5   14.60    2.80
   4  10  -5   11.00    1.30
  -3 -10   5    5.30    1.00
   3 -10  -5    4.80    1.80
  -3  10   5    8.30    2.30
   3  10  -5    5.20    1.30
   3  10  -5    4.60    1.00
   2 -10  -5   10.40    2.00
  -2 -10   5    8.70    1.20
  -2  10   5    9.70    2.30
   2  10  -5    8.30    1.60
   2  10  -5    7.00    1.20
  -1 -10   5   18.80    1.80
   1 -10  -5   15.00    2.10
  -1  10   5   17.10    2.70
   1  10  -5   14.80    1.70
   0 -10   5   12.40    1.60
   0 -10  -5   10.20    1.80
   0  10   5   12.60    2.30
   0  10   5    9.70    1.40
   0  10  -5   10.00    1.60
   1 -10   5    6.80    1.50
  -1 -10  -5    6.90    1.60
  -1  10  -5    4.40    1.40
   1  10   5    4.50    1.70
   1  10   5    7.30    1.20
   2 -10   5   11.10    1.80
  -2 -10  -5   15.70    2.00
   2  10   5   10.70    2.10
  -2  10  -5   11.50    2.00
   2  10   5   14.40    1.60
   3 -10   5    3.50    1.40
  -3 -10  -5    0.10    1.20
   3  10   5    0.30    0.90
   3  10   5   -0.90    1.30
   7 -11  -5   -1.00    1.80
   6 -11  -5   11.20    2.40
  -6  11   5   12.50    3.90
   5 -11  -5   81.29    5.20
  -5  11   5   83.59    5.90
   4 -11  -5   11.10    2.40
  -4  11   5    8.00    2.60
   4  11  -5    6.80    1.40
   4  11  -5    7.00    1.30
   4  11  -5    7.50    1.10
   3 -11  -5    8.70    2.10
  -3 -11   5   13.00    1.40
  -3  11   5    9.50    2.50
   3  11  -5   11.60    1.80
   3  11  -5    9.90    1.30
  -2 -11   5    3.20    1.00
   2 -11  -5    4.50    1.80
   2  11  -5    1.10    1.20
   2  11  -5    2.90    1.00
  -2  11   5    4.90    2.00
  -1 -11   5    0.40    0.90
   1 -11  -5    1.10    1.50
  -1  11   5    0.70    1.60
   1  11  -5    0.40    0.90
   0 -11   5    2.40    1.20
   0 -11  -5   -0.30    1.30
   0  11  -5    0.00    1.00
   0  11   5    2.70    1.80
   1 -11   5   44.00    2.90
  -1 -11  -5   42.80    3.10
   1  11   5   38.40    2.40
  -1  11  -5   36.40    3.00
   1  11   5   44.00    3.70
   2 -11   5    1.10    1.30
  -2 -11  -5   -1.10    1.10
   2  11   5    0.80    0.80
   2  11   5   -0.90    1.40
  -2  11  -5    1.10    1.30
   5 -12  -5   -0.10    1.80
  -5  12   5    0.70    2.00
   4 -12  -5    5.40    2.00
   4  12  -5    1.50    1.00
   4  12  -5    3.20    0.90
  -4  12   5    3.70    2.20
   3 -12  -5    1.40    1.70
  -3  12   5    1.00    1.80
   3  12  -5   -0.50    0.70
   3  12  -5   -0.80    1.10
   2 -12  -5    0.20    1.50
  -2 -12   5    2.50    1.00
   2  12  -5    0.40    0.90
   2  12  -5    2.90    1.50
  -2  12   5    2.20    2.00
  -1 -12   5    3.00    1.20
   1 -12  -5    2.20    1.60
   1  12  -5    2.00    1.10
  -1  12   5    1.40    1.70
   0 -12   5   15.20    1.90
   0 -12  -5   16.80    2.40
   0  12   5   15.50    2.50
   0  12  -5   12.40    1.90
 -12   0   6    4.50    2.10
  12   0  -6    3.90    2.10
 -11   0   6   14.40    2.70
  11   0  -6   14.30    2.80
  11   0  -6   14.80    3.10
  10   0  -6   39.90    4.40
 -10   0   6   41.20    3.70
   9   0  -6    5.60    2.20
  -9   0   6    1.80    1.40
   8   0  -6    7.00    2.10
   8   0  -6    9.80    1.20
  -8   0   6   11.50    1.90
  -8   0   6   12.20    1.90
  -7   0   6   29.30    2.40
   7   0  -6   30.80    1.90
   7   0  -6   34.80    3.10
   6   0  -6  471.85   14.40
   6   0  -6  446.56   13.10
  -6   0   6  486.65   14.00
  -6   0   6  462.85   13.50
   6   0  -6  446.86   13.10
   6   0  -6  436.26   13.80
   6   0  -6  436.56   14.20
   5   0  -6  408.16   11.80
   5   0  -6  400.26   12.70
   5   0  -6  401.36   12.30
  -5   0   6  406.76   12.40
  -5   0   6  420.96   12.10
   5   0  -6  408.86   12.00
  -5   0   6  413.86   12.90
   5   0  -6  411.56   12.90
   4   0  -6  409.96   11.90
   4   0  -6  398.56   12.50
   4   0  -6  406.06   12.40
  -4   0   6  422.36   12.60
   4   0  -6  391.96   11.50
  -4   0   6  396.16   12.10
   4   0  -6  411.06   12.00
   3   0  -6   51.49    2.60
   3   0  -6   54.59    2.70
   3   0  -6   52.19    2.90
  -3   0   6   48.10    2.80
   3   0  -6   53.59    2.80
   3   0  -6   55.19    2.30
  -3   0   6   50.79    2.70
   2   0  -6    7.90    1.30
   2   0  -6    6.50    1.20
  -2   0   6    4.80    1.00
   2   0  -6    4.30    0.80
  -2   0   6    9.80    1.50
  -2   0   6    6.90    1.10
   2   0  -6    4.90    1.00
  -1   0   6    4.60    1.10
  -1   0   6    5.10    1.10
   1   0  -6    3.90    0.90
   1   0  -6    5.50    1.10
  -1   0   6    6.10    1.00
   1   0  -6    3.60    0.70
   1   0  -6    4.80    1.00
   0   0  -6  197.28    6.40
   0   0   6  175.58    6.40
   0   0  -6  189.48    6.30
   0   0  -6  198.58    6.70
   0   0   6  187.58    6.70
   0   0   6  189.88    6.40
   0   0   6  191.78    6.00
   0   0  -6  204.88    6.50
  -1   0  -6  372.26   11.10
  -1   0  -6  377.56   11.50
   1   0   6  383.66   10.70
   1   0   6  358.26   11.70
   1   0   6  365.66   11.30
  -1   0  -6  368.26   11.30
   2   0   6  132.79    5.10
   2   0   6  127.59    5.60
   2   0   6  130.99    4.50
  -2   0  -6  127.29    4.90
  -2   0  -6  128.99    5.20
  -3   0  -6   98.89    4.50
   3   0   6   83.79    3.40
  -3   0  -6   93.59    4.10
   3   0   6   87.79    4.10
  -4   0  -6  127.09    5.40
   4   0   6  137.39    5.60
  -5   0  -6   23.60    2.60
  -6   0  -6   19.70    2.50
 -12  -1   6   23.50    3.20
  12   1  -6   20.50    3.30
 -12   1   6   18.70    3.20
 -11  -1   6   12.00    2.50
 -11   1   6   13.10    2.60
  11   1  -6    9.20    2.70
  11   1  -6   13.70    2.80
  10  -1  -6    3.80    2.00
 -10  -1   6    4.90    1.80
 -10   1   6    3.60    1.80
  10   1  -6    3.60    2.00
  -9  -1   6   18.90    2.40
  -9   1   6   16.70    2.40
   9   1  -6   17.70    2.80
   8  -1  -6   -0.40    1.50
  -8  -1   6    2.50    1.10
  -8  -1   6    1.80    1.20
   8  -1  -6    2.40    0.90
  -8   1   6    3.90    1.40
   8   1  -6    1.30    1.60
   7  -1  -6   11.20    2.10
  -7  -1   6   11.30    1.70
   7  -1  -6   11.00    1.50
  -7  -1   6   14.10    1.80
  -7   1   6   10.50    1.80
  -7   1   6    7.70    1.50
   7   1  -6   10.60    1.80
   7   1  -6   13.00    1.20
   7   1  -6   10.30    1.90
   6  -1  -6  280.17   10.00
  -6  -1   6  286.57    9.00
   6  -1  -6  288.47   10.00
   6  -1  -6  295.67    9.10
   6   1  -6  278.47    9.70
  -6   1   6  287.77    9.30
   6   1  -6  293.37    8.60
  -6   1   6  285.97    9.60
   6   1  -6  286.17    9.30
   6   1  -6  281.67    8.50
   6   1  -6  288.07    9.80
   5  -1  -6    2.90    1.00
   5  -1  -6    4.50    1.50
   5  -1  -6    5.80    1.20
   5  -1  -6    5.20    1.10
   5  -1  -6    4.60    1.30
  -5  -1   6    5.30    1.10
   5   1  -6    5.40    1.30
   5   1  -6    5.80    0.90
   5   1  -6    4.90    1.10
  -5   1   6    3.60    1.00
  -5   1   6    3.90    1.30
  -5   1   6    4.60    1.20
   5   1  -6    4.10    1.10
   5   1  -6    5.20    1.00
  -4  -1   6  321.37    9.70
   4  -1  -6  302.67    9.60
   4  -1  -6  311.57   10.20
   4  -1  -6  324.37   10.30
  -4  -1   6  318.37   10.00
   4  -1  -6  305.97    9.40
  -4   1   6  322.57    9.60
   4   1  -6  312.67    9.90
  -4   1   6  320.97    9.90
   4   1  -6  307.57   10.00
   4   1  -6  311.57    9.50
   4   1  -6  303.37    9.00
   4   1  -6  309.97    9.40
  -4   1   6  320.47   10.30
   3  -1  -6  416.36   12.00
  -3  -1   6  428.36   12.40
   3  -1  -6  428.66   12.80
   3  -1  -6  433.96   12.70
   3  -1  -6  416.76   12.30
  -3  -1   6  408.26   12.60
   3   1  -6  420.76   12.40
  -3   1   6  419.46   12.80
   3   1  -6  430.26   11.80
   3   1  -6  411.96   12.60
   3   1  -6  421.86   12.10
  -3   1   6  412.36   12.20
   3   1  -6  411.46   12.10
  -3   1   6  404.06   12.40
  -2  -1   6   94.09    4.00
   2  -1  -6   96.79    3.90
  -2  -1   6   96.19    3.70
   2  -1  -6   99.09    4.00
  -2  -1   6   99.19    4.00
  -2  -1   6   94.99    3.40
   2  -1  -6   96.49    3.60
   2  -1  -6   99.89    4.20
  -2   1   6  101.59    4.20
   2   1  -6   95.19    3.60
   2   1  -6  101.29    3.80
  -2   1   6   98.09    4.00
   2   1  -6   97.09    3.90
   2   1  -6   96.39    3.50
   2   1  -6   92.49    3.90
  -2   1   6   91.89    3.90
   1  -1  -6   69.69    3.00
  -1  -1   6   69.69    3.30
   1  -1  -6   71.59    3.30
   1  -1  -6   68.99    3.10
  -1  -1   6   73.19    2.80
  -1  -1   6   72.69    3.00
  -1  -1   6   67.09    3.20
   1  -1  -6   75.29    3.40
   1   1  -6   68.29    3.10
  -1   1   6   73.39    3.30
   1   1  -6   73.59    3.00
   1   1  -6   74.49    3.40
   1   1  -6   74.99    3.20
  -1   1   6   76.79    3.40
  -1   1   6   78.09    3.50
  -1   1   6   72.09    3.30
   0  -1   6  167.58    5.90
   0  -1   6  168.58    5.40
   0  -1  -6  169.58    5.70
   0  -1   6  163.98    6.20
   0  -1  -6  173.78    5.80
   0  -1  -6  160.68    6.00
   0  -1   6  163.68    5.60
   0  -1  -6  168.38    5.80
   0   1   6  164.18    6.10
   0   1   6  157.28    5.70
   0   1  -6  167.58    5.70
   0   1   6  171.38    5.90
   0   1  -6  159.68    5.70
   0   1  -6  175.68    6.10
   0   1   6  172.08    6.00
   0   1  -6  179.78    5.90
   1  -1   6   74.29    3.90
  -1  -1  -6   72.79    3.30
   1  -1   6   73.19    3.00
  -1  -1  -6   70.69    3.30
  -1  -1  -6   72.79    3.50
   1  -1   6   71.89    3.40
  -1   1  -6   76.19    3.50
  -1   1  -6   75.19    3.30
  -1   1  -6   77.19    3.40
   1   1   6   77.59    3.80
  -1   1  -6   66.99    3.40
   1   1   6   67.29    3.40
  -2  -1  -6  212.08    7.20
   2  -1   6  200.68    6.50
   2  -1   6  206.48    7.10
  -2  -1  -6  211.38    6.90
  -2  -1  -6  208.98    7.30
   2   1   6  213.28    7.70
  -2   1  -6  201.18    6.90
  -2   1  -6  200.18    7.30
  -2   1  -6  209.68    7.40
   2   1   6  196.58    7.10
   3  -1   6   24.60    1.80
   3  -1   6   25.90    2.30
  -3  -1  -6   22.30    2.40
  -3  -1  -6   23.80    2.20
  -3   1  -6   19.30    2.30
  -3   1  -6   21.50    2.10
   3   1   6   23.90    2.40
  -4  -1  -6   17.50    2.10
   4  -1   6   13.00    1.40
  -4   1  -6   11.00    1.90
   4   1   6   11.10    1.70
  -5  -1  -6    8.30    1.80
  -5   1  -6    8.10    1.80
   5   1   6    9.20    1.80
  -6  -1  -6   20.70    2.60
  -6   1  -6   20.20    2.50
 -11  -2   6   21.80    2.90
 -11   2   6   24.10    3.20
  11   2  -6   17.30    3.10
  11   2  -6   20.90    3.20
 -10  -2   6   18.40    2.60
  10   2  -6   22.60    3.20
 -10   2   6   16.00    2.60
   9  -2  -6   18.30    1.90
   9  -2  -6   12.30    2.80
  -9  -2   6   16.90    2.20
  -9   2   6    9.10    2.10
   9   2  -6   11.60    2.40
  -8  -2   6   20.20    2.20
   8  -2  -6   22.40    3.10
   8  -2  -6   21.60    2.10
  -8  -2   6   17.40    2.10
   8   2  -6   20.50    2.70
  -8   2   6   21.40    2.50
   7  -2  -6   57.89    3.10
  -7  -2   6   53.29    3.10
   7  -2  -6   59.19    4.10
  -7  -2   6   55.89    3.00
  -7   2   6   50.49    3.50
   7   2  -6   53.19    3.10
   7   2  -6   57.19    2.40
  -7   2   6   58.19    3.40
   7   2  -6   49.30    3.50
   6  -2  -6   26.30    2.90
  -6  -2   6   26.10    2.10
   6  -2  -6   26.70    2.30
   6  -2  -6   26.60    3.10
   6   2  -6   28.90    2.20
  -6   2   6   28.80    2.60
   6   2  -6   25.40    1.30
   6   2  -6   25.80    2.30
   6   2  -6   24.30    2.40
   6   2  -6   24.70    1.40
   5  -2  -6  894.41   25.80
   5  -2  -6  937.11   26.10
   5  -2  -6  889.51   25.00
  -5  -2   6  852.51   24.90
   5  -2  -6  898.71   25.00
   5   2  -6  928.61   25.50
   5   2  -6  893.81   24.10
  -5   2   6  890.81   25.10
   5   2  -6  925.81   24.10
  -5   2   6  905.91   26.00
   5   2  -6  875.21   24.80
   5   2  -6  879.01   25.30
  -5   2   6  943.11   25.50
  -4  -2   6   39.60    2.30
   4  -2  -6   38.90    2.30
   4  -2  -6   40.90    2.90
   4  -2  -6   40.40    2.50
   4  -2  -6   42.10    2.80
   4   2  -6   38.50    2.00
   4   2  -6   36.50    1.70
   4   2  -6   41.40    2.60
  -4   2   6   40.60    2.50
  -4   2   6   39.40    2.60
   4   2  -6   38.60    2.40
  -4   2   6   43.70    3.00
   4   2  -6   39.30    2.20
  -3  -2   6  251.37    7.90
   3  -2  -6  255.87    8.80
  -3  -2   6  266.07    7.70
  -3  -2   6  266.47    8.30
   3  -2  -6  255.47    8.30
   3  -2  -6  271.57    8.10
   3  -2  -6  257.97    8.70
  -3   2   6  257.07    8.40
  -3   2   6  260.47    8.80
   3   2  -6  268.47    8.30
   3   2  -6  262.57    8.00
  -3   2   6  257.07    8.20
   3   2  -6  265.97    8.40
   3   2  -6  263.87    7.60
   3   2  -6  260.27    7.90
  -2  -2   6  162.38    5.30
  -2  -2   6  163.48    5.70
   2  -2  -6  152.28    5.90
   2  -2  -6  165.08    5.60
  -2  -2   6  159.18    5.10
   2  -2  -6  165.58    5.90
  -2  -2   6  162.08    5.70
   2  -2  -6  157.38    5.40
  -2   2   6  155.98    6.00
   2   2  -6  171.08    5.80
   2   2  -6  164.78    5.60
  -2   2   6  159.48    5.50
   2   2  -6  162.38    5.20
  -2   2   6  164.18    5.50
   2   2  -6  155.98    5.40
   2   2  -6  157.98    5.40
  -2   2   6  155.08    5.70
   1  -2  -6   25.40    1.80
  -1  -2   6   27.90    1.70
  -1  -2   6   28.10    2.10
   1  -2  -6   26.20    1.90
  -1  -2   6   22.90    1.80
   1  -2  -6   28.70    2.10
  -1  -2   6   25.40    1.60
   1  -2  -6   24.90    1.90
   1   2  -6   26.80    2.00
  -1   2   6   23.20    1.80
   1   2  -6   25.30    1.80
  -1   2   6   30.60    2.10
  -1   2   6   27.70    2.00
  -1   2   6   26.90    1.80
  -1   2   6   27.30    2.20
   1   2  -6   28.40    1.90
   1   2  -6   26.30    1.70
   1   2  -6   28.50    1.80
   0  -2  -6   15.40    1.60
   0  -2   6   12.60    1.60
   0  -2   6   12.30    1.40
   0  -2   6   13.20    1.30
   0  -2  -6   16.90    1.80
   0  -2   6   14.40    1.50
   0   2  -6   11.00    1.30
   0   2  -6   13.60    1.60
   0   2   6   15.80    1.50
   0   2  -6   13.50    1.50
   0   2   6   12.70    1.50
   0   2   6   14.20    1.70
   0   2  -6   16.90    1.80
   0   2   6   10.30    1.50
  -1  -2  -6  108.49    4.50
  -1  -2  -6  102.59    4.10
   1  -2   6  109.59    3.90
  -1  -2  -6  104.39    4.20
   1  -2   6  104.99    4.80
   1  -2   6   97.89    4.20
   1   2   6  111.69    4.60
  -1   2  -6  101.39    4.40
  -1   2  -6   99.59    4.40
   1   2   6  111.29    4.50
  -1   2  -6  113.29    4.30
  -1   2  -6  107.09    4.30
  -2  -2  -6  112.89    4.70
  -2  -2  -6  115.09    4.60
   2  -2   6   99.89    3.90
  -2  -2  -6  108.99    4.40
  -2   2  -6  108.99    4.90
  -2   2  -6  103.89    4.30
   2   2   6  111.69    4.60
   2   2   6  105.59    4.80
  -3  -2  -6   52.49    3.20
  -3  -2  -6   51.49    3.20
   3  -2   6   55.49    2.70
  -3  -2  -6   53.59    3.00
   3   2   6   53.49    3.20
  -3   2  -6   52.99    3.10
  -3   2  -6   53.09    3.90
  -4  -2  -6   19.40    2.20
   4  -2   6   27.00    2.10
   4   2   6   26.60    2.50
  -4   2  -6   23.20    2.40
  -5  -2  -6   21.20    2.40
   5  -2   6   23.40    2.00
  -5   2  -6   20.40    2.40
   5   2   6   19.40    2.40
  -6  -2  -6   11.50    2.10
   6   2   6   10.40    2.10
  -6   2  -6   10.40    2.10
 -11  -3   6    3.10    1.80
  11   3  -6    0.00    1.70
 -11   3   6   -1.00    1.80
 -10  -3   6    4.00    1.60
  10   3  -6    2.10    1.90
 -10   3   6    3.10    1.80
  -9  -3   6   31.60    2.60
  -9  -3   6   30.90    2.80
   9  -3  -6   26.20    2.50
   9   3  -6   38.80    3.70
  -9   3   6   21.50    2.80
  -8  -3   6  101.59    4.40
  -8  -3   6   97.99    4.50
   8  -3  -6  101.09    4.50
   8   3  -6  101.69    5.20
  -8   3   6  105.59    5.10
   8   3  -6   96.69    4.50
  -7  -3   6   47.30    2.80
   7  -3  -6   49.60    4.10
  -7  -3   6   51.39    2.70
   7  -3  -6   46.50    3.10
   7   3  -6   46.30    1.80
   7   3  -6   47.20    3.30
   7   3  -6   47.70    2.80
  -7   3   6   48.90    3.20
  -6  -3   6  240.18    7.80
   6  -3  -6  232.78    9.00
   6  -3  -6  239.58    9.00
   6  -3  -6  243.28    8.20
   6   3  -6  238.88    6.70
   6   3  -6  241.98    8.30
  -6   3   6  246.38   11.50
  -6   3   6  237.88    8.60
  -6   3   6  248.98    8.30
   6   3  -6  231.08    7.70
   6   3  -6  235.18    8.20
   5  -3  -6  103.29    4.50
   5  -3  -6  104.39    5.10
  -5  -3   6  100.79    4.10
   5  -3  -6  105.59    5.10
  -5   3   6  106.69    4.80
   5   3  -6  107.19    4.10
  -5   3   6  101.39    4.40
   5   3  -6  106.99    4.50
  -5   3   6  111.09    5.30
   5   3  -6  110.79    4.50
   5   3  -6  104.19    3.30
   4  -3  -6  100.79    4.70
  -4  -3   6   96.29    3.90
   4  -3  -6   93.39    4.00
   4  -3  -6   95.99    4.70
   4  -3  -6   95.89    4.20
  -4  -3   6   98.19    3.40
   4   3  -6   83.19    3.10
   4   3  -6  105.59    4.20
  -4   3   6  104.39    4.20
   4   3  -6  100.29    3.70
  -4   3   6   95.69    4.30
   4   3  -6   96.79    3.20
  -4   3   6   94.69    4.70
   4   3  -6   92.39    3.90
   3  -3  -6   52.99    2.70
   3  -3  -6   58.09    3.00
   3  -3  -6   59.09    3.30
  -3  -3   6   51.49    2.20
  -3  -3   6   46.10    2.60
  -3  -3   6   50.49    2.30
   3  -3  -6   52.89    3.20
  -3   3   6   49.99    2.80
  -3   3   6   60.49    3.40
   3   3  -6   57.69    2.70
   3   3  -6   55.29    2.50
   3   3  -6   53.39    2.30
  -3   3   6   50.99    2.70
  -3   3   6   50.09    2.70
   3   3  -6   58.59    2.90
   3   3  -6   54.09    2.20
   2  -3  -6  247.58    8.00
   2  -3  -6  250.37    8.40
   2  -3  -6  252.97    8.70
  -2  -3   6  242.78    8.10
  -2  -3   6  247.18    7.50
   2  -3  -6  256.87    8.60
   2   3  -6  262.67    7.70
   2   3  -6  251.17    8.10
   2   3  -6  264.47    8.00
  -2   3   6  236.58    7.90
  -2   3   6  246.68    8.10
   2   3  -6  245.58    7.80
   2   3  -6  252.97    7.60
  -2   3   6  264.57    8.70
  -2   3   6  255.77    7.90
   1  -3  -6   76.49    3.40
  -1  -3   6   70.99    2.90
  -1  -3   6   79.79    3.00
   1  -3  -6   80.29    3.70
  -1  -3   6   79.59    3.70
  -1  -3   6   70.49    3.50
   1   3  -6   79.99    3.20
  -1   3   6   68.39    3.10
   1   3  -6   72.69    3.20
   1   3  -6   73.79    3.20
  -1   3   6   75.09    3.40
   1   3  -6   76.89    3.40
   1   3  -6   77.59    3.30
  -1   3   6   74.99    3.20
  -1   3   6   71.49    3.70
   0  -3  -6  150.88    5.50
   0  -3   6  134.69    4.80
   0  -3  -6  146.89    5.10
   0  -3  -6  147.89    5.10
   0  -3   6  136.09    5.60
   0  -3   6  135.29    4.70
   0   3  -6  133.09    5.30
   0   3  -6  140.09    5.10
   0   3  -6  142.99    5.00
   0   3   6  139.19    5.40
   0   3   6  140.99    4.80
   0   3   6  134.99    5.20
   0   3  -6  141.19    5.30
   0   3   6  144.69    5.10
  -1  -3  -6  606.54   17.70
   1  -3   6  611.74   18.70
  -1  -3  -6  634.04   18.30
   1  -3   6  641.84   17.40
  -1  -3  -6  604.44   17.80
   1   3   6  633.04   17.30
  -1   3  -6  597.04   18.30
  -1   3  -6  626.14   18.30
  -1   3  -6  652.43   18.00
   1   3   6  631.84   18.20
  -1   3  -6  651.03   17.80
   1   3   6  642.24   18.30
  -2  -3  -6   16.50    1.80
   2  -3   6   18.80    1.70
  -2  -3  -6   18.30    1.90
  -2  -3  -6   20.60    2.00
   2   3   6   15.60    1.80
   2   3   6   17.60    2.00
  -2   3  -6   17.30    1.90
  -2   3  -6   21.00    2.40
   3  -3   6   14.60    1.60
  -3  -3  -6   19.50    2.10
  -3  -3  -6   13.90    1.80
  -3   3  -6   12.60    1.70
   3   3   6   16.80    2.00
  -4  -3  -6    8.10    1.60
   4  -3   6    8.50    1.40
  -4   3  -6    7.10    1.60
   4   3   6    6.70    1.60
   5  -3   6   16.10    1.80
  -5  -3  -6   18.40    2.20
   5   3   6   17.70    2.30
  -5   3  -6   21.30    2.50
  -6  -3  -6   13.30    2.20
  -6   3  -6   17.80    2.50
   6   3   6   16.00    2.40
 -11  -4   6   30.80    3.30
 -11   4   6   32.80    3.70
  11   4  -6   33.70    3.60
 -10  -4   6    9.20    1.90
  10  -4  -6   10.50    1.80
 -10   4   6    4.40    2.00
  10   4  -6    9.50    2.20
  10   4  -6    5.80    2.00
  -9  -4   6   45.70    3.10
   9  -4  -6   47.50    3.30
  -9  -4   6   50.49    3.00
  -9   4   6   52.39    4.00
   9   4  -6   47.70    4.10
   8  -4  -6   29.80    2.80
  -8  -4   6   24.10    2.20
  -8  -4   6   22.70    2.10
   8   4  -6   23.90    2.30
   8   4  -6   29.90    3.00
  -8   4   6   28.60    3.10
  -7  -4   6   30.60    2.10
   7  -4  -6   26.00    2.60
  -7   4   6   31.50    2.90
   7   4  -6   30.80    2.20
   7   4  -6   27.50    2.70
   6  -4  -6    5.70    1.50
   6  -4  -6    1.50    1.30
  -6  -4   6    4.40    0.90
  -6   4   6    5.50    1.50
   6   4  -6    4.80    1.10
   6   4  -6    5.20    1.30
   6   4  -6    4.60    1.00
  -6   4   6    4.60    1.80
  -6   4   6    3.90    1.30
  -5  -4   6  132.19    4.30
  -5  -4   6  128.09    4.80
   5  -4  -6  142.49    6.20
   5  -4  -6  130.39    5.40
  -5   4   6  129.19    5.50
   5   4  -6  132.29    5.10
   5   4  -6  135.69    5.20
   5   4  -6  130.99    3.90
   5   4  -6  127.79    4.60
  -5   4   6  127.99    5.20
  -5   4   6  132.39    6.10
   4  -4  -6   22.70    2.20
   4  -4  -6   30.70    3.00
  -4  -4   6   26.90    1.50
   4  -4  -6   22.50    2.20
  -4  -4   6   24.30    1.80
  -4   4   6   24.10    2.80
  -4   4   6   27.00    2.10
   4   4  -6   26.00    1.30
  -4   4   6   26.50    2.30
   4   4  -6   28.90    2.00
   4   4  -6   27.20    2.10
   4   4  -6   24.50    1.70
   3  -4  -6   22.60    2.00
  -3  -4   6   25.90    1.50
   3  -4  -6   25.10    2.60
  -3  -4   6   18.90    1.70
   3  -4  -6   19.30    2.00
  -3  -4   6   22.50    1.40
  -3   4   6   23.80    1.90
  -3   4   6   24.90    1.90
   3   4  -6   21.50    1.30
   3   4  -6   22.10    1.60
  -3   4   6   22.10    2.40
   3   4  -6   20.50    1.80
   3   4  -6   24.20    1.80
  -3   4   6   26.00    2.10
   3   4  -6   19.90    1.40
   2  -4  -6   64.29    3.60
   2  -4  -6   69.99    3.30
  -2  -4   6   65.59    2.60
  -2  -4   6   66.49    2.60
  -2   4   6   66.09    3.70
   2   4  -6   71.09    3.20
  -2   4   6   62.89    3.00
   2   4  -6   71.39    3.10
  -2   4   6   63.69    3.00
   2   4  -6   67.99    2.70
  -2   4   6   66.19    3.20
   2   4  -6   66.29    2.90
   2   4  -6   65.39    2.90
   1  -4  -6  144.69    5.70
  -1  -4   6  150.48    4.80
   1  -4  -6  144.19    5.20
  -1  -4   6  149.19    4.90
  -1  -4   6  141.79    5.60
   1  -4  -6  143.99    5.30
  -1   4   6  140.09    5.30
   1   4  -6  143.69    5.20
  -1   4   6  152.28    5.00
   1   4  -6  143.49    5.30
  -1   4   6  146.89    5.80
   1   4  -6  148.89    5.20
  -1   4   6  146.49    5.20
   1   4  -6  139.69    5.30
   1   4  -6  144.19    4.90
   0  -4  -6  575.34   16.70
   0  -4   6  563.34   17.60
   0  -4  -6  598.54   17.40
   0  -4   6  594.04   16.40
   0  -4   6  575.54   16.50
   0  -4  -6  585.94   16.80
   0   4   6  575.54   16.70
   0   4  -6  579.54   17.20
   0   4   6  584.14   16.30
   0   4  -6  589.04   16.60
   0   4  -6  609.34   17.20
   0   4  -6  612.14   17.00
   0   4   6  612.54   17.50
   0   4   6  609.54   17.10
  -1  -4  -6   68.69    3.20
  -1  -4  -6   62.59    3.10
   1  -4   6   60.79    2.90
  -1  -4  -6   63.49    3.40
   1   4   6   65.99    3.30
  -1   4  -6   63.69    3.20
  -1   4  -6   65.99    3.70
   1   4   6   68.29    3.50
  -1   4  -6   61.39    3.00
   2  -4   6   17.40    1.70
  -2  -4  -6   21.10    2.00
  -2  -4  -6   16.30    1.80
  -2  -4  -6   23.00    2.30
  -2   4  -6   22.10    2.50
   2   4   6   22.10    2.20
  -2   4  -6   22.00    2.00
   2   4   6   24.40    2.10
   3  -4   6    3.40    1.00
  -3  -4  -6    0.90    1.10
  -3  -4  -6    3.20    1.10
   3   4   6    1.40    1.10
  -3   4  -6    1.40    1.10
  -4  -4  -6    1.20    1.20
   4  -4   6    1.50    1.10
  -4   4  -6    1.40    1.30
   4   4   6   -0.50    1.10
  -5  -4  -6    6.00    1.70
   5  -4   6    9.30    1.60
  -5   4  -6    7.40    1.80
   5   4   6    2.60    1.40
   6  -4   6    0.60    1.20
  -6  -4  -6    0.80    1.40
   6   4   6    1.40    1.50
  -6   4  -6    0.30    1.50
 -11  -5   6    1.80    1.70
 -11   5   6   -0.90    1.60
  11   5  -6    0.70    1.50
  10  -5  -6    1.60    1.40
 -10  -5   6    1.60    1.40
  10   5  -6    3.00    1.70
 -10   5   6    2.00    1.90
  10   5  -6    2.60    1.60
   9  -5  -6   63.79    4.00
  -9  -5   6   66.69    3.50
  -9   5   6   67.29    4.50
   9   5  -6   66.09    3.50
   8  -5  -6   21.40    2.70
  -8  -5   6   23.80    1.90
  -8  -5   6   24.60    2.10
  -8   5   6   32.50    3.20
   8   5  -6   23.70    2.70
   8   5  -6   23.40    2.00
   7  -5  -6   22.70    2.60
  -7  -5   6   18.30    1.70
  -7   5   6   20.50    2.40
   7   5  -6   15.80    2.10
   7   5  -6   21.50    1.80
  -6  -5   6  165.08    5.70
   6  -5  -6  164.28    6.60
  -6   5   6  180.18    7.70
  -6   5   6  162.48    6.40
   6   5  -6  170.88    6.30
   6   5  -6  169.38    5.60
  -5  -5   6   15.70    1.20
  -5  -5   6   15.40    1.50
   5  -5  -6   16.40    2.50
   5  -5  -6   19.50    2.40
  -5   5   6   17.70    2.00
   5   5  -6   15.80    1.70
  -5   5   6   14.70    2.60
   5   5  -6   14.70    1.40
   5   5  -6   15.20    1.70
  -5   5   6   15.90    2.10
   4  -5  -6   28.80    2.40
   4  -5  -6   32.60    2.90
   4  -5  -6   30.30    2.50
  -4  -5   6   31.20    1.60
  -4  -5   6   27.50    1.90
   4   5  -6   29.70    2.10
  -4   5   6   35.40    2.60
  -4   5   6   33.80    2.30
   4   5  -6   29.30    1.50
   4   5  -6   29.50    1.80
  -4   5   6   22.10    2.60
   4   5  -6   29.80    2.10
   3  -5  -6    3.60    1.20
   3  -5  -6    5.30    1.20
  -3  -5   6    6.20    0.90
  -3  -5   6    6.40    0.80
  -3  -5   6    3.80    0.90
   3  -5  -6    5.80    1.40
  -3   5   6    4.60    1.50
   3   5  -6    6.10    1.00
   3   5  -6    4.60    0.90
  -3   5   6    6.40    1.20
   3   5  -6    6.50    1.00
  -3   5   6    7.10    1.20
   3   5  -6    4.90    0.90
   2  -5  -6    2.40    1.10
   2  -5  -6    2.10    1.20
   2  -5  -6    2.30    1.00
  -2  -5   6    2.90    0.80
  -2  -5   6    3.20    0.70
  -2  -5   6    2.00    0.90
   2   5  -6    3.20    0.90
   2   5  -6    3.50    0.90
   2   5  -6    4.00    0.90
  -2   5   6    2.90    0.90
  -2   5   6    3.90    1.30
  -2   5   6    3.10    0.90
   2   5  -6    3.70    0.90
  -2   5   6    3.40    1.00
   2   5  -6    4.10    0.70
   1  -5  -6  506.55   14.70
  -1  -5   6  508.05   15.20
  -1  -5   6  497.65   14.10
   1  -5  -6  510.15   14.70
  -1  -5   6  496.55   14.10
   1  -5  -6  507.35   15.30
   1   5  -6  509.15   14.80
   1   5  -6  521.35   14.80
  -1   5   6  503.95   14.00
  -1   5   6  489.75   14.70
   1   5  -6  511.45   14.10
   1   5  -6  514.75   14.60
  -1   5   6  505.55   15.40
   1   5  -6  470.25   15.00
  -1   5   6  490.15   14.50
   0  -5   6  103.39    4.00
   0  -5  -6  104.49    4.30
   0  -5  -6  110.89    4.30
   0  -5  -6  113.29    4.80
   0  -5   6  101.59    3.90
   0   5  -6  101.69    4.60
   0   5   6  103.19    4.10
   0   5   6  108.89    4.40
   0   5   6  102.39    4.80
   0   5  -6  102.09    4.00
   0   5  -6  109.39    4.30
   0   5  -6  100.89    4.40
  -1  -5  -6   36.10    2.60
  -1  -5  -6   41.50    2.50
   1  -5   6   38.50    2.20
  -1  -5  -6   37.00    2.40
   1   5   6   40.20    2.90
   1   5   6   40.90    2.60
  -1   5  -6   36.10    2.50
  -1   5  -6   35.80    2.30
  -1   5  -6   39.30    2.90
   2  -5   6    5.60    1.20
  -2  -5  -6    3.90    1.20
  -2  -5  -6    4.60    1.10
  -2  -5  -6    7.70    1.40
  -2   5  -6    5.20    1.60
  -2   5  -6    4.90    1.20
   2   5   6    7.90    1.60
  -3  -5  -6   14.80    1.80
   3  -5   6   17.00    1.80
  -3  -5  -6   19.80    2.10
  -3   5  -6   17.20    2.00
   3   5   6   13.80    1.90
   4  -5   6   12.00    1.80
  -4  -5  -6    8.30    1.70
   4   5   6   10.80    2.00
  -4   5  -6    7.00    1.60
  -5  -5  -6    6.30    1.60
   5  -5   6    3.60    1.40
  -5   5  -6    4.20    1.60
   5   5   6    8.80    1.90
   6  -5   6    9.80    1.70
  -6  -5  -6   10.70    2.10
   6   5   6    7.80    1.90
  -6   5  -6    7.10    1.90
 -10  -6   6   36.40    3.00
  10  -6  -6   39.20    3.60
  10   6  -6   31.70    2.50
 -10   6   6   36.00    3.80
  10   6  -6   38.00    3.30
   9  -6  -6    6.40    1.90
  -9  -6   6    6.10    1.50
  -9   6   6    7.70    2.10
   9   6  -6    4.50    1.60
   9   6  -6    4.00    1.20
   8  -6  -6   15.80    2.50
   8   6  -6   15.10    2.20
   8   6  -6   17.30    1.70
  -8   6   6   15.90    2.50
  -7  -6   6    9.50    1.20
   7  -6  -6    5.00    1.70
  -7   6   6    9.40    1.90
   7   6  -6    9.20    1.70
   7   6  -6   10.60    1.20
  -6  -6   6    4.90    0.80
  -6  -6   6    5.00    0.90
   6  -6  -6    3.30    1.50
  -6   6   6    7.50    2.10
  -6   6   6    5.10    1.50
   6   6  -6    5.20    0.90
   6   6  -6    5.50    1.30
  -5  -6   6  364.16   11.10
  -5  -6   6  377.26   10.60
   5  -6  -6  378.36   12.10
   5   6  -6  378.26   10.90
   5   6  -6  366.86   11.40
  -5   6   6  381.76   11.60
  -5   6   6  384.76   13.30
  -4  -6   6   35.30    2.20
  -4  -6   6   38.80    1.80
   4  -6  -6   36.50    2.80
   4  -6  -6   37.80    3.20
   4  -6  -6   38.30    2.90
  -4   6   6   38.00    2.80
  -4   6   6   42.20    2.50
   4   6  -6   38.20    2.10
   4   6  -6   35.30    2.30
   4   6  -6   40.30    2.40
  -4   6   6   42.90    3.60
   3  -6  -6   71.19    4.20
  -3  -6   6   77.09    2.90
   3  -6  -6   70.19    3.70
   3  -6  -6   71.49    3.80
  -3  -6   6   72.39    2.70
  -3  -6   6   74.89    3.50
  -3   6   6   76.59    3.70
   3   6  -6   77.59    3.40
  -3   6   6   76.09    3.20
   3   6  -6   74.19    3.20
  -3   6   6   85.39    4.70
   3   6  -6   75.99    3.30
   2  -6  -6    2.30    1.10
  -2  -6   6    2.10    0.90
   2  -6  -6    1.00    1.20
   2  -6  -6    0.90    1.00
  -2  -6   6    2.50    0.80
  -2  -6   6    2.40    0.60
  -2   6   6    3.50    1.00
   2   6  -6    2.30    0.80
  -2   6   6    0.80    1.20
   2   6  -6    2.20    0.80
   2   6  -6    1.50    0.90
  -2   6   6    2.50    1.20
   2   6  -6    3.30    1.00
  -1  -6   6   99.59    3.70
   1  -6  -6  103.99    4.80
   1  -6  -6   95.39    4.20
   1  -6  -6  100.89    4.20
  -1  -6   6   91.89    3.50
   1   6  -6  101.09    4.10
  -1   6   6   92.49    4.00
   1   6  -6   82.89    4.10
  -1   6   6   96.39    4.10
   1   6  -6   94.39    4.10
  -1   6   6  105.69    4.90
   0  -6   6   96.49    3.70
   0  -6  -6   94.39    4.50
   0  -6  -6   93.79    4.00
   0  -6  -6   98.39    4.10
   0   6   6   91.39    4.00
   0   6  -6   97.29    4.20
   0   6   6   93.79    4.70
   0   6   6   99.89    4.50
   0   6  -6   93.49    4.60
   0   6  -6   94.39    3.60
  -1  -6  -6    9.30    1.60
  -1  -6  -6    5.10    1.20
   1  -6   6    5.10    1.10
  -1  -6  -6    8.30    1.40
   1   6   6    6.10    1.60
  -1   6  -6    8.20    1.80
  -1   6  -6    7.00    1.40
  -1   6  -6    7.60    1.20
   2  -6   6    3.90    1.20
  -2  -6  -6    8.50    1.60
  -2  -6  -6    6.50    1.40
   2   6   6    8.30    1.70
  -2   6  -6    5.90    1.30
  -3  -6  -6    9.70    1.60
   3  -6   6   10.80    1.60
  -3  -6  -6   11.40    1.70
  -3   6  -6    8.90    1.60
   3   6   6    9.10    1.90
  -4  -6  -6   25.80    2.50
   4  -6   6   25.40    2.40
  -4   6  -6   27.80    2.80
   4   6   6   31.00    3.00
  -5  -6  -6    2.90    1.60
   5  -6   6    5.00    1.50
  -5   6  -6    4.20    1.60
   5   6   6    1.70    1.50
 -10  -7   6   19.20    2.90
  10  -7  -6   18.80    2.70
 -10   7   6   18.70    2.90
  10   7  -6   17.20    2.10
  10   7  -6   16.30    1.70
   9  -7  -6    2.50    1.70
  -9  -7   6    0.30    1.00
   9   7  -6   -0.40    1.10
   9   7  -6    0.30    0.80
  -9   7   6   -1.00    1.40
   8  -7  -6   12.90    2.50
  -8   7   6   14.30    2.30
   8   7  -6   11.90    1.90
   8   7  -6   12.70    1.30
   7  -7  -6   10.20    2.10
  -7   7   6   12.10    1.90
   7   7  -6   12.00    1.80
   7   7  -6   10.30    1.20
   6  -7  -6   39.50    3.60
  -6  -7   6   36.70    1.80
  -6  -7   6   39.30    2.10
   6   7  -6   37.70    2.60
  -6   7   6   45.90    4.70
   6   7  -6   41.90    2.10
  -6   7   6   42.20    2.90
  -5  -7   6    7.30    1.10
   5  -7  -6   11.00    2.00
  -5  -7   6    7.50    0.90
   5   7  -6    7.80    1.10
  -5   7   6    8.70    1.40
  -5   7   6    5.90    2.10
   5   7  -6    8.70    1.40
   4  -7  -6   42.10    3.10
  -4  -7   6   43.90    2.50
  -4  -7   6   41.90    2.00
   4  -7  -6   45.00    3.20
   4  -7  -6   42.50    3.60
  -4   7   6   39.00    3.20
  -4   7   6   45.60    3.80
   4   7  -6   37.10    2.20
   4   7  -6   42.60    2.50
  -4   7   6   42.90    3.90
  -3  -7   6    5.90    0.90
   3  -7  -6    4.70    1.50
   3  -7  -6    2.20    1.30
  -3  -7   6    6.20    1.30
   3  -7  -6    4.60    1.50
   3   7  -6    5.40    1.10
   3   7  -6    4.30    1.00
  -3   7   6    6.00    1.90
  -3   7   6    5.50    1.10
  -2  -7   6  103.79    3.90
   2  -7  -6  102.09    5.20
   2  -7  -6  110.39    4.80
   2  -7  -6  111.49    4.70
   2   7  -6  108.79    4.30
   2   7  -6  105.59    4.50
  -2   7   6  114.09    5.60
  -2   7   6  108.59    4.50
   2   7  -6  114.19    4.40
  -1  -7   6   11.20    1.20
   1  -7  -6    9.50    1.50
  -1  -7   6    9.70    1.20
   1  -7  -6    9.50    1.80
   1  -7  -6    7.50    1.50
  -1   7   6    8.60    1.90
   1   7  -6   12.30    1.50
   1   7  -6   10.50    1.40
   0  -7  -6   21.20    2.10
   0  -7  -6   17.70    1.90
   0  -7   6   18.00    1.70
   0  -7  -6   20.20    2.30
   0   7  -6   20.60    2.10
   0   7   6   19.00    2.50
  -1  -7  -6   -0.70    1.00
  -1  -7  -6   -0.30    0.90
   1  -7   6    0.80    0.90
  -1   7  -6    1.10    1.00
   1   7   6    1.60    1.30
  -2  -7  -6   18.10    2.20
   2  -7   6   20.40    2.00
  -2  -7  -6   22.50    2.20
   2   7   6   19.90    2.50
  -3  -7  -6   21.50    2.20
   3  -7   6   20.90    2.30
   3   7   6   22.30    2.70
  -4  -7  -6    1.90    1.30
   4  -7   6    1.70    1.30
   4   7   6    1.20    1.40
   5  -7   6    0.40    1.30
  -5  -7  -6   -0.90    1.20
   5   7   6    0.20    1.40
   9  -8  -6    4.20    1.90
   9   8  -6    1.80    0.70
   9   8  -6    1.70    1.00
   8  -8  -6    3.70    2.00
   8   8  -6    3.50    1.20
   8   8  -6    5.30    0.90
   7  -8  -6    4.30    2.00
  -7  -8   6    3.50    0.80
   7   8  -6    3.60    1.20
   7   8  -6    2.40    0.70
  -6  -8   6   37.30    1.80
   6  -8  -6   32.30    3.30
   6   8  -6   31.40    1.90
  -6   8   6   32.90    4.40
   6   8  -6   39.20    2.60
  -5  -8   6    8.70    1.00
  -5  -8   6    8.10    1.20
   5  -8  -6    7.70    1.90
  -5   8   6    5.90    2.20
   5   8  -6    7.20    1.10
   5   8  -6    8.50    1.40
  -4  -8   6   15.40    1.30
   4  -8  -6   12.40    2.20
  -4  -8   6   14.10    1.60
  -4   8   6   17.10    3.00
   4   8  -6   14.30    1.60
   4   8  -6   14.30    1.60
   3  -8  -6   70.99    4.50
   3  -8  -6   69.79    4.10
  -3  -8   6   71.99    2.90
   3   8  -6   72.79    3.50
  -3   8   6   71.49    4.80
   3   8  -6   68.99    3.20
   2  -8  -6   82.49    4.30
  -2  -8   6   85.99    3.40
   2  -8  -6   89.19    4.80
  -2   8   6   84.89    5.10
   2   8  -6   93.69    3.90
  -1  -8   6    1.80    0.90
   1  -8  -6    1.20    1.20
   1  -8  -6    0.70    1.10
  -1   8   6    0.90    1.50
   1   8  -6    0.90    0.90
   0  -8  -6   13.20    2.10
   0  -8   6   14.10    1.70
   0  -8  -6   14.90    2.00
   0   8   6   14.50    2.40
   0   8  -6   14.30    1.90
  -1  -8  -6   29.50    2.60
   1  -8   6   25.70    2.30
   1   8   6   27.50    3.10
  -1   8  -6   26.30    2.60
   2  -8   6    7.10    1.50
  -2  -8  -6    7.30    1.60
  -2   8  -6    5.70    2.10
   2   8   6    8.20    2.00
   3  -8   6    3.10    1.40
  -3  -8  -6    5.40    1.50
   3   8   6    4.40    1.70
  -4  -8  -6    0.60    1.20
   4  -8   6    0.50    1.30
   4   8   6   -0.60    1.40
   8  -9  -6    3.00    2.00
   7  -9  -6    2.90    2.00
   7   9  -6    0.90    0.70
   7   9  -6    0.80    1.00
   6  -9  -6    8.50    2.30
  -6  -9   6    8.30    1.00
   6   9  -6    9.50    1.40
   6   9  -6    8.10    1.20
  -5  -9   6    9.10    1.10
   5  -9  -6   10.60    2.30
   5   9  -6   10.80    1.50
  -5   9   6   11.70    2.80
   5   9  -6    7.20    1.20
  -4  -9   6    5.40    0.90
   4  -9  -6    3.80    1.80
  -4   9   6    5.80    2.30
   4   9  -6    4.00    1.10
   4   9  -6    5.30    1.20
   3  -9  -6    6.70    1.90
  -3  -9   6   10.50    1.20
   3   9  -6    9.80    1.40
   3   9  -6    7.10    1.40
  -3   9   6   10.10    2.40
  -2  -9   6    7.90    1.20
   2  -9  -6   11.50    2.20
   2  -9  -6   12.10    2.10
   2   9  -6   10.30    1.50
  -2   9   6   11.40    2.50
   1  -9  -6    1.00    1.30
  -1  -9   6    2.60    1.00
   1  -9  -6    0.70    1.20
  -1   9   6    0.00    1.60
   1   9  -6    2.50    1.10
   0  -9  -6   17.40    2.20
   0  -9   6   16.90    1.80
   0   9   6   20.60    2.80
   0   9  -6   20.80    2.20
  -1  -9  -6   16.90    2.20
   1  -9   6   24.00    2.20
  -1   9  -6   24.10    2.50
   1   9   6   19.20    2.70
   2  -9   6    9.70    1.80
  -2  -9  -6    7.70    1.70
  -2   9  -6    8.60    2.20
   2   9   6   10.10    2.20
   3  -9   6    1.70    1.30
  -3  -9  -6    3.20    1.40
   3   9   6    1.10    1.60
   7 -10  -6    6.20    2.20
   6 -10  -6    6.00    2.20
   6  10  -6    5.30    1.10
   6  10  -6    7.10    1.20
   5 -10  -6   10.90    2.50
  -5 -10   6   11.80    1.20
   5  10  -6    8.20    1.40
  -5  10   6    9.70    2.60
   5  10  -6    9.70    1.40
  -4 -10   6    8.60    1.20
   4 -10  -6    8.80    2.30
  -4  10   6   12.40    2.90
   4  10  -6    7.30    1.30
   4  10  -6    9.10    1.60
   3 -10  -6    6.30    2.00
  -3 -10   6    6.90    1.20
  -3  10   6    6.10    2.30
   3  10  -6    5.30    1.20
   3  10  -6    6.60    1.50
   2 -10  -6    6.60    1.90
  -2 -10   6    5.70    1.20
  -2  10   6    4.40    2.00
   2  10  -6    4.70    1.20
  -1 -10   6    2.40    1.10
   1 -10  -6    2.70    1.50
   1  10  -6    2.80    1.10
  -1  10   6    2.90    1.90
   0 -10   6   16.30    1.90
   0 -10  -6   16.40    2.40
   0  10  -6   17.00    2.00
   0  10   6   17.30    2.80
   1 -10   6    7.00    1.50
  -1 -10  -6    9.00    1.90
   1  10   6    5.10    2.00
  -1  10  -6    4.80    1.50
  -2 -10  -6    2.60    1.50
   2 -10   6    3.50    1.40
   2  10   6    3.70    1.80
  -2  10  -6    3.30    1.90
   6 -11  -6    4.70    2.10
   5 -11  -6   -2.20    1.50
   5  11  -6    0.20    0.90
   5  11  -6    0.70    0.90
  -5  11   6   -1.10    2.00
   4 -11  -6   -0.50    1.80
  -4 -11   6    2.00    0.80
   4  11  -6    3.00    1.20
  -4  11   6   -0.20    1.90
   4  11  -6    0.60    0.90
  -3 -11   6    1.90    0.90
   3 -11  -6    0.30    1.70
   3  11  -6    1.40    1.00
  -3  11   6    4.60    2.30
   3  11  -6    2.90    1.30
   2 -11  -6   14.40    2.50
  -2 -11   6   19.20    1.90
  -2  11   6   17.10    3.00
   2  11  -6   18.00    1.90
   1 -11  -6   16.70    2.50
  -1 -11   6   15.10    1.80
   1  11  -6   12.70    1.80
  -1  11   6   16.30    2.90
   0 -11   6    4.60    1.40
   0 -11  -6    5.30    1.80
   0  11  -6    5.80    1.40
   0  11   6    3.50    2.00
  -1 -11  -6   15.80    2.30
   1 -11   6   15.40    2.00
  -1  11  -6   12.10    2.00
   1  11   6   13.80    2.60
  -3 -12   6    1.60    1.00
   3 -12  -6   -0.60    1.70
   3  12  -6    0.90    1.30
   3  12  -6    1.40    1.00
   3  12  -6    0.60    1.30
  -3  12   6    2.00    2.10
  -2 -12   6    3.90    1.20
   2 -12  -6    3.10    1.80
   2  12  -6    6.30    1.40
  -2  12   6    2.20    2.00
 -12   0   7    5.00    2.30
 -11   0   7    0.80    1.90
  11   0  -7   -1.70    1.80
 -10   0   7    2.30    1.80
  10   0  -7    0.60    2.20
  -9   0   7    5.80    1.60
   9   0  -7    9.20    2.70
   8   0  -7   23.30    2.40
   8   0  -7   24.30    3.10
  -8   0   7   22.80    2.50
   7   0  -7   21.60    1.90
   7   0  -7   26.50    3.10
  -7   0   7   18.30    2.10
   7   0  -7   21.80    1.90
  -7   0   7   18.90    2.10
  -6   0   7  888.71   25.90
   6   0  -7  893.51   26.50
  -6   0   7  927.31   25.60
   6   0  -7  906.51   26.50
   6   0  -7  934.61   25.30
   6   0  -7  939.11   25.10
  -5   0   7  114.79    4.80
   5   0  -7  111.19    4.20
   5   0  -7  110.69    5.20
   5   0  -7  113.09    5.20
  -5   0   7  116.99    4.60
   5   0  -7  117.09    4.60
   4   0  -7  163.58    6.20
  -4   0   7  162.88    5.90
   4   0  -7  157.78    5.70
  -4   0   7  150.18    6.30
   4   0  -7  155.08    6.20
   4   0  -7  161.78    5.30
  -3   0   7    4.40    1.20
   3   0  -7    7.40    1.10
  -3   0   7    6.10    1.20
   3   0  -7    7.30    1.30
   3   0  -7   10.90    1.60
   3   0  -7    9.30    1.50
   2   0  -7   31.10    2.40
  -2   0   7   33.00    2.20
   2   0  -7   34.50    2.40
  -2   0   7   31.60    2.50
   2   0  -7   30.40    2.30
   2   0  -7   29.60    1.90
  -2   0   7   30.00    2.20
   1   0  -7    7.40    1.40
  -1   0   7    7.80    1.30
   1   0  -7    6.50    1.30
   1   0  -7    8.10    1.20
   1   0  -7    9.60    1.40
  -1   0   7    8.10    1.40
   0   0  -7  606.44   17.60
   0   0  -7  601.64   17.20
   0   0   7  603.74   17.50
   0   0  -7  577.24   17.10
   0   0   7  602.54   17.80
   1   0   7   12.20    1.60
  -1   0  -7   15.50    1.90
  -1   0  -7   17.90    2.00
   2   0   7    9.40    1.70
  -2   0  -7    9.50    1.60
  -3   0  -7    4.50    1.50
  -4   0  -7    4.40    1.70
  -5   0  -7    8.30    1.90
 -12  -1   7    7.10    2.50
  12   1  -7    1.20    2.20
  12   1  -7    3.60    2.20
 -12   1   7    4.90    2.20
 -11  -1   7    3.20    2.00
 -11   1   7   -0.20    1.80
  11   1  -7    1.60    2.10
 -10  -1   7    7.90    2.10
  10  -1  -7    7.10    2.70
  10   1  -7    6.30    2.70
 -10   1   7    8.20    2.10
  -9  -1   7   11.00    2.10
   9  -1  -7    9.80    2.80
  -9   1   7   13.50    2.40
   9   1  -7   14.50    2.80
  -8  -1   7   33.70    2.80
   8  -1  -7   23.50    3.00
   8  -1  -7   30.50    2.30
   8   1  -7   30.70    3.50
  -8   1   7   21.30    2.40
   8   1  -7   25.00    1.90
   7  -1  -7  124.79    6.10
  -7  -1   7  125.59    5.10
   7  -1  -7  131.09    5.00
  -7  -1   7  121.19    5.30
   7  -1  -7  115.99    4.80
   7   1  -7  129.39    5.80
   7   1  -7  126.59    4.50
   7   1  -7  123.19    4.30
   7   1  -7  121.69    5.80
  -7   1   7  123.89    5.30
   6  -1  -7  511.45   16.60
   6  -1  -7  527.35   16.60
   6  -1  -7  531.65   15.40
  -6  -1   7  530.55   15.50
   6  -1  -7  540.45   15.60
   6   1  -7  510.45   16.30
  -6   1   7  534.75   15.80
   6   1  -7  530.65   14.90
   6   1  -7  547.95   15.10
  -6   1   7  547.35   16.20
   6   1  -7  536.05   16.40
   5  -1  -7   65.49    3.10
   5  -1  -7   63.29    3.40
  -5  -1   7   73.19    3.50
   5  -1  -7   66.69    3.90
   5  -1  -7   64.19    3.90
   5   1  -7   64.79    2.70
  -5   1   7   66.59    3.40
   5   1  -7   66.39    3.10
   5   1  -7   67.59    3.80
   5   1  -7   70.19    4.40
  -5   1   7   63.69    3.50
   5   1  -7   62.19    3.70
   4  -1  -7  138.69    5.90
  -4  -1   7  147.39    5.50
   4  -1  -7  145.39    5.90
   4  -1  -7  144.69    5.50
   4  -1  -7  147.79    5.10
   4   1  -7  141.89    5.70
  -4   1   7  141.39    5.40
  -4   1   7  142.39    6.00
   4   1  -7  144.49    5.90
   4   1  -7  146.69    4.80
   4   1  -7  145.89    5.20
  -4   1   7  150.38    5.60
   4   1  -7  145.29    5.80
   3  -1  -7   21.50    2.10
   3  -1  -7   25.30    2.50
  -3  -1   7   25.50    2.00
   3  -1  -7   26.50    1.80
   3  -1  -7   31.40    2.80
  -3   1   7   21.70    2.30
   3   1  -7   27.60    1.70
   3   1  -7   25.60    2.30
   3   1  -7   24.90    2.10
  -3   1   7   23.30    2.20
   3   1  -7   28.90    2.10
   2  -1  -7   46.60    2.80
   2  -1  -7   41.90    2.70
   2  -1  -7   47.40    2.90
  -2  -1   7   42.90    2.80
   2  -1  -7   47.30    2.40
  -2  -1   7   42.30    2.50
  -2  -1   7   44.40    2.70
  -2   1   7   46.10    3.00
  -2   1   7   48.10    2.80
  -2   1   7   43.40    2.70
   2   1  -7   43.00    2.70
   2   1  -7   46.90    2.80
   2   1  -7   47.80    2.70
   2   1  -7   46.30    2.30
  -1  -1   7   23.00    1.80
  -1  -1   7   15.50    1.90
  -1  -1   7   18.30    1.60
   1  -1  -7   20.20    1.70
  -1  -1   7   23.30    2.10
   1  -1  -7   21.40    2.20
   1  -1  -7   21.40    2.10
  -1   1   7   28.00    2.50
   1   1  -7   21.90    1.70
   1   1  -7   16.90    1.80
  -1   1   7   21.20    2.10
   1   1  -7   21.90    2.00
   1   1  -7   24.50    2.20
   0  -1   7   94.49    4.40
   0  -1  -7   91.29    3.90
   0  -1   7   94.49    3.60
   0  -1  -7   93.59    4.30
   0  -1  -7   86.39    3.90
   0  -1   7   80.79    4.40
   0   1  -7   85.09    4.10
   0   1   7   92.79    4.30
   0   1  -7   85.49    3.90
   0   1  -7   91.99    4.00
   0   1   7   92.89    4.30
  -1  -1  -7   43.90    2.70
  -1  -1  -7   41.90    2.60
   1  -1   7   47.40    2.50
   1   1   7   48.50    3.00
  -1   1  -7   45.00    2.90
  -1   1  -7   38.60    2.70
   2  -1   7   -1.20    0.80
  -2  -1  -7   -0.30    1.00
  -2   1  -7   -0.80    1.00
   2   1   7    0.00    0.90
  -3  -1  -7   74.79    3.90
   3  -1   7   69.69    3.20
  -3   1  -7   69.49    3.80
   3   1   7   73.89    4.00
  -4  -1  -7    8.80    1.80
   4  -1   7    7.50    1.60
  -4   1  -7    9.30    1.90
  -5  -1  -7    3.30    1.60
  -5   1  -7    2.10    1.60
 -11  -2   7    9.30    2.30
 -11   2   7    8.90    2.50
  11   2  -7    4.10    2.30
 -10  -2   7    5.60    2.00
 -10   2   7    7.10    2.20
  10   2  -7    6.00    2.40
  -9  -2   7   48.70    3.50
   9  -2  -7   53.89    3.10
   9   2  -7   55.79    4.60
  -9   2   7   51.59    3.90
   8  -2  -7   90.99    4.10
   8  -2  -7   78.29    5.40
  -8  -2   7   81.29    4.10
  -8  -2   7   82.19    4.20
  -8   2   7   91.89    4.70
   8   2  -7   77.19    4.80
   7  -2  -7   21.10    2.20
   7  -2  -7   29.20    3.40
  -7  -2   7   22.80    2.20
  -7  -2   7   21.90    2.20
   7   2  -7   26.10    2.90
   7   2  -7   23.50    1.50
  -7   2   7   17.80    2.20
   7   2  -7   25.50    2.70
   6  -2  -7  110.79    5.50
   6  -2  -7   91.29    6.20
   6  -2  -7  107.49    4.50
   6  -2  -7  113.29    4.80
  -6  -2   7  111.89    4.60
   6   2  -7  102.69    5.00
   6   2  -7  106.59    5.00
  -6   2   7  103.79    4.70
   6   2  -7  113.29    3.70
   6   2  -7  106.89    5.00
  -6   2   7  103.79    4.90
   6   2  -7  107.29    3.70
   5  -2  -7  415.66   12.50
   5  -2  -7  407.56   13.30
   5  -2  -7  395.76   13.10
   5  -2  -7  413.76   12.20
  -5   2   7  397.36   12.40
  -5   2   7  411.26   12.70
   5   2  -7  402.06   12.80
   5   2  -7  408.36   12.10
   5   2  -7  381.96   11.60
   5   2  -7  400.96   12.70
   5   2  -7  419.06   11.40
  -5   2   7  398.36   13.90
   4  -2  -7   38.50    3.00
   4  -2  -7   39.70    2.40
  -4  -2   7   43.00    2.60
   4  -2  -7   41.80    3.10
   4  -2  -7   41.60    2.80
  -4   2   7   39.10    2.60
   4   2  -7   40.70    2.40
   4   2  -7   41.60    2.80
  -4   2   7   40.80    2.60
   4   2  -7   43.50    2.70
   4   2  -7   39.00    2.30
  -4   2   7   34.20    3.00
   4   2  -7   42.60    2.00
  -3  -2   7  111.49    4.30
  -3  -2   7  120.29    4.10
  -3  -2   7  111.69    4.70
   3  -2  -7  120.09    5.10
   3  -2  -7  120.89    5.20
   3  -2  -7  114.79    4.70
   3  -2  -7  114.89    4.40
   3   2  -7  116.29    4.40
   3   2  -7  119.19    4.70
   3   2  -7  111.49    4.80
  -3   2   7  110.49    4.70
   3   2  -7  117.79    4.10
  -3   2   7  116.59    5.20
  -3   2   7  111.09    4.50
  -2  -2   7   31.40    2.00
   2  -2  -7   33.30    2.40
   2  -2  -7   30.80    2.50
  -2  -2   7   30.70    1.90
   2  -2  -7   31.20    2.00
  -2   2   7   35.50    2.70
   2   2  -7   33.90    2.00
   2   2  -7   34.30    2.30
  -2   2   7   31.60    2.30
  -2   2   7   33.80    2.30
   2   2  -7   29.80    2.20
   2   2  -7   34.30    2.40
   1  -2  -7   90.79    4.30
   1  -2  -7   91.19    3.70
   1  -2  -7   89.29    3.90
  -1  -2   7   85.79    3.70
  -1  -2   7   91.49    4.20
  -1  -2   7   89.39    3.50
   1   2  -7   87.89    3.70
  -1   2   7   89.99    4.10
   1   2  -7   88.49    4.10
  -1   2   7   89.59    3.80
   1   2  -7   89.89    3.80
  -1   2   7   88.59    4.30
   1   2  -7   94.39    4.00
   0  -2   7  192.78    6.20
   0  -2  -7  188.28    6.60
   0  -2  -7  187.68    7.00
   0  -2  -7  187.68    6.50
   0  -2   7  180.08    7.20
   0   2  -7  190.28    6.70
   0   2  -7  197.18    6.60
   0   2   7  199.18    7.10
   0   2   7  185.98    6.90
   0   2  -7  195.58    6.70
  -1  -2  -7   86.49    4.00
  -1  -2  -7   90.79    4.00
   1  -2   7   93.09    3.70
  -1  -2  -7   89.09    4.40
  -1   2  -7   90.19    4.00
   1   2   7   94.79    4.40
  -1   2  -7   89.89    4.30
  -2  -2  -7   46.70    3.00
   2  -2   7   52.89    2.70
   2   2   7   50.39    3.30
  -2   2  -7   52.49    3.10
   3  -2   7    4.80    1.20
  -3  -2  -7    5.80    1.50
   3   2   7    5.80    1.50
  -3   2  -7    5.70    1.50
  -4  -2  -7   20.50    2.40
   4  -2   7   20.70    2.00
  -4   2  -7   23.50    2.70
   4   2   7   18.30    2.40
  -5  -2  -7   19.60    2.60
  -5   2  -7   17.90    2.50
 -11  -3   7   18.70    2.80
 -11   3   7   17.90    3.20
  11   3  -7   24.20    3.50
 -10  -3   7    5.00    1.80
 -10   3   7    6.70    2.30
  10   3  -7    9.80    2.70
   9  -3  -7   50.39    3.30
  -9  -3   7   53.19    3.50
   9   3  -7   52.59    4.60
  -9   3   7   49.00    4.00
  -8  -3   7   21.50    2.30
  -8  -3   7   25.90    2.30
   8  -3  -7   24.60    2.50
   8   3  -7   21.20    2.80
  -8   3   7   25.50    2.90
  -7  -3   7  132.39    5.20
   7  -3  -7  128.49    5.50
   7   3  -7  124.29    5.70
   7   3  -7  125.29    5.60
  -7   3   7  128.69    5.60
   6  -3  -7   96.59    4.50
  -6  -3   7   94.29    4.10
   6  -3  -7   88.09    4.20
   6   3  -7   90.29    4.00
   6   3  -7  102.39    4.60
  -6   3   7   87.29    4.30
   6   3  -7   96.99    4.60
   6   3  -7   92.39    3.10
   5  -3  -7   85.89    4.00
  -5  -3   7   86.49    3.90
   5  -3  -7   86.09    4.70
   5  -3  -7   91.09    4.30
   5   3  -7   83.89    3.10
  -5   3   7   91.79    4.90
  -5   3   7   94.89    4.20
  -5   3   7   85.19    4.30
   5   3  -7   87.19    3.70
   5   3  -7   86.99    4.20
   5   3  -7   90.19    4.20
   5   3  -7   92.39    3.10
  -4  -3   7   65.09    2.80
   4  -3  -7   71.79    4.10
   4  -3  -7   65.39    3.20
   4  -3  -7   58.89    3.50
  -4  -3   7   61.99    3.20
   4   3  -7   59.19    2.90
   4   3  -7   59.99    2.70
  -4   3   7   70.59    3.60
   4   3  -7   65.09    2.60
   4   3  -7   65.79    3.40
  -4   3   7   70.79    4.20
   4   3  -7   69.29    3.50
  -4   3   7   66.39    3.40
  -3  -3   7  113.39    4.20
   3  -3  -7  124.59    5.50
   3  -3  -7  119.39    4.70
   3  -3  -7  123.79    5.00
  -3  -3   7  124.59    4.90
  -3  -3   7  120.89    4.40
   3   3  -7  122.19    4.80
   3   3  -7  125.59    5.00
   3   3  -7  121.29    5.00
   3   3  -7  123.49    4.30
  -3   3   7  121.79    5.50
  -3   3   7  126.79    4.80
  -3   3   7  124.09    5.00
   3   3  -7  116.99    4.40
  -2  -3   7  227.18    7.90
  -2  -3   7  234.68    7.10
   2  -3  -7  221.78    7.70
   2  -3  -7  233.48    8.30
  -2  -3   7  220.18    7.20
   2  -3  -7  238.38    7.50
  -2   3   7  235.88    8.40
  -2   3   7  230.88    7.50
   2   3  -7  235.08    7.70
   2   3  -7  228.58    7.40
  -2   3   7  243.28    7.90
   2   3  -7  209.98    7.20
   2   3  -7  224.68    7.80
  -1  -3   7   10.30    1.30
  -1  -3   7   12.50    1.30
   1  -3  -7   13.70    1.80
  -1  -3   7   11.00    1.60
   1  -3  -7   14.10    1.80
   1  -3  -7   15.80    1.70
   1   3  -7   12.90    1.60
  -1   3   7   13.30    1.80
  -1   3   7   16.10    1.70
   1   3  -7   13.30    1.60
   1   3  -7   15.00    1.70
  -1   3   7   17.40    2.30
   1   3  -7   14.60    1.80
   0  -3  -7   63.69    3.20
   0  -3   7   66.49    3.00
   0  -3  -7   65.49    3.40
   0  -3  -7   76.59    3.80
   0   3  -7   74.79    3.50
   0   3   7   66.19    3.10
   0   3  -7   66.29    3.30
   0   3  -7   68.49    3.50
   0   3   7   69.69    3.60
   0   3   7   67.19    3.80
  -1  -3  -7   40.60    2.60
  -1  -3  -7   42.00    2.90
   1  -3   7   41.50    2.30
  -1  -3  -7   37.50    2.60
   1   3   7   38.20    2.30
  -1   3  -7   41.10    2.70
   1   3   7   40.30    3.60
  -1   3  -7   41.90    3.00
   1   3   7   45.30    3.10
  -2  -3  -7   13.60    1.80
   2  -3   7   13.60    1.60
  -2   3  -7   13.50    1.80
   2   3   7   14.70    2.00
  -3  -3  -7   13.10    2.00
   3  -3   7   13.90    1.80
   3   3   7   13.90    2.10
  -3   3  -7   13.50    2.00
   4  -3   7    3.20    1.20
  -4  -3  -7    1.80    1.40
  -4   3  -7   -0.40    1.30
   4   3   7    1.50    1.30
  -5  -3  -7    0.80    1.40
   5   3   7    0.20    1.30
  -5   3  -7   -0.10    1.40
 -11  -4   7   26.30    3.10
  11   4  -7   18.90    3.10
  11   4  -7   22.60    3.20
 -11   4   7   19.90    3.30
 -10  -4   7   38.70    3.50
  10  -4  -7   37.20    3.10
 -10   4   7   34.40    3.80
  -9  -4   7   42.60    3.70
  -9  -4   7   43.50    3.20
   9  -4  -7   44.40    3.40
  -9   4   7   50.19    4.10
   9   4  -7   47.80    4.30
  -8  -4   7   33.70    2.60
   8  -4  -7   35.80    3.00
  -8  -4   7   31.60    2.40
  -8   4   7   35.50    3.40
   8   4  -7   37.60    3.60
  -7  -4   7   70.49    3.40
   7  -4  -7   74.99    4.10
  -7   4   7   71.69    4.10
   7   4  -7   69.19    3.40
   7   4  -7   68.69    4.10
  -6  -4   7  229.78    7.90
   6  -4  -7  239.48    8.50
   6   4  -7  248.58    7.80
  -6   4   7  248.28    8.50
   6   4  -7  230.58    8.40
   6   4  -7  234.78    8.30
   5  -4  -7  123.59    5.20
  -5  -4   7  119.79    4.30
   5  -4  -7  117.69    5.30
  -5  -4   7  125.79    4.80
   5   4  -7  119.89    5.10
  -5   4   7  126.19    6.20
   5   4  -7  126.59    4.70
  -5   4   7  130.19    5.20
   5   4  -7  127.39    5.20
   4  -4  -7   72.69    3.60
  -4  -4   7   65.39    3.30
   4  -4  -7   73.59    3.80
  -4  -4   7   68.69    2.90
   4  -4  -7   65.39    4.10
   4   4  -7   67.59    3.50
   4   4  -7   76.19    2.80
   4   4  -7   68.39    3.10
  -4   4   7   76.89    4.50
  -4   4   7   75.29    3.60
  -4   4   7   68.89    3.60
   4   4  -7   69.89    3.50
  -3  -4   7   95.39    4.20
   3  -4  -7   94.79    4.80
  -3  -4   7   91.69    3.50
   3  -4  -7   90.59    4.30
  -3  -4   7   92.39    3.60
   3  -4  -7   95.09    4.00
   3   4  -7   93.49    3.50
  -3   4   7   95.39    4.30
   3   4  -7   93.39    4.00
   3   4  -7   96.39    3.60
  -3   4   7   94.19    4.90
   3   4  -7   92.59    4.10
  -3   4   7   94.19    4.00
  -2  -4   7   41.40    2.20
   2  -4  -7   48.30    2.70
   2  -4  -7   47.60    3.20
   2  -4  -7   48.40    2.90
  -2  -4   7   42.80    2.30
   2   4  -7   46.80    2.70
   2   4  -7   42.20    2.50
   2   4  -7   46.90    2.50
   2   4  -7   43.00    2.70
  -2   4   7   46.70    2.60
  -2   4   7   44.40    2.70
  -2   4   7   45.30    3.30
  -1  -4   7  156.18    5.50
  -1  -4   7  162.68    5.60
  -1  -4   7  157.58    6.40
   1  -4  -7  171.98    6.60
   1  -4  -7  167.88    6.10
   1  -4  -7  174.68    6.00
  -1   4   7  157.78    6.60
   1   4  -7  175.18    6.10
   1   4  -7  165.78    5.80
   1   4  -7  169.08    6.10
  -1   4   7  167.88    5.70
  -1   4   7  169.88    6.20
   0  -4   7   42.80    2.30
   0  -4  -7   34.80    2.60
   0  -4  -7   37.80    2.80
   0  -4  -7   40.60    2.50
   0   4  -7   39.00    2.60
   0   4  -7   36.40    2.70
   0   4   7   37.60    3.00
   0   4  -7   40.80    2.50
   0   4   7   39.00    3.40
   0   4   7   34.10    2.60
   1  -4   7   26.40    2.00
  -1  -4  -7   26.50    2.40
  -1  -4  -7   34.90    2.70
   1   4   7   31.20    3.80
  -1   4  -7   27.50    2.80
  -1   4  -7   24.70    2.20
   1   4   7   32.60    2.80
  -2  -4  -7    2.90    1.30
   2  -4   7    3.30    1.10
  -2   4  -7    2.80    1.20
   2   4   7    3.40    1.30
  -3  -4  -7    4.60    1.50
   3  -4   7    4.10    1.30
  -3   4  -7    5.00    1.50
   3   4   7    3.40    1.60
   4  -4   7   13.50    1.80
  -4  -4  -7    9.70    1.90
   4   4   7    9.70    2.10
  -4   4  -7    9.20    1.90
  -5  -4  -7    4.00    1.70
   5  -4   7    3.40    1.30
   5   4   7    4.80    1.70
  -5   4  -7    2.30    1.60
 -11  -5   7   12.90    2.30
  11   5  -7    7.50    2.20
 -11   5   7   10.50    2.70
  11   5  -7    4.30    2.00
  10  -5  -7   11.40    2.30
 -10  -5   7   12.60    2.20
 -10   5   7   11.30    2.60
  10   5  -7   12.40    2.60
  -9  -5   7   75.69    4.00
   9  -5  -7   76.99    4.60
  -9   5   7   80.09    4.90
   9   5  -7   83.69    5.10
   8  -5  -7    8.10    2.10
  -8  -5   7    9.20    1.40
  -8   5   7   14.20    2.50
   8   5  -7    6.40    1.30
   8   5  -7    8.10    1.90
  -7  -5   7   21.50    1.80
   7  -5  -7   24.30    2.90
  -7   5   7   23.60    2.60
   7   5  -7   20.00    1.80
   7   5  -7   17.30    2.30
   6  -5  -7   75.69    4.30
  -6  -5   7   69.39    3.30
   6   5  -7   69.99    3.20
  -6   5   7   66.39    3.80
   6   5  -7   68.29    3.80
   5  -5  -7   24.80    2.50
  -5  -5   7   27.10    2.00
   5  -5  -7   32.80    3.00
  -5  -5   7   26.30    1.70
   5   5  -7   21.60    2.20
   5   5  -7   26.80    1.90
  -5   5   7   31.40    3.70
   5   5  -7   26.80    2.30
  -5   5   7   28.30    2.60
   4  -5  -7   22.20    2.50
   4  -5  -7   22.00    2.20
  -4  -5   7   23.20    1.60
   4  -5  -7   27.20    3.10
  -4  -5   7   18.10    1.80
  -4   5   7   18.90    2.60
   4   5  -7   20.90    1.50
   4   5  -7   22.30    1.80
  -4   5   7   20.20    2.10
   4   5  -7   22.20    2.00
   4   5  -7   16.40    1.90
  -4   5   7   21.30    2.70
   3  -5  -7   70.59    3.70
   3  -5  -7   64.89    3.40
  -3  -5   7   62.69    3.40
  -3  -5   7   63.79    2.80
  -3  -5   7   63.89    2.80
   3  -5  -7   70.99    4.20
   3   5  -7   71.69    3.10
   3   5  -7   71.69    3.50
  -3   5   7   69.29    3.30
  -3   5   7   72.69    4.40
   3   5  -7   66.59    3.30
  -3   5   7   65.49    3.50
  -2  -5   7  115.29    4.30
  -2  -5   7  115.99    4.30
   2  -5  -7  120.39    5.10
  -2  -5   7  120.99    5.20
   2  -5  -7  138.19    5.80
   2  -5  -7  123.09    4.90
   2   5  -7  125.89    4.80
   2   5  -7  118.69    5.00
  -2   5   7  126.09    4.60
  -2   5   7  129.59    5.90
   2   5  -7  125.39    4.90
  -2   5   7  118.59    5.00
  -1  -5   7  131.09    4.80
   1  -5  -7  131.59    5.30
   1  -5  -7  133.09    5.20
  -1  -5   7  136.89    4.80
   1  -5  -7  137.89    5.90
   1   5  -7  130.29    4.80
   1   5  -7  135.99    5.30
  -1   5   7  130.29    5.30
   1   5  -7  141.09    5.50
  -1   5   7  137.19    6.00
   0  -5  -7   81.89    3.90
   0  -5  -7   83.69    3.80
   0  -5   7   78.09    3.50
   0  -5  -7   81.19    4.30
   0   5  -7   90.39    4.10
   0   5   7   91.29    4.10
   0   5  -7   80.89    3.60
   0   5   7   86.29    4.60
   0   5  -7   74.69    4.10
  -1  -5  -7   31.40    2.60
   1  -5   7   34.10    2.30
  -1  -5  -7   34.40    2.80
   1   5   7   34.60    3.10
  -1   5  -7   33.70    3.20
  -1   5  -7   29.90    2.40
   2  -5   7   14.40    1.70
  -2  -5  -7   15.30    2.10
  -2   5  -7   12.60    1.80
   2   5   7   11.50    2.10
  -3  -5  -7   44.50    3.20
   3  -5   7   54.49    3.10
   3   5   7   41.00    3.60
  -3   5  -7   47.20    3.20
  -4  -5  -7    2.30    1.50
   4  -5   7    1.10    1.20
   4   5   7    0.50    1.40
  -4   5  -7    1.60    1.50
 -10  -6   7   31.60    3.00
  10  -6  -7   28.80    3.20
 -10   6   7   28.60    3.50
  -9  -6   7    1.50    1.20
   9  -6  -7    1.20    1.60
   9   6  -7    1.40    1.00
   9   6  -7   -0.60    1.50
  -9   6   7    3.90    2.00
   8  -6  -7    1.70    1.70
   8   6  -7    2.30    1.60
  -8   6   7    6.30    1.90
   8   6  -7    2.90    1.00
  -7  -6   7    8.50    1.20
   7  -6  -7    4.80    1.90
  -7   6   7    9.60    2.00
   7   6  -7    8.70    1.20
   7   6  -7    8.00    1.70
  -6  -6   7   36.50    2.30
  -6  -6   7   39.30    2.10
   6  -6  -7   32.00    3.20
  -6   6   7   39.30    3.00
   6   6  -7   38.50    2.90
   6   6  -7   38.20    2.20
  -5  -6   7  119.69    4.20
  -5  -6   7  118.59    4.80
   5  -6  -7  127.69    5.70
   5   6  -7  116.99    5.00
  -5   6   7  130.49    6.60
  -5   6   7  120.39    5.00
   5   6  -7  125.49    4.60
  -4  -6   7   48.70    2.90
  -4  -6   7   43.00    2.20
   4  -6  -7   46.40    3.10
   4  -6  -7   48.00    3.40
  -4   6   7   50.29    2.80
  -4   6   7   52.39    4.10
   4   6  -7   52.19    2.90
   4   6  -7   52.09    2.60
   3  -6  -7    8.10    1.40
  -3  -6   7   13.40    1.80
   3  -6  -7    8.30    1.90
   3  -6  -7   11.20    1.90
  -3  -6   7   11.30    1.30
   3   6  -7    9.60    1.30
   3   6  -7    9.60    1.40
  -3   6   7   13.10    1.60
  -3   6   7   14.80    2.50
  -3   6   7   10.70    2.20
   3   6  -7   14.70    1.70
   2  -6  -7   35.20    2.80
   2  -6  -7   31.30    3.00
  -2  -6   7   35.20    2.70
  -2  -6   7   33.60    2.00
   2  -6  -7   25.90    2.30
   2   6  -7   30.30    2.30
   2   6  -7   31.90    2.30
  -2   6   7   36.00    3.50
  -2   6   7   32.30    2.40
  -1  -6   7   11.90    1.40
   1  -6  -7   16.50    2.10
   1  -6  -7   15.20    2.30
   1   6  -7   12.40    1.70
  -1   6   7   10.60    2.10
   1   6  -7   12.80    1.90
  -1   6   7   14.70    1.80
   0  -6  -7  189.78    7.40
   0  -6   7  185.08    6.30
   0  -6  -7  181.28    6.80
   0   6  -7  187.88    6.80
   0   6   7  190.48    7.60
   0   6  -7  186.68    7.40
  -1  -6  -7  111.59    5.30
   1  -6   7  114.99    4.60
  -1  -6  -7  118.99    5.00
   1   6   7  108.59    5.50
   2  -6   7   10.20    1.70
  -2  -6  -7   10.40    1.80
  -2   6  -7    7.80    1.90
   2   6   7    8.80    2.00
  -3  -6  -7   12.50    2.10
   3  -6   7   14.10    1.90
   3   6   7   10.30    2.20
  -3   6  -7    8.20    2.20
  -4  -6  -7    2.60    1.50
   4  -6   7    1.00    1.30
   4   6   7    2.50    1.70
  10  -7  -7   10.60    2.50
 -10  -7   7   12.00    2.10
  10   7  -7   10.30    2.10
  10   7  -7   13.60    2.20
 -10   7   7   11.30    2.50
  10   7  -7   11.30    1.50
  -9  -7   7    4.70    1.40
   9  -7  -7    5.90    2.10
  -9   7   7    8.00    2.10
   9   7  -7    2.80    1.00
   9   7  -7    6.50    1.90
   8  -7  -7   -0.50    1.70
  -8   7   7    1.10    1.60
   8   7  -7   -0.50    0.70
   8   7  -7    0.90    1.30
   7  -7  -7   36.20    3.50
  -7   7   7   45.10    3.30
   7   7  -7   39.90    2.30
   7   7  -7   37.10    3.10
  -6  -7   7   28.30    1.80
  -6  -7   7   25.90    2.00
   6  -7  -7   25.10    3.00
  -6   7   7   33.80    2.70
   6   7  -7   28.40    1.90
   6   7  -7   28.20    2.80
   5  -7  -7    0.50    1.50
  -5  -7   7    0.90    0.80
  -5  -7   7    1.20    0.70
   5   7  -7    1.70    1.10
  -5   7   7    2.50    1.70
   5   7  -7    1.10    0.70
   4  -7  -7   12.90    2.20
  -4  -7   7   14.10    1.70
  -4  -7   7   16.60    1.50
   4   7  -7   19.40    1.90
   4   7  -7   15.10    1.80
  -4   7   7   19.20    3.00
  -3  -7   7   -0.40    0.70
   3  -7  -7    0.80    1.30
  -3  -7   7    0.10    0.70
  -3   7   7    1.60    1.50
   3   7  -7    1.30    0.90
   2  -7  -7   10.90    2.00
   2  -7  -7   10.40    2.10
  -2  -7   7    8.90    1.30
  -2   7   7    8.90    2.10
   2   7  -7    9.60    1.60
   1  -7  -7   49.30    3.30
  -1  -7   7   51.09    2.70
   1  -7  -7   46.20    3.60
   1   7  -7   48.80    3.00
  -1   7   7   47.20    3.90
   0  -7  -7   24.90    2.60
   0  -7  -7   25.30    2.80
   0  -7   7   19.50    2.00
   0   7   7   20.70    2.70
   0   7  -7   23.60    2.30
  -1  -7  -7   51.09    3.30
   1  -7   7   52.09    3.00
  -1  -7  -7   52.69    5.10
   1   7   7   51.29    4.00
  -1   7  -7   50.49    3.80
  -2  -7  -7   17.60    2.30
   2  -7   7   19.50    2.10
   2   7   7   19.60    2.80
   3  -7   7   33.40    2.80
  -3  -7  -7   24.70    2.70
   3   7   7   34.20    3.50
  -4  -7  -7    7.00    1.90
   4  -7   7    7.80    1.70
   4   7   7    3.60    1.90
   9  -8  -7   -0.10    1.70
   9   8  -7    0.70    0.80
   9   8  -7    0.30    1.30
   8  -8  -7    6.40    2.30
   8   8  -7    3.40    0.90
   8   8  -7    4.40    1.40
   7  -8  -7    8.30    2.20
  -7  -8   7   10.60    1.30
   7   8  -7    9.30    1.30
   7   8  -7   11.00    1.90
  -6  -8   7   50.49    2.40
   6  -8  -7   56.59    4.20
   6   8  -7   49.10    3.20
   6   8  -7   51.59    2.70
   5  -8  -7   17.10    2.70
  -5  -8   7   13.20    1.40
   5   8  -7    9.50    1.60
  -5   8   7   10.70    2.80
   5   8  -7   13.40    1.50
  -4  -8   7    5.50    1.00
   4  -8  -7    3.80    1.80
  -4  -8   7    5.20    1.20
   4   8  -7    5.60    1.30
  -4   8   7    4.30    2.30
  -3  -8   7   10.80    1.40
   3  -8  -7    8.50    1.90
   3   8  -7   10.00    1.60
  -3   8   7   10.30    2.50
   2  -8  -7    2.60    1.60
  -2  -8   7    5.60    1.10
   2   8  -7    5.70    1.30
  -2   8   7    4.70    2.10
   1  -8  -7   14.20    2.10
  -1  -8   7   15.00    1.70
   1   8  -7   16.80    2.10
  -1   8   7   12.10    2.40
   0  -8  -7   17.00    2.20
   0  -8   7   16.00    1.90
   0   8   7   20.60    2.90
   0   8  -7   15.60    2.10
  -1  -8  -7   20.60    2.40
   1  -8   7   17.60    2.10
   1   8   7   23.40    3.00
  -1   8  -7   19.00    2.40
   2  -8   7   32.40    2.70
  -2  -8  -7   32.80    3.00
   2   8   7   25.10    3.20
  -3  -8  -7    7.00    1.80
   3  -8   7    6.50    1.70
   3   8   7    2.10    1.80
   8  -9  -7   14.20    2.90
   8   9  -7   12.00    1.70
   8   9  -7   10.40    1.20
  -7  -9   7    7.30    1.10
   7  -9  -7    6.00    2.20
   7   9  -7    5.80    1.50
   7   9  -7    5.50    1.10
  -6  -9   7    3.00    0.90
   6  -9  -7    2.30    2.00
   6   9  -7   -0.10    1.20
   6   9  -7    3.10    1.00
  -5  -9   7   16.90    1.50
   5  -9  -7   17.20    2.70
   5   9  -7   16.20    1.90
   5   9  -7   14.70    1.80
  -5   9   7   11.20    3.00
  -4  -9   7    1.70    0.90
   4  -9  -7   -0.10    1.70
   4   9  -7    2.00    1.10
  -4   9   7    2.90    2.10
   3  -9  -7    1.00    1.70
  -3  -9   7    4.60    1.10
   3   9  -7    6.10    1.40
  -3   9   7    2.80    2.00
   2  -9  -7    1.60    1.50
  -2  -9   7    0.10    0.90
  -2   9   7    1.00    1.80
   2   9  -7    2.40    1.10
  -1  -9   7    1.60    1.10
   1  -9  -7    2.60    1.50
  -1   9   7    2.20    1.80
   1   9  -7    0.60    1.20
   0  -9  -7    5.30    1.70
   0  -9   7    7.60    1.50
   0   9  -7    7.50    1.70
   0   9   7    6.70    2.10
   1  -9   7   43.50    3.10
  -1  -9  -7   47.10    3.50
   1   9   7   48.90    4.30
  -1   9  -7   46.90    3.50
   2  -9   7    6.30    1.60
  -2  -9  -7    7.50    1.80
   2   9   7    9.50    2.40
   7 -10  -7    8.00    2.40
   7  10  -7    7.90    1.20
   7  10  -7    7.80    1.80
  -6 -10   7    6.50    1.30
   6 -10  -7    4.30    2.10
   6  10  -7    5.10    1.20
   6  10  -7    3.60    1.30
  -5 -10   7    3.00    0.90
   5 -10  -7    1.90    1.80
   5  10  -7    5.50    1.30
   5  10  -7    3.20    1.20
  -5  10   7    5.60    2.40
   4 -10  -7    0.70    1.70
  -4 -10   7    1.80    0.90
   4  10  -7    1.90    1.10
  -4  10   7    2.20    2.20
  -3 -10   7   20.90    1.90
   3 -10  -7   16.70    2.70
   3  10  -7   19.80    2.10
  -3  10   7   19.40    3.40
  -2 -10   7    9.10    1.50
   2 -10  -7    7.00    2.00
   2  10  -7    6.90    1.40
  -2  10   7    9.60    2.60
  -1 -10   7    1.40    1.10
   1 -10  -7    0.90    1.60
   1  10  -7    0.00    1.00
  -1  10   7   -0.40    1.70
   0 -10   7    6.90    1.50
   0 -10  -7    7.10    1.90
   0  10  -7    6.00    1.60
   0  10   7    1.90    2.00
   1 -10   7    8.00    1.70
  -1 -10  -7   10.20    2.10
   1  10   7    5.90    2.30
  -1  10  -7    9.10    1.90
   5 -11  -7    7.90    2.40
  -5 -11   7    8.60    1.40
  -5  11   7    5.70    2.60
   5  11  -7    8.00    1.50
   5  11  -7    8.20    1.60
  -4 -11   7    1.70    1.00
   4 -11  -7    3.00    2.00
  -4  11   7    5.10    2.40
   4  11  -7    2.20    1.20
   3 -11  -7    1.60    1.80
  -3 -11   7    2.20    1.10
  -3  11   7    2.30    2.20
   3  11  -7    3.70    1.40
  -2 -11   7    2.90    1.10
   2 -11  -7    2.30    1.90
   2  11  -7    3.20    1.30
  -2  11   7    3.30    2.10
  -1 -11   7   -0.10    1.00
   1 -11  -7    0.20    1.60
  -1  11   7    2.90    2.20
   1  11  -7    0.50    1.20
 -11   0   8    1.70    1.90
 -10   0   8    9.50    2.20
  10   0  -8   17.70    3.50
  -9   0   8   39.00    3.60
   9   0  -8   35.70    4.00
   8   0  -8    4.20    1.00
  -8   0   8    4.10    1.70
   8   0  -8    4.20    1.80
  -7   0   8    8.50    1.70
   7   0  -8    6.50    1.90
   7   0  -8    7.30    1.40
   7   0  -8    6.60    1.20
   6   0  -8   25.50    2.30
   6   0  -8   23.80    1.80
   6   0  -8   25.40    3.00
  -6   0   8   23.30    2.40
   5   0  -8   55.69    3.20
   5   0  -8   57.19    3.70
  -5   0   8   56.29    3.20
  -5   0   8   53.49    3.30
   5   0  -8   57.39    2.70
  -4   0   8    1.20    1.00
   4   0  -8    1.50    0.70
   4   0  -8   -0.50    0.90
   4   0  -8    0.60    1.00
   3   0  -8  133.09    5.50
  -3   0   8  120.39    5.20
   3   0  -8  128.49    5.20
   3   0  -8  129.89    4.70
   2   0  -8    6.30    1.50
   2   0  -8    5.60    1.10
   1   0  -8    6.60    1.40
   1   0  -8    6.80    1.20
   0   0  -8  286.47    9.50
   0   0  -8  293.17    9.50
  -1   0  -8    0.60    1.20
  -2   0  -8    1.30    1.40
  -3   0  -8   44.60    3.40
  -4   0  -8    1.50    1.40
 -11  -1   8    3.70    2.00
 -11   1   8    1.70    1.90
  11   1  -8    4.40    2.60
 -10  -1   8    1.40    1.70
  10   1  -8   -1.80    2.10
 -10   1   8    0.90    1.70
   9  -1  -8   19.00    2.20
  -9  -1   8   19.10    2.60
  -9   1   8   18.90    2.60
   9   1  -8   19.00    3.00
   8  -1  -8   60.59    3.30
   8  -1  -8   62.29    4.70
   8  -1  -8   60.99    3.30
  -8  -1   8   65.69    3.80
   8   1  -8   59.99    4.50
  -8   1   8   57.89    3.90
   7  -1  -8    3.80    1.30
  -7  -1   8    4.20    1.40
   7  -1  -8    1.80    1.60
   7  -1  -8    2.50    1.00
   7   1  -8    2.00    0.80
  -7   1   8    5.80    1.70
   7   1  -8    1.10    1.50
   6  -1  -8   29.00    2.20
   6  -1  -8   30.00    3.10
  -6  -1   8   26.80    2.50
   6  -1  -8   33.00    2.70
   6   1  -8   26.50    2.80
   6   1  -8   32.90    1.90
   6   1  -8   34.60    2.30
  -6   1   8   33.70    2.70
   5  -1  -8   78.19    3.50
   5  -1  -8   81.79    4.60
  -5  -1   8   87.49    4.00
   5  -1  -8   83.79    4.10
   5   1  -8   83.69    3.30
   5   1  -8   78.19    4.30
   5   1  -8   81.09    3.70
  -5   1   8   74.19    3.90
  -4  -1   8  134.69    5.50
   4  -1  -8  133.59    5.90
   4  -1  -8  141.99    5.00
   4  -1  -8  139.59    5.60
   4   1  -8  149.19    5.40
   4   1  -8  111.09    6.20
  -4   1   8  143.99    5.50
   4   1  -8  145.49    5.80
  -4   1   8  137.59    6.00
   4   1  -8  141.49    4.80
  -3  -1   8   17.70    1.90
  -3  -1   8   21.60    2.30
   3  -1  -8   20.00    1.80
   3  -1  -8   20.30    2.20
  -3   1   8   22.30    2.20
   3   1  -8   21.70    2.30
  -3   1   8   24.10    2.70
   3   1  -8   19.20    1.60
   3   1  -8   18.50    2.00
   2  -1  -8   43.30    2.50
   2   1  -8   44.50    2.90
  -2   1   8   53.99    5.30
   2   1  -8   42.10    2.40
   2   1  -8   45.10    2.90
   1  -1  -8  121.99    5.00
   1  -1  -8  118.49    4.70
   1   1  -8  118.09    4.90
  -1   1   8  124.49    5.80
   1   1  -8  115.79    4.70
   0  -1  -8   15.00    1.90
   0  -1  -8   12.10    1.90
   0   1  -8   18.20    2.00
   0   1  -8   11.10    1.70
   1  -1   8    3.30    1.20
  -1  -1  -8    5.40    1.50
  -1   1  -8    6.50    1.60
  -2  -1  -8    8.00    1.70
   2  -1   8    6.90    1.30
  -2   1  -8    9.20    2.00
  -3  -1  -8   -0.10    1.30
  -3   1  -8    1.00    1.40
  -4  -1  -8    7.30    1.90
  -4   1  -8    5.30    1.80
 -11  -2   8    4.10    2.00
 -11   2   8    2.80    2.20
 -10  -2   8    5.90    2.00
 -10   2   8    5.60    2.20
  10   2  -8    6.90    2.70
  -9  -2   8   23.10    2.70
   9  -2  -8   29.90    2.50
   9   2  -8   29.50    3.50
  -9   2   8   25.70    3.20
  -8  -2   8    9.30    1.80
   8  -2  -8    6.80    1.50
   8  -2  -8   10.00    1.80
   8   2  -8    9.60    2.10
  -8   2   8    9.10    2.00
  -7  -2   8   90.79    4.30
   7  -2  -8   93.59    4.40
   7  -2  -8   88.39    4.10
   7   2  -8   90.29    3.40
  -7   2   8   80.79    4.50
   7   2  -8   97.69    5.20
   6  -2  -8   19.80    2.00
   6  -2  -8   24.00    2.60
  -6  -2   8   25.60    2.20
   6   2  -8   17.90    2.40
   6   2  -8   24.20    1.50
  -6   2   8   23.30    2.50
   5  -2  -8   66.39    3.80
   5  -2  -8   73.09    3.40
   5   2  -8   69.99    3.20
  -5   2   8   70.49    3.70
   5   2  -8   65.69    3.90
   5   2  -8   68.89    2.90
   4  -2  -8  146.49    6.00
   4  -2  -8  151.88    5.60
  -4  -2   8  145.59    5.90
   4   2  -8  157.38    5.60
   4   2  -8  153.18    6.10
  -4   2   8  163.68    6.00
   4   2  -8  157.78    5.20
  -3  -2   8  327.17   10.60
   3  -2  -8  334.47   10.50
  -3  -2   8  341.57   11.10
   3  -2  -8  348.87   11.10
   3   2  -8  349.17   10.40
   3   2  -8  355.46   11.20
  -3   2   8  353.86   11.80
  -3   2   8  343.77   10.80
   3   2  -8  364.86   10.80
  -2  -2   8   11.80    1.50
   2  -2  -8    9.40    1.40
   2  -2  -8    8.10    1.70
   2   2  -8   11.30    1.70
   2   2  -8   10.70    1.70
  -2   2   8    8.10    1.60
  -2   2   8   10.80    1.60
   2   2  -8    9.20    1.30
   1  -2  -8   30.60    2.60
  -1  -2   8   27.80    2.00
   1  -2  -8   29.00    2.10
  -1   2   8   32.10    2.80
  -1   2   8   29.00    2.30
   1   2  -8   26.90    2.20
   1   2  -8   29.20    2.40
   0  -2   8   76.79    3.50
   0  -2  -8   75.59    3.90
   0   2  -8   77.19    3.90
   0   2  -8   81.39    4.00
   0   2   8   79.09    3.60
   0   2   8   79.79    4.30
  -1  -2  -8   12.90    1.90
   1  -2   8   19.20    1.90
   1   2   8   18.60    1.90
   1   2   8   15.70    2.20
  -1   2  -8   18.00    2.20
  -2  -2  -8   11.30    2.00
   2  -2   8   12.10    1.70
   2   2   8   11.30    2.30
  -2   2  -8   15.00    2.10
   3  -2   8   35.80    2.70
  -3  -2  -8   46.10    3.40
  -3   2  -8   39.10    3.30
  -4  -2  -8    0.00    1.40
  -4   2  -8    1.20    1.50
 -11  -3   8    5.50    2.10
 -11   3   8    7.20    2.50
  11   3  -8    4.10    2.30
 -10  -3   8    6.50    2.00
  10   3  -8    6.00    2.60
 -10   3   8    9.10    2.50
   9  -3  -8    1.10    1.40
  -9  -3   8    1.70    1.40
  -9   3   8    0.70    1.90
   9   3  -8    4.30    2.00
   8  -3  -8    0.80    1.30
  -8  -3   8    3.00    1.40
   8   3  -8    1.20    1.50
  -8   3   8    2.10    1.60
   7  -3  -8   11.90    2.10
   7  -3  -8    8.60    1.60
  -7   3   8    8.20    1.90
   7   3  -8    7.30    1.80
   6  -3  -8    7.40    1.50
  -6  -3   8    9.50    1.60
   6  -3  -8    6.40    1.70
   6   3  -8    5.40    0.80
  -6   3   8    9.30    1.80
   6   3  -8    8.70    1.80
  -5  -3   8   10.30    1.50
   5  -3  -8   12.20    1.90
   5  -3  -8    8.80    1.50
  -5   3   8   14.40    2.10
   5   3  -8   12.60    1.20
   5   3  -8    8.90    1.60
  -4  -3   8  237.88    8.40
   4  -3  -8  253.57    8.70
   4  -3  -8  244.08    8.10
  -4   3   8  255.27   11.10
   4   3  -8  244.18    7.60
   4   3  -8  255.07    8.60
  -4   3   8  240.08    8.30
   4   3  -8  235.18    7.70
   3  -3  -8  111.99    5.00
  -3  -3   8  103.69    5.40
  -3  -3   8  115.29    4.20
   3  -3  -8  107.09    4.50
  -3  -3   8  103.19    4.30
   3   3  -8  110.19    4.40
  -3   3   8  113.09    5.50
   3   3  -8  114.49    4.90
  -3   3   8  111.49    4.70
   3   3  -8  107.99    4.20
   2  -3  -8   76.79    4.00
  -2  -3   8   79.49    3.40
   2  -3  -8   78.99    3.60
   2   3  -8   76.49    3.50
  -2   3   8   74.59    3.60
  -2   3   8   83.79    4.60
   2   3  -8   81.19    3.70
   2   3  -8   73.89    3.80
   1  -3  -8    9.20    1.50
   1  -3  -8    8.50    1.60
  -1  -3   8    7.40    1.30
  -1   3   8    7.10    1.40
   1   3  -8   10.10    1.50
   1   3  -8    8.10    1.50
  -1   3   8   11.30    2.00
   1   3  -8    7.70    1.50
   0  -3   8   13.10    1.60
   0  -3  -8   12.50    1.90
   0   3  -8   13.10    1.90
   0   3   8   10.70    1.90
   0   3  -8   15.60    2.00
   0   3   8   13.00    1.60
   1  -3   8    3.90    1.20
  -1  -3  -8    4.90    1.40
  -1   3  -8    3.60    1.40
   1   3   8    7.10    1.60
   2  -3   8   18.30    1.90
  -2  -3  -8   18.30    2.20
  -2   3  -8   16.00    2.20
   2   3   8   13.70    2.30
  -3  -3  -8    1.90    1.60
   3  -3   8    4.40    1.40
  -3   3  -8    4.00    1.60
   3   3   8    5.80    1.80
  -4  -3  -8   16.80    2.50
   4  -3   8   14.70    1.90
  -4   3  -8   11.10    2.10
 -11  -4   8   11.30    2.50
 -11   4   8   13.70    2.90
  11   4  -8    3.80    2.30
  10  -4  -8    5.50    1.70
 -10  -4   8    7.10    2.00
  10   4  -8    5.60    2.40
 -10   4   8    4.40    2.30
   9  -4  -8    6.10    1.90
  -9  -4   8    4.40    1.70
  -9   4   8    3.50    2.10
   9   4  -8    5.80    2.10
  -8  -4   8   12.70    2.00
   8  -4  -8   18.30    2.70
  -8   4   8   12.20    2.30
   8   4  -8   14.70    2.40
   7  -4  -8    1.40    1.50
  -7  -4   8    0.20    0.70
  -7   4   8   -0.40    1.30
   7   4  -8   -1.50    1.00
   6  -4  -8   84.99    4.50
  -6  -4   8   76.39    3.80
   6  -4  -8   81.19    4.10
   6   4  -8   89.29    4.50
  -6   4   8   79.19    4.30
   5  -4  -8   55.79    3.20
   5  -4  -8   48.00    3.50
  -5  -4   8   49.90    3.00
   5   4  -8   54.19    3.30
  -5   4   8   53.39    3.30
   5   4  -8   53.39    2.80
  -4  -4   8    8.20    1.50
   4  -4  -8   11.60    2.10
  -4  -4   8    6.60    1.20
   4  -4  -8    7.80    1.50
  -4   4   8    8.90    1.70
   4   4  -8    8.60    1.60
   4   4  -8    7.40    1.10
  -4   4   8   12.20    2.40
  -3  -4   8  449.66   13.70
   3  -4  -8  473.15   14.50
   3  -4  -8  478.15   14.10
  -3  -4   8  472.55   13.50
  -3   4   8  458.75   14.10
   3   4  -8  500.25   14.40
  -3   4   8  458.05   15.30
   3   4  -8  465.35   13.60
   3   4  -8  487.05   13.80
   2  -4  -8   43.10    3.10
   2  -4  -8   44.20    2.70
  -2  -4   8   45.00    2.50
  -2   4   8   40.40    3.50
   2   4  -8   43.80    2.90
   2   4  -8   46.80    2.80
  -2   4   8   47.50    2.80
   2   4  -8   46.00    2.60
   1  -4  -8   18.80    2.20
  -1  -4   8   18.50    1.80
  -1   4   8   18.70    2.70
   1   4  -8   21.70    2.20
  -1   4   8   19.50    1.90
   1   4  -8   18.80    2.00
   1   4  -8   18.80    2.10
   0  -4  -8   37.20    3.00
   0  -4   8   40.60    2.50
   0   4   8   38.70    3.40
   0   4  -8   36.60    2.70
   0   4  -8   38.10    3.00
  -1  -4  -8   17.90    2.20
   1  -4   8   18.60    1.90
   1   4   8   22.60    2.90
  -1   4  -8   14.80    2.00
  -2  -4  -8   12.50    2.00
   2  -4   8   15.90    2.00
  -2   4  -8   11.40    1.90
   2   4   8   13.40    2.30
   3  -4   8   23.50    2.30
  -3  -4  -8   26.00    2.80
   3   4   8   18.30    2.70
  -3   4  -8   26.80    2.80
  -4  -4  -8    8.60    2.00
   4  -4   8    8.20    1.70
  -4   4  -8   10.00    2.20
   4   4   8    6.10    2.00
  10  -5  -8    8.40    2.20
 -10  -5   8   13.70    2.30
  10   5  -8   14.10    2.80
 -10   5   8   10.70    2.70
   9  -5  -8   10.00    2.40
  -9  -5   8   12.70    2.10
  -9   5   8   13.60    2.60
   9   5  -8   16.50    2.70
   8  -5  -8   23.80    2.90
   8   5  -8   20.60    2.90
  -8   5   8   20.20    2.90
  -7  -5   8    1.60    0.90
   7  -5  -8    2.90    1.70
   7   5  -8    2.70    1.40
  -7   5   8    2.30    1.60
  -6  -5   8   19.60    2.00
   6  -5  -8   21.10    2.70
  -6   5   8   28.80    2.80
   6   5  -8   25.10    2.70
  -5  -5   8    8.00    1.30
  -5  -5   8    7.90    1.40
   5  -5  -8    6.50    1.90
   5   5  -8    9.20    1.70
  -5   5   8    7.00    1.60
  -4  -5   8   84.29    3.40
  -4  -5   8   76.39    4.20
   4  -5  -8   85.09    4.60
  -4   5   8   83.49    4.00
  -4   5   8   89.39    5.30
  -3  -5   8    3.60    1.00
   3  -5  -8    4.90    1.70
   3   5  -8    4.80    1.30
   3   5  -8    3.80    1.10
  -3   5   8    6.50    1.30
  -3   5   8    3.10    1.60
   2  -5  -8   74.79    4.30
  -2  -5   8   87.49    3.60
   2   5  -8   86.39    4.20
   2   5  -8   89.29    4.10
  -2   5   8   92.99    5.10
  -1  -5   8   45.90    2.60
   1  -5  -8   52.39    3.40
  -1   5   8   55.59    4.00
   1   5  -8   50.59    3.30
   1   5  -8   48.60    3.10
   0  -5   8   13.80    1.80
   0  -5  -8   13.20    2.10
   0   5  -8   14.40    1.80
   0   5   8    6.70    1.90
   0   5  -8   12.40    2.40
   1  -5   8   16.70    2.00
  -1  -5  -8   11.10    1.90
   1   5   8   13.20    2.40
  -1   5  -8   14.10    1.90
  -2  -5  -8    2.00    1.50
   2  -5   8    3.10    1.20
   2   5   8    2.10    1.60
  -2   5  -8    3.10    1.50
  -3  -5  -8    3.90    1.60
   3  -5   8   -0.50    1.10
   3   5   8    1.40    1.60
  -3   5  -8    1.30    1.40
  10  -6  -8    6.60    2.10
 -10  -6   8    6.90    1.90
 -10   6   8   15.00    2.80
  10   6  -8   10.90    2.50
   9  -6  -8    7.10    2.40
  -9  -6   8    6.60    1.70
   9   6  -8   10.20    2.30
  -9   6   8    8.40    2.30
   8  -6  -8   14.70    2.50
  -8   6   8   15.30    2.40
   8   6  -8   14.20    2.50
   7  -6  -8   14.20    2.60
  -7  -6   8   15.20    1.80
   7   6  -8   12.10    2.10
  -7   6   8   14.90    2.30
  -6  -6   8    2.10    0.90
   6  -6  -8    3.30    1.80
  -6  -6   8    1.80    0.90
  -6   6   8    1.70    1.30
   6   6  -8    1.60    1.40
   5  -6  -8   10.90    2.10
  -5  -6   8   10.10    1.50
  -5  -6   8    9.40    1.30
  -5   6   8    9.70    1.70
   5   6  -8   11.80    1.90
   4  -6  -8   67.59    4.30
  -4  -6   8   71.49    3.20
  -4   6   8   72.39    5.10
   4   6  -8   76.79    3.90
   3  -6  -8   51.69    3.60
  -3  -6   8   47.30    2.60
   3   6  -8   50.89    3.10
  -3   6   8   52.99    4.30
   2  -6  -8   36.30    3.30
  -2  -6   8   42.20    2.40
  -2   6   8   37.20    3.80
   2   6  -8   38.10    2.80
   2   6  -8   33.40    2.60
   1  -6  -8   56.59    3.70
  -1  -6   8   56.79    2.90
   1   6  -8   50.89    3.40
   1   6  -8   48.30    3.20
  -1   6   8   54.49    4.30
   0  -6   8   31.50    2.40
   0  -6  -8   30.60    2.90
   0   6   8   22.70    3.00
   1  -6   8   15.30    1.90
  -1  -6  -8   15.00    2.30
   1   6   8   16.10    2.70
  -2  -6  -8   10.50    2.20
   2  -6   8    7.50    1.60
   2   6   8    7.40    2.20
   3  -6   8    3.40    1.40
  -3  -6  -8    5.10    1.80
   3   6   8    2.50    1.80
   9  -7  -8   11.70    2.70
   9   7  -8    4.80    2.00
  -9   7   8    8.40    2.20
   8  -7  -8    5.00    2.20
   8   7  -8    9.80    2.10
  -8   7   8    6.10    1.90
   7  -7  -8   21.40    3.00
   7   7  -8   20.80    2.60
  -6  -7   8   38.90    2.30
   6  -7  -8   37.40    3.70
  -6  -7   8   32.50    2.50
   6   7  -8   39.90    3.20
   5  -7  -8   -0.10    1.60
  -5  -7   8    1.10    0.80
  -5  -7   8    1.00    1.10
   5   7  -8    0.60    1.20
   4  -7  -8   53.99    4.10
  -4  -7   8   57.19    2.80
  -4   7   8   53.09    4.70
   4   7  -8   59.49    3.50
   3  -7  -8   26.10    2.90
  -3  -7   8   25.80    2.10
  -3   7   8   25.50    3.50
   3   7  -8   23.70    2.30
   2  -7  -8   -0.20    1.40
  -2  -7   8   -0.80    0.90
   2   7  -8    0.90    1.10
  -2   7   8    1.20    1.70
  -1  -7   8   21.70    2.10
   1  -7  -8   21.10    2.60
   1   7  -8   25.80    2.70
  -1   7   8   20.00    3.00
   0  -7  -8    7.10    1.90
   0  -7   8   12.50    1.70
   0   7   8   14.30    2.80
  -1  -7  -8    8.50    1.90
   1  -7   8    8.60    1.60
   1   7   8   10.70    2.50
   2  -7   8    8.90    1.70
  -2  -7  -8    8.80    2.10
   2   7   8    7.40    2.20
   8  -8  -8    4.40    2.40
   8   8  -8    6.30    1.80
   8   8  -8    4.40    1.10
  -7  -8   8    3.00    1.10
   7  -8  -8    3.50    2.00
   7   8  -8    3.40    1.60
   6  -8  -8    9.60    2.40
  -6  -8   8   12.40    1.40
   6   8  -8    9.00    1.90
   5  -8  -8    4.80    2.00
  -5  -8   8    4.50    1.10
   5   8  -8    4.20    1.50
  -4  -8   8    7.80    1.30
   4  -8  -8    6.80    2.10
  -4   8   8    5.40    2.30
   4   8  -8    6.20    1.60
   3  -8  -8    2.00    1.60
  -3  -8   8   -1.00    0.80
  -3   8   8   -0.40    1.70
   3   8  -8   -0.60    1.00
  -2  -8   8    9.10    1.50
   2  -8  -8    8.50    2.20
  -2   8   8    3.90    2.20
   2   8  -8    4.90    1.40
   1  -8  -8    9.80    2.20
  -1  -8   8    9.70    1.60
   1   8  -8    8.10    1.70
  -1   8   8    5.40    2.20
   0  -8  -8   79.89    4.70
   0  -8   8   85.29    4.10
   0   8   8   83.39    5.50
   0   8  -8   86.29    4.60
  -1  -8  -8    1.20    1.50
   1  -8   8    3.70    1.40
   1   8   8    1.00    1.80
  -7  -9   8    4.10    1.10
   7  -9  -8    2.00    2.20
   7   9  -8    4.80    1.20
   7   9  -8    4.30    1.60
   6  -9  -8   30.40    3.60
  -6  -9   8   28.20    2.10
   6   9  -8   26.30    2.80
  -5  -9   8    8.00    1.30
   5  -9  -8    4.60    2.10
   5   9  -8    8.70    1.80
   4  -9  -8    8.90    2.30
  -4  -9   8    8.00    1.30
   4   9  -8    5.40    1.60
  -4   9   8    6.10    2.50
  -3  -9   8    4.20    1.20
   3  -9  -8    7.30    2.20
   3   9  -8    2.80    1.30
  -3   9   8    3.40    2.20
  -2  -9   8    3.50    1.30
   2  -9  -8    4.90    1.90
  -2   9   8    2.00    2.20
   2   9  -8    2.40    1.30
  -1  -9   8    6.50    1.50
   1  -9  -8    7.00    2.10
   1   9  -8    8.70    1.80
  -1   9   8    8.10    2.50
   0  -9   8    4.60    1.40
   0  -9  -8    3.50    1.80
   0   9   8    6.30    2.30
   0   9  -8    5.10    1.60
   6 -10  -8   16.40    3.00
  -6 -10   8   11.50    1.50
   6  10  -8   15.10    2.10
   5 -10  -8    2.20    2.00
  -5 -10   8    5.60    1.20
   5  10  -8    6.00    1.60
  -4 -10   8    8.60    1.40
   4 -10  -8   11.00    2.50
   4  10  -8    7.90    1.70
  -4  10   8   10.00    2.90
   3 -10  -8   10.90    2.40
  -3 -10   8   11.20    1.60
   3  10  -8   10.10    1.80
  -3  10   8   13.10    3.20
  -2 -10   8    2.40    1.20
   2 -10  -8    2.70    1.90
  -2  10   8    2.90    2.30
   2  10  -8    1.90    1.30
   1 -10  -8    5.10    2.10
  -1 -10   8    5.10    1.50
   1  10  -8    4.90    1.60
  -1  10   8    3.70    2.20
 -11   0   9    6.50    2.20
 -10   0   9  134.89    6.60
  -9   0   9    4.10    1.90
   8   0  -9    5.70    1.30
   8   0  -9    5.50    2.10
  -8   0   9    2.20    1.70
   7   0  -9   85.19    4.10
   7   0  -9   94.89    5.40
  -7   0   9   91.39    4.70
   7   0  -9   87.29    3.80
   6   0  -9   46.20    3.80
  -6   0   9   47.40    3.40
   6   0  -9   48.60    2.60
   6   0  -9   52.09    3.20
   5   0  -9   11.10    1.40
  -5   0   9    9.50    1.80
   5   0  -9   12.10    1.90
   4   0  -9  230.38    8.10
   4   0  -9  231.18    7.60
   3   0  -9    3.50    1.00
   3   0  -9    3.40    1.40
   2   0  -9   27.30    2.10
   2   0  -9   23.70    2.50
   1   0  -9   10.30    1.90
   0   0  -9    4.70    1.70
  -1   0  -9   21.00    2.50
  -2   0  -9   11.20    2.10
  -3   0  -9    6.70    1.90
 -11  -1   9    0.10    1.70
 -11   1   9    1.00    2.10
  11   1  -9    1.80    2.50
 -10  -1   9   11.50    2.50
  10   1  -9    9.80    3.10
 -10   1   9   12.90    2.70
  -9  -1   9   32.10    3.30
  -9   1   9   27.50    3.20
   9   1  -9   31.60    4.10
   8  -1  -9    1.00    1.10
   8  -1  -9    1.10    0.90
  -8  -1   9    2.50    1.50
  -8   1   9    1.10    1.60
   8   1  -9   -0.50    1.50
   7  -1  -9   12.70    2.00
   7  -1  -9   13.80    1.70
  -7  -1   9   14.10    2.10
   7   1  -9   14.20    1.50
   7   1  -9    9.40    2.20
  -7   1   9   12.30    2.30
  -6  -1   9   17.00    2.30
   6  -1  -9   17.70    1.90
   6  -1  -9   17.00    2.20
   6   1  -9   15.30    1.90
  -6   1   9   14.80    2.20
   6   1  -9   16.00    2.60
   6   1  -9   17.50    1.60
   5  -1  -9   34.80    2.80
   5  -1  -9   31.90    2.30
   5   1  -9   32.30    2.10
   5   1  -9   24.90    2.80
  -5   1   9   35.50    2.90
   5   1  -9   35.80    2.70
   4  -1  -9    4.50    1.20
   4  -1  -9    7.50    1.70
   4   1  -9    4.70    1.00
   4   1  -9    4.40    1.40
   4   1  -9    6.40    1.50
  -4   1   9    3.90    1.40
   3  -1  -9   77.59    3.60
   3  -1  -9   71.49    4.00
  -3   1   9   80.19    4.00
   3   1  -9   78.49    3.60
   3   1  -9   80.49    4.00
   2  -1  -9   58.19    3.60
   2  -1  -9   51.89    3.60
   2   1  -9   50.89    2.90
   2   1  -9   58.19    3.50
   1  -1  -9    8.10    1.80
   1   1  -9    7.20    1.80
   0  -1  -9    2.80    1.50
   0   1  -9    2.00    1.40
  -1  -1  -9    7.30    1.90
  -1   1  -9    5.90    1.70
  -2  -1  -9   18.80    2.60
  -2   1  -9   19.60    2.50
  -3  -1  -9    3.90    1.80
  -3   1  -9    6.90    2.00
 -11  -2   9   18.90    2.90
 -11   2   9   17.50    3.10
  11   2  -9   21.20    3.90
 -10  -2   9   39.20    3.80
  10   2  -9   47.80    5.00
 -10   2   9   44.50    4.40
  -9  -2   9   -0.50    1.50
  -9   2   9    1.70    1.70
   9   2  -9    4.10    2.10
  -8  -2   9    6.30    1.90
   8  -2  -9    5.00    1.70
  -8   2   9    5.50    1.90
   8   2  -9    5.20    2.10
  -7  -2   9   52.39    3.50
   7  -2  -9   50.09    3.00
   7  -2  -9   49.40    3.50
  -7   2   9   49.40    3.70
   7   2  -9   57.29    4.20
   6  -2  -9   39.10    3.10
   6  -2  -9   41.50    2.60
   6   2  -9   40.60    3.80
  -6   2   9   41.90    3.30
   6   2  -9   38.50    2.10
   5  -2  -9   29.50    2.20
   5  -2  -9   33.00    3.10
  -5   2   9   34.00    3.10
   5   2  -9   34.90    2.40
   5   2  -9   29.90    1.90
   5   2  -9   29.30    3.00
   4  -2  -9   70.89    4.10
   4  -2  -9   71.89    3.50
   4   2  -9   71.39    3.60
   4   2  -9   72.39    3.20
   4   2  -9   73.39    4.10
  -4   2   9   64.69    3.80
   3  -2  -9   47.80    3.30
   3  -2  -9   41.80    2.60
   3   2  -9   45.80    2.60
   3   2  -9   26.40    3.70
   3   2  -9   46.90    3.00
  -3   2   9   41.60    3.00
   2  -2  -9    2.10    1.50
   2   2  -9    0.20    1.20
   2   2  -9    0.80    0.80
  -2   2   9   -1.00    1.00
   1  -2  -9   24.10    2.70
  -1  -2   9   23.80    2.20
   1   2  -9   26.30    2.50
  -1   2   9   24.10    2.30
   0  -2  -9   18.80    2.40
   0  -2   9   26.90    2.30
   0   2   9   23.00    2.30
   0   2  -9   27.30    2.80
   1  -2   9    3.00    1.30
  -1  -2  -9    5.10    1.80
  -1   2  -9    2.50    1.40
   2  -2   9   21.20    2.20
  -2  -2  -9   26.50    3.10
  -2   2  -9   17.90    2.40
  -3  -2  -9    3.50    1.70
  -3   2  -9    2.10    1.60
 -11  -3   9    8.80    2.40
  11   3  -9    6.40    2.90
 -11   3   9    8.00    2.60
 -10  -3   9   17.20    2.80
  10   3  -9   22.00    3.60
 -10   3   9   12.80    2.80
  -9  -3   9   29.00    3.10
   9  -3  -9   33.20    3.10
  -9   3   9   20.90    3.10
   9   3  -9   28.50    3.70
   8  -3  -9   11.80    2.20
  -8  -3   9    9.70    1.90
  -8   3   9    9.70    2.20
   8   3  -9    7.00    2.30
   7  -3  -9    4.20    1.70
   7   3  -9    1.80    1.50
  -7   3   9    1.90    1.50
   6  -3  -9   15.40    2.40
   6   3  -9   18.00    2.70
  -6   3   9   12.00    2.10
   5  -3  -9    1.90    1.40
  -5   3   9   -1.50    1.10
   5   3  -9    2.20    1.20
   5   3  -9    0.70    0.60
   4  -3  -9    7.20    1.90
   4   3  -9    4.30    1.40
   4   3  -9    7.40    1.20
   4   3  -9    6.80    1.60
  -4   3   9    6.20    1.50
   3  -3  -9   10.90    2.00
  -3  -3   9   13.30    1.70
   3   3  -9   15.20    1.70
   3   3  -9   14.90    1.80
  -3   3   9   14.70    2.10
   3   3  -9   10.80    1.80
   2  -3  -9    6.60    1.80
  -2  -3   9    6.80    1.40
   2   3  -9    6.00    1.50
   2   3  -9    7.00    1.40
  -2   3   9    5.10    1.30
  -1  -3   9    3.20    1.30
   1  -3  -9    4.20    1.70
   1   3  -9    2.80    1.30
  -1   3   9    4.90    1.30
   0  -3  -9    9.20    1.90
   0  -3   9   14.00    1.90
   0   3  -9   10.50    1.90
   1  -3   9   -0.40    1.20
  -1  -3  -9   -0.90    1.30
  -1   3  -9    2.40    1.60
  -2  -3  -9   20.10    2.70
   2  -3   9   22.80    2.50
  -2   3  -9   17.30    2.40
   3  -3   9   36.90    3.10
  -3  -3  -9   34.40    3.50
  -3   3  -9   34.20    3.30
 -10  -4   9   45.20    4.00
 -10   4   9   62.89    4.90
  10   4  -9   53.39    5.10
  -9  -4   9    4.10    1.70
   9  -4  -9    3.80    1.90
  -9   4   9    2.10    2.00
   9   4  -9    3.90    2.20
   8  -4  -9   16.70    2.70
  -8   4   9   20.50    3.00
   8   4  -9   14.40    2.70
   7  -4  -9   -1.60    1.40
  -7   4   9    0.90    1.40
   7   4  -9    0.80    1.30
   6  -4  -9    3.70    1.70
   6   4  -9    1.30    1.40
  -6   4   9    3.00    1.60
   5  -4  -9   18.30    2.50
   5   4  -9   20.60    2.60
  -5   4   9   13.70    2.10
  -4  -4   9    2.50    1.10
   4  -4  -9    3.10    1.60
  -4   4   9    3.50    1.40
   4   4  -9    2.20    1.20
   4   4  -9    2.70    1.30
   3  -4  -9    6.40    1.80
  -3  -4   9    6.60    1.30
   3   4  -9    6.60    1.50
  -3   4   9    8.70    1.60
   3   4  -9    5.20    1.20
   2  -4  -9   14.60    2.20
  -2  -4   9   13.90    1.70
  -2   4   9   14.80    2.00
   2   4  -9   17.50    3.40
   2   4  -9   16.90    2.50
   2   4  -9   15.70    2.00
   1  -4  -9   12.90    2.20
  -1  -4   9   11.20    1.70
   1   4  -9   15.00    2.00
  -1   4   9   13.50    2.60
   0  -4   9   16.80    2.00
   0  -4  -9   17.40    2.40
   0   4   9   16.90    2.60
   0   4  -9   18.20    2.20
  -1  -4  -9   13.10    2.20
   1  -4   9   12.70    1.80
   1   4   9    8.20    2.30
  -1   4  -9    9.80    1.90
   2  -4   9    4.70    1.50
  -2  -4  -9    4.00    1.80
  -2   4  -9    4.60    1.70
 -10  -5   9    7.30    2.10
  10  -5  -9   11.10    2.40
  10   5  -9    8.30    2.60
 -10   5   9    6.10    2.30
  -9  -5   9   32.50    3.20
   9  -5  -9   37.80    3.90
   9   5  -9   28.90    3.70
  -9   5   9   38.60    3.90
   8  -5  -9   22.50    3.10
   8   5  -9   22.80    3.10
  -8   5   9   28.30    3.30
   7  -5  -9   29.60    3.30
   7   5  -9   30.10    3.30
  -7   5   9   32.20    3.30
   6  -5  -9   17.80    2.70
   6   5  -9   16.10    2.40
  -6   5   9   15.70    2.30
  -5  -5   9   15.00    1.70
   5  -5  -9   19.10    2.80
  -5   5   9   14.70    2.10
   5   5  -9   13.30    2.10
  -4  -5   9    9.20    1.50
   4  -5  -9    7.70    2.00
   4   5  -9    7.50    1.70
  -4   5   9    8.90    1.70
   3  -5  -9   27.10    3.00
  -3  -5   9   21.00    2.00
   3   5  -9   23.90    2.60
  -2  -5   9    7.80    1.40
   2  -5  -9    9.10    2.10
  -2   5   9    5.30    2.20
   2   5  -9    7.60    1.70
   2   5  -9    8.20    1.60
   1  -5  -9   36.30    3.30
  -1  -5   9   32.80    2.50
  -1   5   9   35.80    4.00
   0  -5   9    7.50    1.60
   0  -5  -9   10.00    2.10
   0   5   9    5.60    2.00
   1  -5   9    8.50    1.70
  -1  -5  -9    3.90    1.80
   1   5   9    5.20    2.00
   2  -5   9    6.30    1.60
  -2  -5  -9    4.70    1.80
   2   5   9    3.00    1.90
  -9  -6   9    8.50    2.00
   9  -6  -9    7.70    2.40
   9   6  -9    7.20    2.30
  -9   6   9   11.10    2.60
   8  -6  -9    7.80    2.30
   8   6  -9    7.50    2.20
  -8   6   9    9.50    2.30
   7  -6  -9    8.60    2.40
  -7   6   9   10.80    2.20
   7   6  -9   12.90    2.40
   6  -6  -9    6.20    2.20
  -6   6   9    3.80    1.60
   6   6  -9    5.90    1.70
  -5  -6   9    1.70    1.10
   5  -6  -9    0.60    1.60
   5   6  -9    3.80    1.50
   4  -6  -9   59.79    4.30
  -4  -6   9   56.99    3.00
   4   6  -9   60.49    3.80
   3  -6  -9   17.60    2.60
  -3  -6   9   15.00    1.80
  -3   6   9   11.70    2.60
   3   6  -9   10.40    1.90
  -2  -6   9   10.90    1.60
   2  -6  -9   12.80    2.40
   2   6  -9    9.90    1.80
  -2   6   9    6.40    2.20
   1  -6  -9   10.50    2.30
  -1  -6   9   13.00    1.80
  -1   6   9   11.10    2.70
   0  -6   9    1.60    1.20
   0  -6  -9    2.90    1.70
   0   6   9   -0.10    1.70
   1  -6   9    2.90    1.40
  -1  -6  -9    6.60    2.00
   1   6   9    5.40    2.20
   9  -7  -9    7.60    2.50
   9   7  -9    9.90    2.40
   8  -7  -9    5.30    2.20
   8   7  -9    5.10    1.90
   7  -7  -9    4.30    2.10
   7   7  -9    6.20    2.00
   6  -7  -9   41.00    4.00
  -6  -7   9   38.10    2.60
   6   7  -9   36.00    3.50
   5  -7  -9   -1.30    1.60
  -5  -7   9    0.40    1.00
   5   7  -9    0.20    1.30
  -4  -7   9   12.80    1.70
   4  -7  -9   11.80    2.40
   4   7  -9   17.50    2.50
   3  -7  -9   50.49    5.50
  -3  -7   9   42.00    2.80
  -3   7   9   56.19    5.00
   3   7  -9   41.90    3.30
   2  -7  -9   12.30    2.30
  -2  -7   9   11.10    1.70
   2   7  -9   10.20    1.90
  -2   7   9   11.40    2.80
  -1  -7   9    0.20    1.00
   1  -7  -9   -2.00    1.60
  -1   7   9   -0.40    1.70
   0  -7   9   14.70    1.90
   0  -7  -9   19.60    3.00
   0   7   9   21.30    3.40
   1  -7   9    0.60    1.20
  -1  -7  -9    2.60    1.80
   1   7   9    1.60    1.90
   8  -8  -9    5.70    2.30
   8   8  -9    5.90    2.00
   7  -8  -9    7.30    2.40
   7   8  -9    7.80    2.10
   6  -8  -9   -0.10    1.90
  -6  -8   9    0.70    1.00
   6   8  -9   -0.70    1.30
   5  -8  -9    7.00    2.30
  -5  -8   9    6.80    1.40
   5   8  -9    7.30    1.80
  -4  -8   9   30.50    2.40
   4  -8  -9   29.50    3.50
   4   8  -9   27.90    2.90
   3  -8  -9   11.20    2.40
  -3  -8   9   10.60    1.60
   3   8  -9    8.90    1.80
  -3   8   9    9.80    2.90
  -2  -8   9   13.60    1.80
   2  -8  -9   15.70    2.80
   2   8  -9   11.40    2.10
  -2   8   9    9.90    2.90
  -1  -8   9    1.70    1.20
   1  -8  -9    1.10    1.80
  -1   8   9    0.50    1.90
   0  -8  -9    2.70    1.80
   0  -8   9    2.40    1.30
   0   8   9    1.60    2.10
  -6  -9   9   18.10    2.00
   6  -9  -9   15.30    3.10
   6   9  -9   20.60    2.70
   5  -9  -9    8.20    2.60
  -5  -9   9    9.10    1.50
   5   9  -9    8.90    2.00
  -4  -9   9    2.70    1.20
   4  -9  -9    1.40    1.90
   4   9  -9    1.80    1.40
   3  -9  -9   26.70    3.50
  -3  -9   9   19.90    2.10
   3   9  -9   17.90    2.40
  -3   9   9   22.00    3.80
   2  -9  -9    6.00    2.20
  -2  -9   9    6.30    1.50
   2   9  -9    7.90    1.80
  -2   9   9    5.80    2.60
 -10   0  10   17.50    3.10
  -9   0  10    8.10    2.20
  -8   0  10    6.40    2.10
  -7   0  10    6.30    2.00
   7   0 -10   11.50    1.50
   6   0 -10   18.90    1.90
   6   0 -10   14.90    2.10
  -6   0  10   19.70    2.50
   5   0 -10    4.70    1.10
   5   0 -10    5.00    1.60
  -5   0  10    7.10    1.90
   4   0 -10   10.70    2.00
   3   0 -10   22.10    2.60
   2   0 -10    1.40    1.50
   1   0 -10    0.80    1.50
   0   0 -10   15.10    2.40
  -1   0 -10   -0.10    1.50
  -2   0 -10   12.80    2.50
 -10  -1  10    8.20    2.40
 -10   1  10    9.40    2.60
  -9  -1  10   33.10    3.60
  -9   1  10   25.00    3.40
  -8  -1  10   19.20    2.70
  -8   1  10   21.90    3.00
  -7  -1  10    1.10    1.50
   7  -1 -10    4.00    1.60
  -7   1  10   -0.80    1.50
   6  -1 -10   31.60    3.10
  -6  -1  10   37.90    3.50
   6   1 -10   33.30    2.20
  -6   1  10   27.90    3.00
   5  -1 -10   13.70    2.40
   5   1 -10   16.10    2.20
  -5   1  10   12.50    2.20
   5   1 -10   17.10    1.80
   4  -1 -10   52.69    3.70
  -4   1  10   53.49    3.60
   4   1 -10   49.40    2.80
   4   1 -10   47.00    3.30
   3  -1 -10    8.40    2.00
   3   1 -10    9.80    2.00
  -3   1  10    9.20    1.90
   2  -1 -10   12.10    2.20
   2   1 -10   12.90    2.30
  -2   1  10   12.50    2.10
   1  -1 -10    2.00    1.70
   1   1 -10    2.00    1.60
   0  -1 -10    6.80    1.90
   0   1 -10    2.80    1.60
  -1  -1 -10   11.00    2.30
  -1   1 -10   10.20    2.20
  -2  -1 -10   29.30    3.30
  -2   1 -10   31.40    3.40
 -10  -2  10    8.40    2.30
  10   2 -10    6.10    2.70
 -10   2  10    5.80    2.40
  -9  -2  10    0.90    1.70
  -9   2  10   -0.50    1.70
   9   2 -10    0.10    1.80
   8  -2 -10    9.10    2.00
  -8  -2  10    8.30    2.00
   8   2 -10    9.90    2.50
  -8   2  10    9.90    2.30
   7  -2 -10   37.00    3.40
  -7  -2  10   27.30    2.90
   7   2 -10   29.10    3.40
  -7   2  10   33.70    3.50
   6  -2 -10   10.80    2.20
  -6   2  10   12.00    2.30
   6   2 -10   10.40    2.20
   5  -2 -10    0.70    1.50
  -5   2  10   -0.50    1.30
   5   2 -10   -1.10    0.50
   4  -2 -10   17.20    2.60
  -4   2  10   15.20    2.30
   4   2 -10   13.60    1.70
   4   2 -10   14.90    2.10
   3  -2 -10    7.00    2.10
   3   2 -10    5.50    1.70
  -3   2  10    8.30    2.00
   2  -2 -10   19.30    2.60
   2   2 -10   25.80    2.80
  -2   2  10   19.90    2.40
   1  -2 -10    2.60    1.70
   1   2 -10    3.80    1.60
  -1   2  10    2.50    1.30
   0  -2 -10    4.00    1.90
   0   2 -10    8.80    2.10
  -1  -2 -10    0.30    1.70
  -1   2 -10    1.70    1.60
 -10  -3  10   22.60    3.00
  10   3 -10   24.70    3.90
 -10   3  10   19.30    3.30
   9  -3 -10    2.80    1.70
  -9  -3  10    0.10    1.60
  -9   3  10    2.60    1.90
   9   3 -10    1.70    1.90
  -8  -3  10   16.70    2.50
   8  -3 -10   16.50    2.60
  -8   3  10   20.80    3.00
   8   3 -10   13.30    2.80
   7  -3 -10   16.80    2.70
   7   3 -10   16.80    3.00
  -7   3  10   14.60    2.50
   6  -3 -10    2.30    1.60
   6   3 -10    5.20    2.00
  -6   3  10    1.80    1.60
   5  -3 -10   14.90    2.50
   5   3 -10   14.30    2.40
  -5   3  10   17.10    2.50
   4  -3 -10   22.40    2.90
   4   3 -10   20.10    2.10
  -4   3  10   17.60    2.30
   3  -3 -10   12.20    2.50
   3   3 -10   11.30    1.90
  -3   3  10    7.50    1.70
   2  -3 -10    5.70    1.90
   2   3 -10    5.20    1.60
  -2   3  10    1.20    1.20
   1  -3 -10    1.50    1.80
  -1  -3  10    2.90    1.40
   1   3 -10    1.70    1.50
   0  -3  10    4.30    1.60
   0  -3 -10    6.40    2.00
   0   3 -10    6.60    1.90
   1  -3  10   16.60    2.20
  -1  -3 -10   14.30    2.60
  -1   3 -10   19.70    2.80
 -10  -4  10    7.50    2.20
  10   4 -10    7.60    2.80
 -10   4  10    9.30    2.80
   9  -4 -10    1.40    1.70
  -9  -4  10    3.00    1.90
  -9   4  10    6.40    2.40
   9   4 -10    2.80    2.10
   8  -4 -10    8.30    2.30
  -8   4  10    4.80    2.20
   8   4 -10    6.20    2.20
   7  -4 -10    6.80    2.20
  -7   4  10    2.80    1.80
   7   4 -10    2.70    1.70
   6  -4 -10   16.20    2.80
  -6   4  10    9.20    2.00
   6   4 -10   13.60    2.50
   5  -4 -10   21.10    2.90
   5   4 -10   19.00    2.70
  -5   4  10   20.80    2.70
   4  -4 -10    9.50    2.30
   4   4 -10   12.00    2.30
  -4   4  10   12.30    2.00
  -3  -4  10    0.90    1.20
   3  -4 -10    3.80    1.90
  -2  -4  10   11.10    1.80
   2  -4 -10   10.40    2.30
   1  -4 -10    2.50    1.80
  -1  -4  10    1.60    1.40
   0  -4 -10   14.20    2.60
   0  -4  10   16.30    2.20
  -1  -4 -10    1.10    1.70
   1  -4  10    5.10    1.60
  -9  -5  10    8.80    2.10
   9  -5 -10    7.10    2.20
   9   5 -10   13.60    2.80
  -9   5  10   10.30    2.70
   8  -5 -10   -2.90    1.60
   8   5 -10   -0.50    1.60
  -8   5  10    1.00    1.80
   7  -5 -10    0.70    1.80
   7   5 -10    1.60    1.70
  -7   5  10    0.90    1.70
   6  -5 -10    3.40    2.10
   6   5 -10    2.30    1.60
  -6   5  10    2.50    1.60
   5  -5 -10   12.70    2.50
  -5   5  10   17.30    2.50
   5   5 -10   17.70    2.50
  -4  -5  10   13.60    1.80
   4  -5 -10   13.50    2.60
   4   5 -10    8.00    2.00
  -3  -5  10   -1.40    1.10
   3  -5 -10    0.30    1.80
   2  -5 -10    1.40    1.70
  -2  -5  10    3.40    1.30
   1  -5 -10    9.60    2.30
  -1  -5  10    6.40    1.60
   0  -5 -10   15.20    2.70
   0  -5  10   14.60    2.10
   8  -6 -10    2.50    2.00
   8   6 -10    1.60    1.90
  -8   6  10    0.60    2.60
   7  -6 -10    0.80    1.80
   7   6 -10    0.00    1.50
   6  -6 -10   13.50    2.70
   6   6 -10   21.70    3.10
   5  -6 -10    9.70    2.50
  -5  -6  10    6.20    1.50
   5   6 -10    7.10    1.90
   4  -6 -10   19.00    3.00
  -4  -6  10   19.80    2.20
   4   6 -10   20.00    2.80
   3  -6 -10   -0.70    1.60
  -3  -6  10    0.60    1.20
   3   6 -10    0.90    1.50
  -2  -6  10   -1.20    1.10
   2  -6 -10    2.00    1.80
  -1  -6  10    9.70    1.90
   1  -6 -10    6.50    2.20
   0  -6 -10    4.00    2.00
   0  -6  10    1.50    1.30
   7  -7 -10   -1.60    1.90
   7   7 -10    2.70    1.80
   6  -7 -10   16.00    3.00
   6   7 -10   12.20    2.40
   5  -7 -10   14.20    3.00
  -5  -7  10   15.20    2.10
   5   7 -10   14.40    2.40
   4  -7 -10   18.90    3.10
  -4  -7  10   21.10    2.30
   4   7 -10   25.50    3.10
  -3  -7  10   14.90    2.00
   3  -7 -10   19.00    3.00
   3   7 -10   23.00    3.00
   2  -7 -10    3.60    2.10
  -2  -7  10    3.30    1.40
   1  -7 -10    4.40    2.00
  -1  -7  10    2.10    1.40
   6  -8 -10    5.70    2.40
  -6  -8  10    4.70    1.50
   6   8 -10    4.50    1.90
  -5  -8  10   12.10    1.90
   5  -8 -10   11.70    2.70
   5   8 -10   12.40    2.40
   4  -8 -10   21.90    3.30
  -4  -8  10   24.40    2.40
   4   8 -10   24.60    3.00
  -3  -8  10    6.10    1.60
   3  -8 -10    6.00    2.40
   3   8 -10    3.80    1.70
  -9   0  11    3.70    2.20
  -8   0  11    0.80    1.80
  -7   0  11   81.99    5.10
  -6   0  11    9.40    2.30
   6   0 -11    7.70    2.00
  -5   0  11    1.50    1.70
   5   0 -11   -1.70    1.40
   4   0 -11   -0.40    1.50
  -4   0  11   -1.00    1.40
   3   0 -11    6.40    2.10
   2   0 -11    0.00    1.70
   1   0 -11    3.90    2.00
   0   0 -11   66.29    4.80
  -9  -1  11    8.00    2.40
  -9   1  11    8.40    2.40
  -8  -1  11   19.00    2.90
  -8   1  11   16.40    2.80
   7  -1 -11   15.70    2.40
  -7  -1  11    9.70    2.30
  -7   1  11   15.10    2.80
  -6  -1  11   66.19    4.50
   6  -1 -11   66.59    4.40
  -6   1  11   67.89    4.50
   5  -1 -11   17.80    2.80
  -5   1  11   18.50    2.70
   5   1 -11   23.20    3.40
   4  -1 -11   30.40    3.40
   4   1 -11   28.00    3.00
  -4   1  11   30.30    3.20
   3  -1 -11    3.60    2.00
   3   1 -11    1.00    1.60
   2  -1 -11    5.50    2.10
   2   1 -11    2.90    1.80
  -2   1  11    5.70    1.80
   1  -1 -11    3.90    2.00
   1   1 -11    0.90    1.60
   0  -1 -11    5.80    2.30
   0   1 -11    9.40    2.40
  -9  -2  11    7.40    2.30
  -9   2  11    9.50    2.60
  -8  -2  11   14.70    2.70
  -8   2  11    9.30    2.50
   7  -2 -11    9.20    2.30
  -7  -2  11    8.20    2.30
  -7   2  11    8.90    2.20
   6  -2 -11    4.90    2.00
  -6   2  11    6.00    2.10
   5  -2 -11    5.70    2.10
  -5   2  11    4.20    1.90
   4  -2 -11   27.10    3.40
  -4   2  11   23.20    2.90
   3  -2 -11    5.00    2.10
  -3   2  11    2.10    1.60
   3   2 -11    3.00    1.60
   2  -2 -11    3.30    2.00
   2   2 -11    3.80    1.80
   1  -2 -11   15.00    2.70
   1   2 -11   17.90    2.80
   0  -2 -11    1.00    1.90
   0   2 -11   -0.80    1.60
  -9  -3  11    5.20    2.10
   9   3 -11    6.80    2.40
  -9   3  11    3.90    2.20
  -8  -3  11    3.40    1.80
   8  -3 -11    5.60    2.00
  -8   3  11    4.20    2.10
   8   3 -11    4.70    2.30
   7  -3 -11   19.00    2.90
  -7   3  11   16.60    2.80
   6  -3 -11    8.00    2.20
  -6   3  11    3.40    1.90
   5  -3 -11    7.30    2.20
  -5   3  11    8.80    2.10
   4  -3 -11   18.60    2.90
  -4   3  11   15.00    2.40
   3  -3 -11   10.90    2.60
   2  -3 -11    7.10    2.20
   1  -3 -11    4.50    2.10
  -8  -4  11   -1.40    1.40
   8  -4 -11   -2.40    1.60
   8   4 -11    2.80    2.00
  -8   4  11   -0.20    1.80
   7  -4 -11    0.50    2.00
  -7   4  11    1.00    1.60
   7   4 -11    0.50    1.60
   6  -4 -11    4.40    2.10
  -6   4  11    2.50    1.70
   5  -4 -11    5.60    2.20
  -5   4  11    3.80    1.70
   4  -4 -11   13.40    2.70
   3  -4 -11   13.30    2.70
   2  -4 -11    5.40    2.20
   1  -4 -11    3.20    2.30
   8  -5 -11   -0.30    2.00
  -8   5  11    1.10    2.00
   8   5 -11    0.40    1.80
   7  -5 -11    8.80    2.50
  -7   5  11   11.60    3.00
   7   5 -11    8.60    2.50
   6  -5 -11   11.70    2.60
   6   5 -11   11.30    2.40
   5  -5 -11   15.10    2.80
   4  -5 -11    4.00    2.20
  -3  -5  11    1.60    1.50
   3  -5 -11    1.50    2.10
  -2  -5  11    2.40    1.50
   2  -5 -11    4.30    2.20
   6  -6 -11   13.80    2.90
   6   6 -11    9.40    2.40
   5  -6 -11   12.10    2.80
   5   6 -11   13.50    2.50
  -4  -6  11    4.10    1.60
   4  -6 -11    6.50    2.50
   3  -6 -11    3.90    2.20
  -3  -6  11    6.60    1.70
  -8   0  12    3.10    2.10
  -7   0  12    2.20    2.00
  -6   0  12    4.30    2.00
  -5   0  12    2.50    1.80
   5   0 -12    5.70    2.80
   4   0 -12    5.00    2.00
  -4   0  12    3.50    1.90
  -3   0  12   25.50    3.10
   3   0 -12   31.10    3.60
  -8  -1  12    5.80    2.40
  -8   1  12    9.10    2.50
  -7  -1  12   -3.00    1.70
  -7   1  12   -3.20    1.50
   6  -1 -12    2.50    1.80
  -6  -1  12    2.60    1.90
  -6   1  12    4.80    2.00
  -5  -1  12   45.20    4.10
   5  -1 -12   50.59    4.10
  -5   1  12   45.80    4.30
   4  -1 -12   39.20    4.00
  -4   1  12   29.30    3.40
   3  -1 -12   -1.80    1.70
   3   1 -12    1.10    1.80
  -3   1  12   -1.40    1.60
   7  -2 -12    0.80    1.70
  -7  -2  12    0.00    1.70
  -7   2  12    1.90    2.00
  -6  -2  12   -1.20    1.60
   6  -2 -12   -0.60    1.80
  -6   2  12    1.10    1.80
   5  -2 -12   31.20    3.70
  -5   2  12   31.50    3.60
   4  -2 -12   13.30    2.80
  -4   2  12   10.90    2.40
   3  -2 -12   29.70    3.60
   7  -3 -12    1.50    1.90
  -7  -3  12    3.20    1.90
  -7   3  12    4.40    2.10
   6  -3 -12    4.10    2.10
  -6   3  12    8.50    2.30
   5  -3 -12   50.39    4.70
  -5   3  12   48.90    4.10
   4  -3 -12   74.49    5.30
   0   0   0    0.00    0.00
_computing_structure_solution     'SHELXT 2014/5 (Sheldrick, 2014)'
;
_shelx_hkl_checksum     73947
_shelx_res_file
;
TITL mo_na8_0m_a.res in P2(1)
    mo_na8_0m.res
    created by SHELXL-2017/1 at 13:44:25 on 17-Apr-2018
REM Old TITL mo_NA8_0m in P2(1)
REM SHELXT solution in P2(1)
REM R1 0.110, Rweak 0.035, Alpha 0.005, Orientation as input
REM Flack x = -0.262 ( 0.290 ) from Parsons' quotients
REM Formula found by SHELXT: C14 N3 O2
CELL 0.71073 8.4959 9.6479 8.7619 90 116.921 90
ZERR 2 0.0002 0.0002 0.0002 0 0.001 0
LATT -1
SYMM -X,0.5+Y,-Z
SFAC C H N O
UNIT 30 28 4 4
L.S. 4
PLAN  20
SIZE 0.155 0.369 0.39
TEMP 26.01
BOND $H
list 4
fmap 2
acta
REM <olex2.extras>
REM <HklSrc "%.\\mo_NA8_0m.hkl">
REM </olex2.extras>
WGHT    0.055400    0.035100
FVAR       1.50438
O1    4    0.199257    0.713789    0.672426    11.00000    0.05942    0.04454 =
         0.05603   -0.01513    0.03102   -0.00138
O2    4    0.257555    0.476680    0.158853    11.00000    0.06778    0.09039 =
         0.03507   -0.00112    0.02934    0.00281
N1    3    0.104891    0.596484    0.424726    11.00000    0.03794    0.03920 =
         0.03836   -0.00088    0.01747    0.00315
N2    3    0.418157    0.460049    0.446250    11.00000    0.04312    0.04393 =
         0.03577    0.00270    0.02329    0.00550
C1    1    0.334378    0.496139    0.680115    11.00000    0.03664    0.03597 =
         0.03028   -0.00542    0.01550   -0.00787
C2    1    0.360395    0.460629    0.844072    11.00000    0.04869    0.05376 =
         0.03121   -0.00882    0.01915   -0.01312
AFIX  43
H2    2    0.297976    0.507584    0.892040    11.00000   -1.20000
AFIX   0
C3    1    0.476442    0.357595    0.936482    11.00000    0.05659    0.06044 =
         0.02905    0.00276    0.01121   -0.01830
AFIX  43
H3    2    0.491032    0.334562    1.045179    11.00000   -1.20000
AFIX   0
C4    1    0.570896    0.288755    0.867015    11.00000    0.05262    0.04665 =
         0.04324    0.01085    0.00851   -0.00217
AFIX  43
H4    2    0.650555    0.219823    0.929588    11.00000   -1.20000
AFIX   0
C5    1    0.547679    0.321780    0.704647    11.00000    0.04765    0.04077 =
         0.04788    0.00389    0.01859    0.00484
AFIX  43
H5    2    0.611399    0.274396    0.658401    11.00000   -1.20000
AFIX   0
C6    1    0.429750    0.425360    0.609609    11.00000    0.03797    0.03490 =
         0.03141    0.00014    0.01599   -0.00152
C7    1    0.208375    0.611520    0.592699    11.00000    0.03795    0.03618 =
         0.04002   -0.00554    0.02298   -0.00619
C8    1    0.097408    0.470969    0.325754    11.00000    0.04251    0.03949 =
         0.03257   -0.00362    0.01662   -0.00659
AFIX  13
H8    2    0.088877    0.387499    0.385319    11.00000   -1.20000
AFIX   0
C9    1    0.262917    0.467330    0.300167    11.00000    0.05068    0.03830 =
         0.03403   -0.00132    0.02282    0.00117
C10   1   -0.028809    0.700064    0.321351    11.00000    0.04733    0.05599 =
         0.05509    0.00817    0.02008    0.01315
AFIX  23
H10A  2    0.021993    0.792198    0.337758    11.00000   -1.20000
H10B  2   -0.126879    0.701151    0.349469    11.00000   -1.20000
AFIX   0
C11   1   -0.086339    0.649387    0.140439    11.00000    0.05973    0.08290 =
         0.04896    0.01578    0.01695    0.02372
AFIX  23
H11A  2   -0.009804    0.685371    0.094619    11.00000   -1.20000
H11B  2   -0.206984    0.676803    0.065910    11.00000   -1.20000
AFIX   0
C12   1   -0.070476    0.491942    0.159542    11.00000    0.04693    0.07367 =
         0.03731   -0.00422    0.00986   -0.00799
AFIX  23
H12A  2   -0.171813    0.452660    0.167103    11.00000   -1.20000
H12B  2   -0.060151    0.449916    0.063901    11.00000   -1.20000
AFIX   0
C13   1    0.582227    0.464647    0.427105    11.00000    0.05102    0.06608 =
         0.05200    0.00398    0.03426    0.01411
AFIX  23
H13A  2    0.618467    0.370691    0.419118    11.00000   -1.20000
H13B  2    0.558798    0.512036    0.321305    11.00000   -1.20000
AFIX   0
C14   1    0.725160    0.534679    0.568421    11.00000    0.04805    0.06566 =
         0.06595    0.01033    0.03638    0.00530
C15   1    0.845606    0.588692    0.681692    11.00000    0.05878    0.09296 =
         0.08000    0.00442    0.03186   -0.01201
AFIX 163
H15   2    0.940820    0.631390    0.771234    11.00000   -1.20000
AFIX   0
HKLF 4
REM  mo_na8_0m_a.res in P2(1)
REM R1 =  0.0389 for    3349 Fo > 4sig(Fo)  and  0.0463 for all    3821 data
REM    172 parameters refined using      1 restraints
END
WGHT      0.0554      0.0351
REM Highest difference peak  0.199,  deepest hole -0.151,  1-sigma level  0.031
Q1    1   0.1837  0.4716  0.3156  11.00000  0.05    0.20
Q2    1   0.3606  0.4718  0.7602  11.00000  0.05    0.17
Q3    1   0.4955  0.4549  0.4440  11.00000  0.05    0.15
Q4    1   0.0115  0.4722  0.2409  11.00000  0.05    0.15
Q5    1   0.5216  0.3940  0.6738  11.00000  0.05    0.15
Q6    1   0.4142  0.4328  0.5219  11.00000  0.05    0.14
Q7    1   0.4627  0.3585  0.6469  11.00000  0.05    0.14
Q8    1   0.3743  0.4648  0.6449  11.00000  0.05    0.14
Q9    1   0.7742  0.6196  0.6889  11.00000  0.05    0.14
Q10   1   0.3002  0.5642  0.6359  11.00000  0.05    0.14
Q11   1   0.3458  0.4997  0.3805  11.00000  0.05    0.13
Q12   1   0.4560  0.4277  0.9077  11.00000  0.05    0.12
Q13   1   0.7981  0.4998  0.6644  11.00000  0.05    0.12
Q14   1   0.2444  0.4317  0.2182  11.00000  0.05    0.12
Q15   1   0.8125  0.5684  0.5857  11.00000  0.05    0.12
Q16   1  -0.1599  0.5737  0.1701  11.00000  0.05    0.12
Q17   1  -0.0675  0.5681  0.1416  11.00000  0.05    0.11
Q18   1   0.2813  0.5207  0.2263  11.00000  0.05    0.11
Q19   1   0.1080  0.5358  0.3750  11.00000  0.05    0.11
Q20   1   0.1767  0.8532  0.4191  11.00000  0.05    0.11
;
_shelx_res_checksum     66545
data_global
_journal_date_recd_electronic     2020-01-27
_journal_date_accepted     2020-02-26
_journal_name_full     'Acta Crystallographica, Section E'
_journal_year     2020
_journal_volume     76
_journal_issue      4
_journal_page_first     467
_journal_page_last     472
_journal_paper_category     GO
_journal_paper_doi     10.1107/S2056989020002698
_journal_coeditor_code     LH5947
_publ_contact_author
;
'Jeroundi Dounia'
Laboratory of Applied Organic Chemistry,
Sidi Mohamed Ben Abdellah University,
Faculty of Sciences and Techniques,
Road Immouzer,
BP 2202 Fez,
Morocco
;
_publ_contact_author_email     DouniaJeroundi2019@gmail.com
_publ_contact_author_fax     ?
_publ_contact_author_phone     ?
_publ_section_title
;
Crystal structure, Hirshfeld surface analysis and interaction energy and DFT
studies of
(<i>S</i>)-10-propargylpyrrolo[2,1-<i>c</i>][1,4]benzodiazepine-5,11-dione
;
loop_
    _publ_author_name
    _publ_author_footnote
    _publ_author_address
    'Jeroundi, Dounia' .
;
Laboratory of Applied Organic Chemistry,
Sidi Mohamed Ben Abdellah University,
Faculty of Sciences and Techniques,
Road Immouzer,
BP 2202 Fez,
Morocco
;
    'Mazzah, Ahmed' .
;
USR 3290 Miniaturisation pour l'analyse,
 la synth\`ese et la prot\'eomique, 59655
Villeneuve d'Ascq Cedex, Universit\'e Lille1,
France
;
    'H\"okelek, Tuncer' .
;
Department of Physics
Hacettepe University
06800 Beytepe
Ankara
Turkey
;
    'El Hadrami, El Mestafa' .
;
Laboratory of Applied Organic Chemistry,
Sidi Mohamed Ben Abdellah University,
Faculty of Sciences and Techniques,
Road Immouzer,
BP 2202 Fez,
Morocco
;
    'Renard, Catherine' .
;
Unit\'e de Catalyse et de Chimie du Solide (UCCS), UMR 8181,
Ecole Nationale Sup\'erieure de Chimie de Lille, Universit\'e Lille 1,
59650 Villeneuve d'Ascq Cedex,
France
;
    'Haoudi, Amal' .
;
Laboratory of Applied Organic Chemistry,
Sidi Mohamed Ben Abdellah University,
Faculty of Sciences and Techniques,
Road Immouzer,
BP 2202 Fez,
Morocco
;
    'Essassi, El Mokhtar' .
;
Laboratoire de Chimie Organique H\'et\'erocyclique URAC 21,
P\^ole de Comp\'etence Pharmacochimie,
Av. Ibn Battouta, BP 1014,
Facult\'e des Sciences,
Universit\'e Mohammed V,
Rabat,
Morocco
;
_publ_section_synopsis
;
The title compound consists of pyrrole and benzodiazepine units linked to a
propargyl moiety, where the pyrrole and diazepine rings adopt half-chair and
boat conformations, respectively. In the crystal, weak C---H~Bnz~...O~Diazp~
and C---H~Proprg~...O~Diazp~ (Bnz = benzene, Diazp = diazepine and Proprg =
propargyl) hydrogen bonds link the molecules into two-dimensional networks
parallel to the <i>bc</i> plane, enclosing <i>R</i>~4~^4^(28) ring motifs.
;
