# Supplementary material for: Crystal structure, Hirshfeld surface analysis and inter­action energy and DFT studies of (S)-10-propargyl­pyrrolo­[2,1-c][1,4]benzodiazepine-5,11-dione
Source: Acta Crystallogr E Crystallogr Commun. 2020 Mar 3;76(Pt 4):467–72. doi: 10.1107/S2056989020002698 (PMC7133028; doi:10.1107/S2056989020002698)
Supplement: Supplementary file 2 [file e-76-00467-Isup2.hkl]

data_I                                                                          
_shelx_title ' mo_na8_0m_a.res in P2(1)'                                        
_shelx_refln_list_code          4                                               
_shelx_F_calc_maximum       65.31                                               
_exptl_crystal_F_000       268.00                                               
_reflns_d_resolution_high  0.7005                                               
                                                                                
loop_                                                                           
 _space_group_symop_operation_xyz                                               
 'x, y, z'                                                                      
 '-x, y+1/2, -z'                                                                
                                                                                
_cell_length_a     8.4959                                                       
_cell_length_b     9.6479                                                       
_cell_length_c     8.7619                                                       
_cell_angle_alpha  90.000                                                       
_cell_angle_beta  116.921                                                       
_cell_angle_gamma  90.000                                                       
                                                                                
_shelx_F_squared_multiplier     1.000                                           
                                                                                
loop_                                                                           
 _refln_index_h                                                                 
 _refln_index_k                                                                 
 _refln_index_l                                                                 
 _refln_F_squared_calc                                                          
 _refln_F_squared_meas                                                          
 _refln_F_squared_sigma                                                         
 _refln_observed_status                                                         
   1 -13   0          1.34          1.10         0.62 o                         
   2 -13   0          2.33          3.40         0.84 o                         
   3 -13   0          1.99          1.90         0.80 o                         
   0 -12   0          7.90         11.13         1.06 o                         
   1 -12   0          0.00         -0.49         0.49 o                         
   2 -12   0          1.84          1.99         0.66 o                         
   3 -12   0          1.15          1.68         0.71 o                         
   4 -12   0          0.79          3.49         0.88 o                         
   5 -12   0          4.99          7.91         1.15 o                         
   1 -11   0          0.67          0.88         0.44 o                         
   2 -11   0          0.25          0.97         0.57 o                         
   3 -11   0          1.09          2.74         0.75 o                         
   4 -11   0         17.63         18.78         1.50 o                         
   5 -11   0          1.44          0.44         0.66 o                         
   6 -11   0          1.37          0.75         0.71 o                         
   0 -10   0         15.79         17.81         1.06 o                         
   1 -10   0         16.27         16.85         0.59 o                         
   2 -10   0          1.62          1.55         0.57 o                         
   3 -10   0          7.94          9.10         1.02 o                         
   4 -10   0          4.67          3.80         0.80 o                         
   5 -10   0          4.73          6.27         0.97 o                         
   6 -10   0          4.96          4.29         1.02 o                         
   7 -10   0          1.52          0.44         0.71 o                         
   1  -9   0         75.14         73.99         1.39 o                         
   2  -9   0         12.11         12.58         0.48 o                         
   3  -9   0         11.39         15.20         1.15 o                         
   4  -9   0          1.41          2.43         0.66 o                         
   5  -9   0          2.48          1.72         0.66 o                         
   6  -9   0          7.46          9.90         1.19 o                         
   7  -9   0          8.16          7.95         1.06 o                         
   8  -9   0         14.40         18.78         1.59 o                         
   0  -8   0        331.34        334.67         8.88 o                         
   1  -8   0         20.39         19.91         0.64 o                         
   2  -8   0         34.20         35.14         1.00 o                         
   3  -8   0         11.72         10.98         0.51 o                         
   4  -8   0          1.24          1.41         0.53 o                         
   5  -8   0         13.90         11.75         1.10 o                         
   6  -8   0          4.94          5.83         0.93 o                         
   7  -8   0         15.08         16.35         1.46 o                         
   8  -8   0          2.13          1.24         0.66 o                         
   1  -7   0        189.31        189.95         2.98 o                         
   2  -7   0         31.36         30.76         0.89 o                         
   3  -7   0         12.90         10.53         0.49 o                         
   4  -7   0         37.49         37.13         1.00 o                         
   5  -7   0          1.58          1.84         0.30 o                         
   6  -7   0          6.30          4.42         0.80 o                         
   7  -7   0         26.88         25.93         1.63 o                         
   8  -7   0          1.03          1.77         0.71 o                         
   9  -7   0          4.71          5.74         0.93 o                         
   0  -6   0        524.90        547.81        10.22 o                         
   1  -6   0         79.89         84.12         2.52 o                         
   2  -6   0         11.46         11.67         0.47 o                         
   3  -6   0         48.59         60.91         6.98 o                         
   4  -6   0         85.48         81.71         1.60 o                         
   5  -6   0         33.50         32.06         0.58 o                         
   6  -6   0         67.09         65.13         1.55 o                         
   7  -6   0          7.96          8.01         0.75 o                         
   8  -6   0          1.07          1.56         0.53 o                         
   9  -6   0          4.38          4.57         0.77 o                         
   1  -5   0        217.67        232.00         6.32 o                         
   2  -5   0        114.95        113.01         2.32 o                         
   3  -5   0        318.01        324.57         6.32 o                         
   4  -5   0         12.27         13.16         0.33 o                         
   5  -5   0        101.37         94.41         1.43 o                         
   6  -5   0          5.49          5.01         0.29 o                         
   7  -5   0         10.32          9.98         0.47 o                         
   8  -5   0          1.88          1.94         0.62 o                         
   9  -5   0          1.91          2.38         0.45 o                         
  10  -5   0          0.55          1.86         0.71 o                         
   0  -4   0       1346.91       1404.34        25.41 o                         
   1  -4   0         92.60         85.88         1.77 o                         
   2  -4   0        154.18        156.57         2.53 o                         
   3  -4   0        386.36        408.39         4.84 o                         
   4  -4   0          6.68          7.91         0.17 o                         
   5  -4   0         72.57         72.03         1.05 o                         
   6  -4   0         32.50         31.45         0.64 o                         
   7  -4   0          2.73          2.57         0.25 o                         
   8  -4   0          1.63          1.28         0.29 o                         
   9  -4   0          0.89          1.28         0.36 o                         
  10  -4   0          1.22          0.97         0.71 o                         
   1  -3   0       1248.14       1343.05        15.55 o                         
   2  -3   0        543.98        568.54         7.52 o                         
   3  -3   0        109.53        131.92         1.68 o                         
   4  -3   0        162.99        171.44         1.97 o                         
   5  -3   0         22.41         24.69         0.61 o                         
   6  -3   0         20.92         20.92         0.67 o                         
   7  -3   0          0.90          1.03         0.22 o                         
   8  -3   0          3.82          4.04         0.36 o                         
   9  -3   0          2.23          1.90         0.66 o                         
  10  -3   0          3.04          3.40         0.84 o                         
   1  -2   0       4265.12       4368.70        77.42 o                         
   2  -2   0       1041.93       1086.63        14.35 o                         
   3  -2   0        237.88        249.75         2.57 o                         
   4  -2   0         88.62         88.02         1.04 o                         
   5  -2   0         98.63         93.74         1.26 o                         
   6  -2   0        127.61        125.06         1.77 o                         
   7  -2   0         21.97         21.43         0.71 o                         
   8  -2   0          2.33          2.64         0.29 o                         
   9  -2   0          0.01          0.27         0.57 o                         
  10  -2   0          4.58          4.68         0.97 o                         
   1  -1   0       1636.08       1584.12        21.04 o                         
   2  -1   0        407.05        430.81         5.92 o                         
   3  -1   0         78.12         64.19         0.82 o                         
   4  -1   0        241.34        241.69         2.79 o                         
   5  -1   0          0.73          0.63         0.13 o                         
   6  -1   0          2.27          1.92         0.20 o                         
   7  -1   0         15.63         16.40         0.58 o                         
   8  -1   0         37.25         37.49         1.34 o                         
   9  -1   0          6.25          7.52         0.76 o                         
  10  -1   0          4.35          5.57         1.06 o                         
   1   0   0        132.35        132.26         1.07 o                         
   2   0   0         69.40         55.81         0.55 o                         
   3   0   0        103.87        119.98         1.31 o                         
   4   0   0          4.13          4.35         0.34 o                         
   5   0   0          0.95          1.18         0.14 o                         
   6   0   0        204.05        196.49         2.58 o                         
   7   0   0          1.90          1.70         0.22 o                         
   8   0   0         12.92         13.67         1.15 o                         
   9   0   0         10.60          9.58         1.17 o                         
  10   0   0          0.11         -0.50         0.75 o                         
   1   1   0       1635.49       1590.94        18.77 o                         
   2   1   0        407.64        443.55         4.37 o                         
   3   1   0         78.08         66.01         0.79 o                         
   4   1   0        241.43        248.94         2.77 o                         
   5   1   0          0.71          0.70         0.10 o                         
   6   1   0          2.27          1.83         0.22 o                         
   7   1   0         15.64         16.44         0.57 o                         
   8   1   0         37.20         35.63         1.31 o                         
   9   1   0          6.25          6.08         0.70 o                         
  10   1   0          4.35          5.58         0.72 o                         
   0   2   0       3561.21       3429.30        63.36 o                         
   1   2   0       4264.42       4111.18        53.50 o                         
   2   2   0       1041.87       1081.19        10.79 o                         
   3   2   0        237.99        248.00         3.03 o                         
   4   2   0         88.53         87.88         1.23 o                         
   5   2   0         98.64         94.40         1.36 o                         
   6   2   0        127.57        126.72         1.98 o                         
   7   2   0         21.92         22.10         0.63 o                         
   8   2   0          2.34          2.02         0.47 o                         
   9   2   0          0.01          0.00         0.80 o                         
  10   2   0          4.57          4.20         0.67 o                         
   1   3   0       1248.56       1300.25        13.18 o                         
   2   3   0        543.68        569.94         5.70 o                         
   3   3   0        109.34        126.16         1.52 o                         
   4   3   0        162.91        168.68         2.33 o                         
   5   3   0         22.38         24.36         0.51 o                         
   6   3   0         20.85         19.88         0.79 o                         
   7   3   0          0.89          0.93         0.21 o                         
   8   3   0          3.81          4.33         0.53 o                         
   9   3   0          2.23          2.48         0.50 o                         
  10   3   0          3.04          2.68         0.57 o                         
   0   4   0       1346.89       1351.55        34.81 o                         
   1   4   0         92.71         84.70         1.97 o                         
   2   4   0        154.36        153.71         2.61 o                         
   3   4   0        386.28        396.83         7.16 o                         
   4   4   0          6.74          7.79         0.25 o                         
   5   4   0         72.49         70.78         1.07 o                         
   6   4   0         32.49         32.53         0.70 o                         
   7   4   0          2.73          3.12         0.28 o                         
   8   4   0          1.63          1.57         0.34 o                         
   9   4   0          0.89          1.24         0.43 o                         
  10   4   0          1.22          0.66         0.62 o                         
   1   5   0        217.34        229.49         3.23 o                         
   2   5   0        115.01        114.90         2.41 o                         
   3   5   0        317.90        317.72         8.64 o                         
   4   5   0         12.26         12.71         0.30 o                         
   5   5   0        101.26         94.24         1.34 o                         
   6   5   0          5.51          4.78         0.28 o                         
   7   5   0         10.34          9.00         0.50 o                         
   8   5   0          1.88          2.12         0.34 o                         
   9   5   0          1.91          2.04         0.39 o                         
  10   5   0          0.55          0.89         0.45 o                         
   0   6   0        525.02        551.73         8.47 o                         
   1   6   0         79.88         80.90         0.93 o                         
   2   6   0         11.50         12.08         0.41 o                         
   3   6   0         48.67         63.82         6.47 o                         
   4   6   0         85.53         82.28         1.73 o                         
   5   6   0         33.57         33.13         0.66 o                         
   6   6   0         67.07         68.95         2.50 o                         
   7   6   0          7.93          8.24         0.53 o                         
   8   6   0          1.06          1.15         0.29 o                         
   9   6   0          4.38          5.15         0.48 o                         
   1   7   0        189.49        190.70         2.04 o                         
   2   7   0         31.39         32.76         0.66 o                         
   3   7   0         12.89         10.58         1.15 o                         
   4   7   0         37.42         34.60         1.12 o                         
   5   7   0          1.57          1.58         0.39 o                         
   6   7   0          6.33          5.26         0.75 o                         
   7   7   0         26.84         25.48         0.69 o                         
   8   7   0          1.03          1.49         0.28 o                         
   9   7   0          4.70          5.37         0.43 o                         
   0   8   0        331.33        323.66         4.47 o                         
   1   8   0         20.41         19.68         0.57 o                         
   2   8   0         34.27         34.35         1.01 o                         
   3   8   0         11.71          9.70         0.80 o                         
   4   8   0          1.24          1.70         0.38 o                         
   5   8   0         13.88         12.58         0.74 o                         
   6   8   0          4.93          4.95         0.71 o                         
   7   8   0         15.08         16.70         1.24 o                         
   8   8   0          2.13          1.94         0.71 o                         
   1   9   0         75.12         70.86         1.25 o                         
   2   9   0         12.13         12.52         0.45 o                         
   3   9   0         11.40         13.31         2.32 o                         
   4   9   0          1.42          1.33         0.66 o                         
   5   9   0          2.48          3.36         0.88 o                         
   0  10   0         15.77         16.81         0.77 o                         
   1  10   0         16.24         16.01         0.59 o                         
   2  10   0          1.62          2.70         0.53 o                         
   3  10   0          7.96          8.35         1.10 o                         
   4  10   0          4.67          4.33         0.93 o                         
   5  10   0          4.73          7.29         1.15 o                         
   1  11   0          0.67          0.96         0.22 o                         
   2  11   0          0.25          0.31         0.57 o                         
   3  11   0          1.10          1.94         0.71 o                         
   4  11   0         17.60         18.51         1.72 o                         
   5  11   0          1.43          2.08         0.88 o                         
   0  12   0          7.89          9.95         1.08 o                         
   1  12   0          0.00          0.12         0.20 o                         
   2  12   0          1.84          2.30         0.71 o                         
   3  12   0          1.14          0.66         0.71 o                         
   4  12   0          0.79          1.37         0.75 o                         
   5  12   0          4.98          5.57         1.19 o                         
   1  13   0          1.33          0.79         0.23 o                         
   2  13   0          2.33          2.25         0.75 o                         
   3  13   0          1.98          2.96         0.88 o                         
  -3 -13   1          0.04          0.00         0.62 o                         
  -2 -13   1          1.23          2.52         0.75 o                         
  -1 -13   1          0.16          0.88         0.66 o                         
   0 -13   1          3.33          3.29         0.53 o                         
   1 -13   1          0.49          1.06         0.62 o                         
   2 -13   1          0.90          0.31         0.62 o                         
  -5 -12   1          4.10          4.11         0.97 o                         
  -4 -12   1          0.95          0.80         0.75 o                         
  -3 -12   1          0.55          1.19         0.66 o                         
  -2 -12   1          0.93          0.93         0.66 o                         
  -1 -12   1          4.11          4.15         0.53 o                         
   0 -12   1          0.90          0.82         0.37 o                         
   1 -12   1          2.81          4.02         0.75 o                         
   2 -12   1          4.76          5.08         0.88 o                         
   3 -12   1          0.01          0.00         0.62 o                         
   4 -12   1          4.59          5.48         0.97 o                         
  -6 -11   1          8.27          7.87         1.10 o                         
  -5 -11   1          0.59          0.04         0.66 o                         
  -4 -11   1          9.64          9.32         1.15 o                         
  -3 -11   1          1.51          2.03         0.75 o                         
  -2 -11   1          4.74          3.98         0.80 o                         
  -1 -11   1          7.54          7.77         0.61 o                         
   0 -11   1         15.20         14.85         0.78 o                         
   1 -11   1          3.02          3.84         0.47 o                         
   2 -11   1          2.20          1.24         0.62 o                         
   3 -11   1          6.75          7.95         1.02 o                         
   4 -11   1          2.51          2.96         0.80 o                         
   5 -11   1          0.72          0.57         0.66 o                         
  -7 -10   1          4.50          4.29         0.97 o                         
  -6 -10   1         11.27         12.15         1.37 o                         
  -5 -10   1          6.65          5.88         0.97 o                         
  -4 -10   1          1.62          1.86         0.71 o                         
  -3 -10   1         16.52         16.57         1.33 o                         
  -2 -10   1          2.11          2.45         0.36 o                         
  -1 -10   1         28.90         27.48         0.91 o                         
   0 -10   1         10.96         12.93         0.93 o                         
   1 -10   1         21.20         19.41         0.62 o                         
   2 -10   1         10.51          9.90         0.97 o                         
   3 -10   1          2.37          3.14         0.71 o                         
   4 -10   1          9.88         10.87         1.15 o                         
   5 -10   1          2.11          2.30         0.75 o                         
   6 -10   1          0.99          0.84         0.66 o                         
  -8  -9   1          1.18          0.93         0.71 o                         
  -7  -9   1          2.40          2.87         0.88 o                         
  -6  -9   1         23.20         26.68         1.72 o                         
  -5  -9   1          5.65          6.14         0.93 o                         
  -4  -9   1         19.74         20.81         1.41 o                         
  -3  -9   1          0.68          0.66         0.53 o                         
  -2  -9   1         66.42         64.63         1.21 o                         
  -1  -9   1         15.15         14.06         1.61 o                         
   0  -9   1         49.55         48.43         1.25 o                         
   1  -9   1         12.82         13.58         0.44 o                         
   2  -9   1          5.18          5.08         0.27 o                         
   3  -9   1          3.68          4.15         0.71 o                         
   4  -9   1          0.14          0.44         0.53 o                         
   5  -9   1          1.32          1.15         0.62 o                         
   6  -9   1         11.01         10.52         1.15 o                         
   7  -9   1         11.01         11.49         1.28 o                         
  -9  -8   1          4.55          5.08         1.02 o                         
  -8  -8   1          3.54          4.11         0.88 o                         
  -7  -8   1         12.10         13.70         1.41 o                         
  -6  -8   1          1.87          2.21         0.71 o                         
  -5  -8   1          0.25          0.84         0.53 o                         
  -4  -8   1         40.02         37.86         1.81 o                         
  -3  -8   1         24.57         23.25         0.72 o                         
  -2  -8   1         35.39         35.61         1.00 o                         
  -1  -8   1         19.93         19.87         0.66 o                         
   0  -8   1         59.74         58.25         1.39 o                         
   1  -8   1         13.10         13.43         0.53 o                         
   2  -8   1         23.12         24.36         0.54 o                         
   3  -8   1          1.18          1.58         0.27 o                         
   4  -8   1          2.05          2.52         0.84 o                         
   5  -8   1         14.33         15.11         1.19 o                         
   6  -8   1         55.05         52.36         2.30 o                         
   7  -8   1          9.78          7.87         1.02 o                         
   8  -8   1          4.68          5.35         0.88 o                         
  -9  -7   1          1.76          0.57         0.66 o                         
  -8  -7   1          2.90          3.23         0.80 o                         
  -7  -7   1          1.32          1.50         0.66 o                         
  -6  -7   1         49.58         46.52         2.12 o                         
  -5  -7   1          3.51          3.09         0.62 o                         
  -4  -7   1         27.05         26.88         0.82 o                         
  -3  -7   1         55.28         51.32         1.72 o                         
  -2  -7   1          5.53          5.51         0.36 o                         
  -1  -7   1         71.19         71.24         1.22 o                         
   0  -7   1         58.79         59.55         1.09 o                         
   1  -7   1         18.58         18.39         0.36 o                         
   2  -7   1         75.20         73.04         1.43 o                         
   3  -7   1         13.41         13.24         0.37 o                         
   4  -7   1         38.30         34.41         0.61 o                         
   5  -7   1         40.34         35.75         0.69 o                         
   6  -7   1         47.07         45.16         1.28 o                         
   7  -7   1         10.54          9.64         0.86 o                         
   8  -7   1          2.73          4.26         0.55 o                         
 -10  -6   1          0.97          1.28         0.48 o                         
  -9  -6   1          2.02          2.55         0.47 o                         
  -8  -6   1          3.71          3.80         0.49 o                         
  -7  -6   1          5.24          5.01         0.53 o                         
  -6  -6   1         14.64         13.20         0.58 o                         
  -5  -6   1         35.62         33.96         0.95 o                         
  -4  -6   1         56.97         58.30         1.34 o                         
  -3  -6   1        129.63        123.79         2.56 o                         
  -2  -6   1          7.38          7.05         0.34 o                         
  -1  -6   1        221.19        224.71         3.43 o                         
   0  -6   1        119.10        126.37         1.74 o                         
   1  -6   1         26.35         25.24         0.41 o                         
   2  -6   1        118.24        122.81         1.80 o                         
   3  -6   1         23.20         25.89         0.55 o                         
   4  -6   1         65.64         61.53         0.99 o                         
   5  -6   1         66.47         66.06         1.32 o                         
   6  -6   1         13.90         12.30         0.43 o                         
   7  -6   1          0.35          0.41         0.33 o                         
   8  -6   1          0.39          0.69         0.36 o                         
   9  -6   1          1.65          2.16         0.45 o                         
 -10  -5   1          0.58          0.66         0.62 o                         
  -9  -5   1          8.47          8.80         0.65 o                         
  -8  -5   1          1.00          1.08         0.38 o                         
  -7  -5   1         14.48         13.71         0.45 o                         
  -6  -5   1         86.25         80.27         1.29 o                         
  -5  -5   1          1.13          0.92         0.12 o                         
  -4  -5   1         15.41         16.65         0.37 o                         
  -3  -5   1          3.13          3.18         0.27 o                         
  -2  -5   1         22.25         21.40         0.57 o                         
  -1  -5   1        198.05        198.60         5.43 o                         
   0  -5   1        308.27        323.69         4.23 o                         
   1  -5   1        235.13        253.47         3.46 o                         
   2  -5   1         20.67         22.51         0.47 o                         
   3  -5   1        106.98        105.03         1.43 o                         
   4  -5   1         59.30         64.19         0.79 o                         
   5  -5   1         76.14         75.19         1.22 o                         
   6  -5   1         15.76         15.93         0.47 o                         
   7  -5   1          2.43          2.53         0.40 o                         
   8  -5   1          0.22         -0.23         0.30 o                         
   9  -5   1          3.43          3.54         0.55 o                         
 -10  -4   1          1.70          2.52         0.75 o                         
  -9  -4   1          1.03          1.21         0.38 o                         
  -8  -4   1          6.35          5.50         0.42 o                         
  -7  -4   1        117.75        109.32         2.06 o                         
  -6  -4   1         18.74         18.44         0.79 o                         
  -5  -4   1        163.30        162.54         1.78 o                         
  -4  -4   1         84.87         82.55         1.35 o                         
  -3  -4   1        186.56        194.70         2.65 o                         
  -2  -4   1        216.40        213.84         3.13 o                         
  -1  -4   1        152.82        163.46         3.19 o                         
   0  -4   1         38.63         39.79         0.54 o                         
   1  -4   1        794.01        805.84        10.77 o                         
   2  -4   1        154.95        172.15         3.54 o                         
   3  -4   1        289.64        295.16         3.30 o                         
   4  -4   1         30.90         32.13         0.50 o                         
   5  -4   1         53.70         55.69         0.89 o                         
   6  -4   1         14.97         15.15         0.47 o                         
   7  -4   1          5.29          5.14         0.33 o                         
   8  -4   1          6.27          7.74         0.59 o                         
   9  -4   1          1.21          1.02         0.62 o                         
 -10  -3   1          1.67          1.72         0.71 o                         
  -9  -3   1          3.00          2.68         0.36 o                         
  -8  -3   1         22.42         24.79         0.81 o                         
  -7  -3   1         44.73         42.64         1.44 o                         
  -6  -3   1        115.05        110.09         1.80 o                         
  -5  -3   1         10.43          9.70         0.27 o                         
  -4  -3   1        120.49        134.05         2.56 o                         
  -3  -3   1         53.96         53.78         0.78 o                         
  -2  -3   1         48.27         49.92         1.56 o                         
  -1  -3   1        403.44        412.97        10.56 o                         
   0  -3   1       1021.85       1004.53        10.74 o                         
   1  -3   1         55.62         52.48         0.73 o                         
   2  -3   1          9.22         11.54         0.23 o                         
   3  -3   1        637.04        672.15         6.73 o                         
   4  -3   1         87.45         99.69         1.26 o                         
   5  -3   1          1.51          0.81         0.14 o                         
   6  -3   1         39.03         37.69         0.74 o                         
   7  -3   1          5.04          6.03         0.37 o                         
   8  -3   1          7.12          6.77         0.66 o                         
   9  -3   1          1.05          0.44         0.62 o                         
  10  -3   1          0.10          0.84         0.66 o                         
 -11  -2   1          6.26          7.25         1.15 o                         
 -10  -2   1          6.58          5.39         0.97 o                         
  -9  -2   1          0.77          0.63         0.45 o                         
  -8  -2   1         19.32         19.18         0.69 o                         
  -7  -2   1        128.57        129.07         2.34 o                         
  -6  -2   1         94.91         93.02         1.41 o                         
  -5  -2   1         71.74         68.38         1.07 o                         
  -4  -2   1        102.13        102.02         1.36 o                         
  -3  -2   1        690.39        703.57        16.59 o                         
  -2  -2   1        586.72        589.31        17.27 o                         
  -1  -2   1       2175.09       2198.33        25.69 o                         
   0  -2   1        992.33        949.51         8.94 o                         
   1  -2   1         63.96         59.47         0.65 o                         
   2  -2   1       1447.58       1453.13        15.55 o                         
   3  -2   1        448.49        473.99         4.43 o                         
   4  -2   1         41.83         45.53         0.65 o                         
   5  -2   1        100.61         96.63         1.20 o                         
   6  -2   1         37.74         37.33         0.72 o                         
   7  -2   1         11.96         12.36         0.45 o                         
   8  -2   1          8.22          8.32         0.60 o                         
   9  -2   1          3.27          3.45         0.80 o                         
  10  -2   1          0.15          1.33         0.75 o                         
 -11  -1   1          2.91          3.05         0.93 o                         
 -10  -1   1         19.72         19.02         1.17 o                         
  -9  -1   1         38.21         37.53         1.46 o                         
  -8  -1   1         26.36         24.41         1.36 o                         
  -7  -1   1          9.75          9.89         0.75 o                         
  -6  -1   1        170.84        163.60         2.24 o                         
  -5  -1   1         75.99         76.60         1.45 o                         
  -4  -1   1         39.20         36.74         0.60 o                         
  -3  -1   1        591.11        619.26         7.23 o                         
  -2  -1   1       3601.96       3606.71        63.42 o                         
  -1  -1   1       1667.98       1616.11        19.76 o                         
   0  -1   1        420.78        388.47         3.16 o                         
   1  -1   1       1049.80       1083.78         9.46 o                         
   2  -1   1        571.94        569.01         6.18 o                         
   3  -1   1        386.27        429.77         4.33 o                         
   4  -1   1         16.12         15.44         0.35 o                         
   5  -1   1         67.52         69.52         0.92 o                         
   6  -1   1        148.04        149.83         2.05 o                         
   7  -1   1          6.97          6.53         0.34 o                         
   8  -1   1         28.81         29.62         1.21 o                         
   9  -1   1          5.43          6.72         0.75 o                         
  10  -1   1          0.12          0.97         0.71 o                         
 -11   0   1          0.05          0.09         0.62 o                         
 -10   0   1         13.74         14.91         1.46 o                         
  -9   0   1          0.99          0.95         0.47 o                         
  -8   0   1         36.52         39.29         2.21 o                         
  -7   0   1        216.14        211.30         2.79 o                         
  -6   0   1         80.71         79.48         1.20 o                         
  -5   0   1          3.67          3.28         0.21 o                         
  -4   0   1         45.73         48.43         0.69 o                         
  -3   0   1          4.11          4.15         0.16 o                         
  -2   0   1        151.34        151.94         1.77 o                         
  -1   0   1          1.52          1.67         0.07 o                         
   0   0   1       2060.19       1792.83        33.18 o                         
   1   0   1          0.79         -0.09         0.09 o                         
   2   0   1         39.55         41.59         0.51 o                         
   3   0   1        142.96        150.55         1.63 o                         
   4   0   1         89.97         94.31         1.33 o                         
   5   0   1        144.32        155.26         1.90 o                         
   6   0   1        271.51        263.35         3.10 o                         
   7   0   1          2.45          2.29         0.35 o                         
   8   0   1          0.64          0.47         0.37 o                         
   9   0   1         10.71         10.87         0.86 o                         
  10   0   1          0.37         -0.07         0.43 o                         
 -11   1   1          2.91          2.49         0.62 o                         
 -10   1   1         19.73         18.34         1.16 o                         
  -9   1   1         38.18         40.18         1.48 o                         
  -8   1   1         26.33         25.67         1.11 o                         
  -7   1   1          9.77         10.35         0.71 o                         
  -6   1   1        170.83        169.45         2.19 o                         
  -5   1   1         75.91         77.95         1.02 o                         
  -4   1   1         39.24         36.94         0.75 o                         
  -3   1   1        591.17        608.25         6.09 o                         
  -2   1   1       3599.81       3535.96        41.11 o                         
  -1   1   1       1667.51       1611.60        16.11 o                         
   0   1   1        421.50        393.65         3.12 o                         
   1   1   1       1050.30       1056.50         8.98 o                         
   2   1   1        571.78        558.32         9.12 o                         
   3   1   1        386.39        423.72         4.32 o                         
   4   1   1         16.14         15.44         0.30 o                         
   5   1   1         67.41         70.05         0.90 o                         
   6   1   1        148.01        147.90         2.01 o                         
   7   1   1          6.98          6.25         0.80 o                         
   8   1   1         28.79         29.48         1.22 o                         
   9   1   1          5.43          6.95         0.73 o                         
  10   1   1          0.11          0.13         0.42 o                         
 -11   2   1          6.26          6.46         0.79 o                         
 -10   2   1          6.58          6.88         1.19 o                         
  -9   2   1          0.77         -0.01         0.66 o                         
  -8   2   1         19.34         18.86         0.84 o                         
  -7   2   1        128.55        127.27         2.60 o                         
  -6   2   1         94.87         92.66         1.39 o                         
  -5   2   1         71.66         69.63         1.17 o                         
  -4   2   1        102.02        102.29         1.38 o                         
  -3   2   1        690.27        679.90         8.16 o                         
  -2   2   1        586.40        595.27         5.91 o                         
  -1   2   1       2175.31       2165.53        35.80 o                         
   0   2   1        991.65        959.79         8.94 o                         
   1   2   1         63.94         59.65         0.62 o                         
   2   2   1       1447.49       1425.77        15.52 o                         
   3   2   1        448.74        462.49         5.13 o                         
   4   2   1         41.72         47.07         0.75 o                         
   5   2   1        100.57         96.56         1.40 o                         
   6   2   1         37.70         37.17         0.84 o                         
   7   2   1         11.96         11.59         0.65 o                         
   8   2   1          8.21          8.68         0.80 o                         
   9   2   1          3.26          3.84         0.64 o                         
  10   2   1          0.15         -0.04         0.40 o                         
 -10   3   1          1.66          2.13         0.56 o                         
  -9   3   1          2.99          2.53         0.53 o                         
  -8   3   1         22.38         23.55         0.86 o                         
  -7   3   1         44.80         41.62         0.89 o                         
  -6   3   1        115.00        111.74         1.59 o                         
  -5   3   1         10.39          9.89         0.36 o                         
  -4   3   1        120.36        134.35         2.38 o                         
  -3   3   1         53.90         53.97         0.82 o                         
  -2   3   1         48.11         50.98         0.88 o                         
  -1   3   1        403.77        394.53         3.72 o                         
   0   3   1       1020.72        999.86         9.36 o                         
   1   3   1         55.46         51.50         0.64 o                         
   2   3   1          9.28         11.39         0.45 o                         
   3   3   1        636.78        678.58         7.33 o                         
   4   3   1         87.45         98.40         1.37 o                         
   5   3   1          1.51          0.97         0.16 o                         
   6   3   1         39.11         38.04         0.82 o                         
   7   3   1          5.04          5.39         0.57 o                         
   8   3   1          7.11          5.16         0.60 o                         
   9   3   1          1.05          0.92         0.44 o                         
  10   3   1          0.10          0.12         1.02 o                         
 -10   4   1          1.70          1.90         0.51 o                         
  -9   4   1          1.04          1.06         0.36 o                         
  -8   4   1          6.33          6.38         0.97 o                         
  -7   4   1        117.75        113.42         2.05 o                         
  -6   4   1         18.79         18.09         0.46 o                         
  -5   4   1        163.19        161.56         2.12 o                         
  -4   4   1         84.71         81.67         1.06 o                         
  -3   4   1        186.49        186.64         3.72 o                         
  -2   4   1        216.36        203.28         2.95 o                         
  -1   4   1        152.78        163.32         1.58 o                         
   0   4   1         38.66         39.08         0.60 o                         
   1   4   1        794.02        814.66         8.72 o                         
   2   4   1        154.99        171.54         1.97 o                         
   3   4   1        289.52        297.71         3.10 o                         
   4   4   1         30.86         33.05         0.59 o                         
   5   4   1         53.73         55.08         0.94 o                         
   6   4   1         14.98         14.42         0.48 o                         
   7   4   1          5.29          5.35         0.72 o                         
   8   4   1          6.27          7.10         0.64 o                         
   9   4   1          1.21          0.93         0.45 o                         
 -10   5   1          0.58          0.59         0.40 o                         
  -9   5   1          8.47          8.69         0.58 o                         
  -8   5   1          1.00          1.27         0.32 o                         
  -7   5   1         14.46         13.88         0.57 o                         
  -6   5   1         86.29         81.69         1.21 o                         
  -5   5   1          1.13          1.06         0.16 o                         
  -4   5   1         15.43         16.52         0.63 o                         
  -3   5   1          3.14          3.35         0.26 o                         
  -2   5   1         22.24         20.56         0.50 o                         
  -1   5   1        198.07        197.59         2.06 o                         
   0   5   1        308.51        316.25         3.52 o                         
   1   5   1        235.22        250.20         2.78 o                         
   2   5   1         20.67         22.11         0.38 o                         
   3   5   1        107.14        103.27         1.22 o                         
   4   5   1         59.25         64.21         0.92 o                         
   5   5   1         76.09         76.09         1.15 o                         
   6   5   1         15.75         15.54         0.49 o                         
   7   5   1          2.43          2.11         0.32 o                         
   8   5   1          0.22          0.44         0.30 o                         
   9   5   1          3.43          3.11         0.51 o                         
 -10   6   1          0.97          1.45         0.40 o                         
  -9   6   1          2.02          1.96         0.60 o                         
  -8   6   1          3.70          4.25         0.36 o                         
  -7   6   1          5.25          5.43         0.38 o                         
  -6   6   1         14.59         13.70         1.17 o                         
  -5   6   1         35.65         33.13         0.99 o                         
  -4   6   1         56.97         57.20         2.06 o                         
  -3   6   1        129.86        125.92         3.09 o                         
  -2   6   1          7.39          6.73         0.27 o                         
  -1   6   1        221.04        220.75         2.25 o                         
   0   6   1        119.17        123.08         1.39 o                         
   1   6   1         26.25         25.10         0.48 o                         
   2   6   1        118.08        119.57         1.47 o                         
   3   6   1         23.16         26.78         0.47 o                         
   4   6   1         65.79         62.80         1.05 o                         
   5   6   1         66.43         68.76         1.05 o                         
   6   6   1         13.92         12.71         0.50 o                         
   7   6   1          0.35          0.24         0.23 o                         
   8   6   1          0.38          0.64         0.28 o                         
   9   6   1          1.65          1.75         0.60 o                         
  -9   7   1          1.77          1.91         0.30 o                         
  -8   7   1          2.90          3.74         0.30 o                         
  -7   7   1          1.33          0.80         0.57 o                         
  -6   7   1         49.60         49.78         2.47 o                         
  -5   7   1          3.52          3.25         0.38 o                         
  -4   7   1         27.03         27.69         0.83 o                         
  -3   7   1         55.19         53.98         1.04 o                         
  -2   7   1          5.53          5.40         0.24 o                         
  -1   7   1         71.25         70.93         0.93 o                         
   0   7   1         58.86         59.59         0.77 o                         
   1   7   1         18.63         18.75         0.35 o                         
   2   7   1         75.14         72.54         1.03 o                         
   3   7   1         13.45         12.67         0.40 o                         
   4   7   1         38.26         34.83         0.68 o                         
   5   7   1         40.39         37.76         0.89 o                         
   6   7   1         47.11         46.16         1.26 o                         
   7   7   1         10.56          9.01         0.48 o                         
   8   7   1          2.74          3.00         0.37 o                         
  -9   8   1          4.55          3.80         1.41 o                         
  -8   8   1          3.55          4.46         0.84 o                         
  -7   8   1         12.10         14.10         1.19 o                         
  -6   8   1          1.87          2.34         0.53 o                         
  -5   8   1          0.25          0.11         0.30 o                         
  -4   8   1         40.05         39.48         1.03 o                         
  -3   8   1         24.58         24.17         0.89 o                         
  -2   8   1         35.33         34.92         0.63 o                         
  -1   8   1         19.96         20.25         0.48 o                         
   0   8   1         59.74         58.43         0.85 o                         
   1   8   1         13.07         13.33         0.38 o                         
   2   8   1         23.12         23.64         0.53 o                         
   3   8   1          1.18          1.90         0.62 o                         
   4   8   1          2.05          1.80         0.35 o                         
   5   8   1         14.35         14.17         0.79 o                         
   6   8   1         55.03         53.28         2.12 o                         
   7   8   1          9.80          8.44         1.06 o                         
   8   8   1          4.68          4.37         0.41 o                         
  -5   9   1          5.65          5.70         1.06 o                         
  -4   9   1         19.76         20.13         2.18 o                         
  -3   9   1          0.68          0.86         0.41 o                         
  -2   9   1         66.35         64.14         1.11 o                         
  -1   9   1         15.14         13.64         0.47 o                         
   0   9   1         49.60         46.67         0.95 o                         
   1   9   1         12.83         13.54         0.55 o                         
   2   9   1          5.17          4.91         0.24 o                         
   3   9   1          3.66          3.36         0.75 o                         
   4   9   1          0.14          0.71         0.57 o                         
   5   9   1          1.32          1.55         0.71 o                         
  -5  10   1          6.65          5.30         1.06 o                         
  -4  10   1          1.62          2.03         0.80 o                         
  -3  10   1         16.51         17.50         1.46 o                         
  -2  10   1          2.11          1.58         0.18 o                         
  -1  10   1         28.86         26.84         0.68 o                         
   0  10   1         10.96         12.37         0.50 o                         
   1  10   1         21.20         18.50         0.55 o                         
   2  10   1         10.51          9.41         1.06 o                         
   3  10   1          2.36          2.43         0.71 o                         
   4  10   1          9.91         10.21         1.24 o                         
   5  10   1          2.10          2.78         0.93 o                         
  -5  11   1          0.59          1.10         0.84 o                         
  -4  11   1          9.63          9.50         1.33 o                         
  -3  11   1          1.50          1.55         0.71 o                         
  -2  11   1          4.74          4.07         0.84 o                         
  -1  11   1          7.53          7.37         0.41 o                         
   0  11   1         15.17         15.08         0.60 o                         
   1  11   1          3.02          3.43         0.30 o                         
   2  11   1          2.18          1.59         0.62 o                         
   3  11   1          6.74          6.76         1.02 o                         
   4  11   1          2.50          3.18         0.88 o                         
   5  11   1          0.73          1.24         0.88 o                         
  -5  12   1          4.09          5.30         1.15 o                         
  -4  12   1          0.94          1.72         0.84 o                         
  -3  12   1          0.56          1.02         0.75 o                         
  -2  12   1          0.94          0.80         0.62 o                         
  -1  12   1          4.10          4.09         0.42 o                         
   0  12   1          0.89          0.71         0.24 o                         
   1  12   1          2.82          3.17         0.30 o                         
   2  12   1          4.74          4.15         0.84 o                         
   3  12   1          0.01          0.44         0.62 o                         
   4  12   1          4.59          5.74         1.06 o                         
  -3  13   1          0.03         -0.57         0.57 o                         
  -2  13   1          1.23          3.09         0.80 o                         
  -1  13   1          0.16          0.47         0.23 o                         
   0  13   1          3.34          2.92         0.31 o                         
   1  13   1          0.49          0.40         0.21 o                         
   2  13   1          0.91          1.24         0.66 o                         
   3  13   1          2.74          3.23         0.88 o                         
  -3 -13   2          3.07          1.77         0.84 o                         
  -2 -13   2          1.57          1.59         0.75 o                         
  -1 -13   2          1.24          0.62         0.66 o                         
   0 -13   2          8.95          9.63         0.77 o                         
   1 -13   2          4.15          4.90         0.84 o                         
   2 -13   2          1.38          1.55         0.71 o                         
  -5 -12   2          1.05          0.62         0.80 o                         
  -4 -12   2          2.93          2.83         0.88 o                         
  -3 -12   2          0.02          0.31         0.62 o                         
  -2 -12   2         10.43         10.03         1.15 o                         
  -1 -12   2          5.80          6.12         0.58 o                         
   0 -12   2          7.46          8.34         0.66 o                         
   1 -12   2          2.18          2.08         0.66 o                         
   2 -12   2          2.56          2.39         0.75 o                         
   3 -12   2          1.34          2.21         0.75 o                         
   4 -12   2          0.38          1.81         0.71 o                         
  -7 -11   2          3.10          4.68         1.06 o                         
  -6 -11   2          3.57          4.46         0.97 o                         
  -5 -11   2          2.74          4.15         0.93 o                         
  -4 -11   2          1.13          0.57         0.75 o                         
  -3 -11   2          5.85          7.47         1.02 o                         
  -2 -11   2          1.59          1.68         0.66 o                         
  -1 -11   2         41.02         43.93         1.72 o                         
   0 -11   2         28.19         26.94         0.84 o                         
   1 -11   2          7.27          7.86         0.59 o                         
   2 -11   2         10.00         10.91         1.10 o                         
   3 -11   2          2.03          2.25         0.71 o                         
   4 -11   2          0.13          0.09         0.57 o                         
   5 -11   2          4.70          5.61         1.02 o                         
  -8 -10   2          0.59          1.94         0.84 o                         
  -7 -10   2          0.47          1.63         0.84 o                         
  -6 -10   2          0.57         -0.40         0.62 o                         
  -5 -10   2          1.34          1.19         0.66 o                         
  -4 -10   2          3.71          2.83         0.80 o                         
  -3 -10   2          8.73          8.88         1.06 o                         
  -2 -10   2         15.63         15.34         0.69 o                         
  -1 -10   2         61.61         60.93         1.57 o                         
   0 -10   2          7.95          8.26         0.48 o                         
   1 -10   2          5.21          4.47         0.36 o                         
   2 -10   2         18.80         17.97         1.46 o                         
   3 -10   2          0.19          0.80         0.53 o                         
   4 -10   2          0.49         -0.22         0.49 o                         
   5 -10   2          3.55          3.93         0.84 o                         
   6 -10   2          4.53          5.61         0.97 o                         
  -8  -9   2          0.99          1.41         0.80 o                         
  -7  -9   2          6.56          7.42         1.10 o                         
  -6  -9   2         14.23         10.74         1.24 o                         
  -5  -9   2          6.73          6.45         0.97 o                         
  -4  -9   2          1.57          1.55         0.66 o                         
  -3  -9   2          3.74          3.93         0.71 o                         
  -2  -9   2         79.55         82.73         1.86 o                         
  -1  -9   2         11.56         13.22         0.62 o                         
   0  -9   2         68.70         67.15         2.21 o                         
   1  -9   2          0.82          0.62         0.18 o                         
   2  -9   2         10.70          9.62         0.64 o                         
   3  -9   2          1.65          2.21         0.41 o                         
   4  -9   2          2.48          2.65         0.66 o                         
   5  -9   2          4.42          4.29         0.80 o                         
   6  -9   2          5.47          5.97         0.93 o                         
   7  -9   2          9.23         13.83         1.37 o                         
  -9  -8   2          0.47          0.31         0.66 o                         
  -8  -8   2          0.26          0.66         0.71 o                         
  -7  -8   2          1.76          2.17         0.80 o                         
  -6  -8   2         15.67         14.80         1.37 o                         
  -5  -8   2          5.31          4.86         0.84 o                         
  -4  -8   2         11.85          9.63         1.02 o                         
  -3  -8   2        166.04        157.51         2.58 o                         
  -2  -8   2         57.57         57.05         1.09 o                         
  -1  -8   2         14.18         14.63         0.48 o                         
   0  -8   2         12.29         12.92         0.42 o                         
   1  -8   2          7.02          6.69         0.31 o                         
   2  -8   2         15.71         15.74         0.41 o                         
   3  -8   2         35.10         30.39         0.62 o                         
   4  -8   2          6.15          6.08         0.34 o                         
   5  -8   2         11.00         11.53         1.10 o                         
   6  -8   2         11.35          7.64         0.93 o                         
   7  -8   2          0.88          1.81         0.66 o                         
 -10  -7   2          2.61          3.45         0.80 o                         
  -9  -7   2          2.06          2.87         0.84 o                         
  -8  -7   2          2.53          2.87         0.84 o                         
  -7  -7   2         11.09         10.91         1.15 o                         
  -6  -7   2         34.76         34.81         1.81 o                         
  -5  -7   2         26.51         25.58         1.50 o                         
  -4  -7   2         99.27         94.24         3.36 o                         
  -3  -7   2         86.29         85.20         1.43 o                         
  -2  -7   2         10.42          9.96         0.25 o                         
  -1  -7   2         29.11         28.51         0.91 o                         
   0  -7   2         30.92         29.55         0.62 o                         
   1  -7   2          8.19          8.80         0.37 o                         
   2  -7   2         15.07         16.08         0.37 o                         
   3  -7   2         14.02         12.66         0.35 o                         
   4  -7   2         19.74         18.35         0.46 o                         
   5  -7   2          8.03          8.29         0.43 o                         
   6  -7   2          3.08          3.68         0.84 o                         
   7  -7   2          0.23          0.75         0.35 o                         
   8  -7   2          1.45          1.11         0.55 o                         
 -10  -6   2          4.72          5.15         0.61 o                         
  -9  -6   2          0.25          0.20         0.49 o                         
  -8  -6   2          6.47          7.60         0.60 o                         
  -7  -6   2          1.88          1.86         0.21 o                         
  -6  -6   2         11.64         10.67         0.47 o                         
  -5  -6   2        151.22        133.16         4.51 o                         
  -4  -6   2         89.53         85.89         3.00 o                         
  -3  -6   2        103.39         93.00         3.14 o                         
  -2  -6   2         20.49         20.00         0.64 o                         
  -1  -6   2          8.61          9.04         0.26 o                         
   0  -6   2         71.68         82.50         1.05 o                         
   1  -6   2         25.67         26.72         0.43 o                         
   2  -6   2         79.02         77.86         0.99 o                         
   3  -6   2          8.07          6.91         0.25 o                         
   4  -6   2         10.45          9.83         0.62 o                         
   5  -6   2         51.65         50.64         0.92 o                         
   6  -6   2          4.85          4.79         0.41 o                         
   7  -6   2          1.94          2.06         0.40 o                         
   8  -6   2          3.59          4.29         0.53 o                         
 -10  -5   2          0.21          0.42         0.60 o                         
  -9  -5   2          7.41          8.68         0.67 o                         
  -8  -5   2          8.26          7.12         0.46 o                         
  -7  -5   2         43.29         41.34         0.96 o                         
  -6  -5   2          1.09          1.26         0.19 o                         
  -5  -5   2        120.99        117.32         2.10 o                         
  -4  -5   2         32.07         29.63         0.64 o                         
  -3  -5   2         18.86         14.48         0.41 o                         
  -2  -5   2         13.49         15.68         0.47 o                         
  -1  -5   2        492.57        510.67         6.07 o                         
   0  -5   2         31.24         36.72         0.53 o                         
   1  -5   2         57.73         60.85         0.79 o                         
   2  -5   2         78.36         80.88         0.94 o                         
   3  -5   2         33.28         35.37         0.56 o                         
   4  -5   2          5.75          4.80         0.25 o                         
   5  -5   2         12.68         11.15         0.48 o                         
   6  -5   2         10.31         10.36         0.43 o                         
   7  -5   2          3.36          3.53         0.45 o                         
   8  -5   2          3.04          3.73         0.50 o                         
   9  -5   2          1.21          0.49         0.66 o                         
 -11  -4   2          1.13          1.99         0.75 o                         
 -10  -4   2          0.54          0.53         0.62 o                         
  -9  -4   2          3.23          3.12         0.39 o                         
  -8  -4   2          3.35          2.59         0.32 o                         
  -7  -4   2         82.93         81.18         1.44 o                         
  -6  -4   2         32.84         32.82         0.71 o                         
  -5  -4   2         82.32         78.44         1.31 o                         
  -4  -4   2        156.56        150.38         2.25 o                         
  -3  -4   2         48.16         48.95         1.14 o                         
  -2  -4   2        262.71        279.66         4.26 o                         
  -1  -4   2         55.55         54.35         0.75 o                         
   0  -4   2        337.26        373.49         4.36 o                         
   1  -4   2        411.01        452.64         4.90 o                         
   2  -4   2         30.40         30.97         0.48 o                         
   3  -4   2          2.69          3.16         0.14 o                         
   4  -4   2          0.21          0.21         0.11 o                         
   5  -4   2         18.03         15.24         0.54 o                         
   6  -4   2          5.96          5.22         0.33 o                         
   7  -4   2          5.01          5.58         0.38 o                         
   8  -4   2          7.84          9.28         0.80 o                         
   9  -4   2          2.94          3.23         0.80 o                         
 -11  -3   2          0.49          0.04         0.66 o                         
 -10  -3   2          5.18          5.92         0.97 o                         
  -9  -3   2          2.89          2.57         0.36 o                         
  -8  -3   2         23.69         21.67         0.68 o                         
  -7  -3   2          6.87          7.05         0.44 o                         
  -6  -3   2         12.43         10.58         0.43 o                         
  -5  -3   2         17.30         18.98         0.38 o                         
  -4  -3   2        234.77        240.60         2.97 o                         
  -3  -3   2        125.49        127.86         3.58 o                         
  -2  -3   2        206.78        223.32         4.88 o                         
  -1  -3   2        567.17        597.43         5.90 o                         
   0  -3   2         52.29         49.62         0.63 o                         
   1  -3   2        372.00        397.74         4.32 o                         
   2  -3   2         88.53         92.09         1.02 o                         
   3  -3   2         25.51         25.16         0.71 o                         
   4  -3   2          2.47          2.06         0.16 o                         
   5  -3   2         48.30         47.95         0.83 o                         
   6  -3   2         21.09         19.22         0.53 o                         
   7  -3   2          5.62          5.17         0.36 o                         
   8  -3   2          1.50          1.81         0.66 o                         
   9  -3   2          4.19          4.77         0.88 o                         
 -11  -2   2         11.83         13.21         1.41 o                         
 -10  -2   2          9.60         10.96         1.24 o                         
  -9  -2   2          9.85          8.77         0.89 o                         
  -8  -2   2         14.23         15.13         0.68 o                         
  -7  -2   2         51.24         49.75         0.91 o                         
  -6  -2   2         59.09         62.58         0.95 o                         
  -5  -2   2        145.86        142.90         1.78 o                         
  -4  -2   2         21.41         21.28         0.54 o                         
  -3  -2   2        344.24        359.30         4.29 o                         
  -2  -2   2        254.17        251.17         3.04 o                         
  -1  -2   2        655.25        690.35         6.42 o                         
   0  -2   2         18.14         15.38         0.31 o                         
   1  -2   2         96.53        104.37         1.72 o                         
   2  -2   2        509.39        587.58         6.29 o                         
   3  -2   2         95.86         96.34         1.20 o                         
   4  -2   2         14.42         13.90         0.33 o                         
   5  -2   2         56.71         50.93         0.87 o                         
   6  -2   2         43.14         41.75         0.80 o                         
   7  -2   2         15.86         15.70         0.51 o                         
   8  -2   2          4.24          6.27         0.88 o                         
   9  -2   2          0.10          0.71         0.66 o                         
 -11  -1   2          0.86          0.97         0.75 o                         
 -10  -1   2          8.35          9.41         0.87 o                         
  -9  -1   2          1.48          2.26         0.54 o                         
  -8  -1   2         21.99         23.17         0.64 o                         
  -7  -1   2         18.71         18.15         0.54 o                         
  -6  -1   2         11.74         12.78         0.35 o                         
  -5  -1   2         97.18         99.15         1.98 o                         
  -4  -1   2        984.15       1039.48        19.31 o                         
  -3  -1   2        949.13        937.88        11.13 o                         
  -2  -1   2       2194.84       2196.82        20.51 o                         
  -1  -1   2        843.11        806.32         8.04 o                         
   0  -1   2        741.04        764.67         6.70 o                         
   1  -1   2         26.98         29.45         0.34 o                         
   2  -1   2         77.45         87.45         0.99 o                         
   3  -1   2        221.74        248.21         2.68 o                         
   4  -1   2         42.49         46.03         0.66 o                         
   5  -1   2          2.27          2.93         0.20 o                         
   6  -1   2          1.21          1.25         0.19 o                         
   7  -1   2         12.75         12.99         0.76 o                         
   8  -1   2          7.84          8.71         0.73 o                         
   9  -1   2          0.86          1.15         0.71 o                         
 -11   0   2          2.39          2.63         0.64 o                         
 -10   0   2         70.57         74.64         2.28 o                         
  -9   0   2          5.05          4.97         0.68 o                         
  -8   0   2          6.92          6.90         0.49 o                         
  -7   0   2        102.11        100.58         1.38 o                         
  -6   0   2         28.79         23.62         0.48 o                         
  -5   0   2         39.60         42.20         0.67 o                         
  -4   0   2        848.84        881.44         9.50 o                         
  -3   0   2       1052.70       1054.85        13.54 o                         
  -2   0   2        265.32        258.29         4.23 o                         
  -1   0   2        635.13        600.03         5.67 o                         
   0   0   2        404.45        421.05         3.53 o                         
   1   0   2        330.28        310.55         2.93 o                         
   2   0   2        818.46        897.55         8.40 o                         
   3   0   2        164.32        159.24         1.62 o                         
   4   0   2        163.60        160.06         1.79 o                         
   5   0   2          1.04          1.34         0.15 o                         
   6   0   2         58.78         57.17         0.98 o                         
   7   0   2          5.90          4.72         0.46 o                         
   8   0   2          4.26          5.17         0.61 o                         
   9   0   2          0.48          0.13         0.43 o                         
 -11   1   2          0.86          1.51         0.59 o                         
 -10   1   2          8.36          7.66         0.80 o                         
  -9   1   2          1.48          1.79         0.53 o                         
  -8   1   2         21.93         22.46         0.66 o                         
  -7   1   2         18.70         18.25         0.65 o                         
  -6   1   2         11.70         12.75         0.29 o                         
  -5   1   2         97.22         99.16         1.17 o                         
  -4   1   2        983.97       1052.33        10.44 o                         
  -3   1   2        948.84        955.16         8.85 o                         
  -2   1   2       2195.30       2194.52        20.04 o                         
  -1   1   2        842.67        807.08         6.81 o                         
   0   1   2        741.30        747.47         6.37 o                         
   1   1   2         27.05         29.84         0.41 o                         
   2   1   2         77.37         86.16         0.97 o                         
   3   1   2        221.69        245.17         2.70 o                         
   4   1   2         42.59         45.80         0.60 o                         
   5   1   2          2.25          2.43         0.16 o                         
   6   1   2          1.21          1.07         0.25 o                         
   7   1   2         12.76         12.30         1.88 o                         
   8   1   2          7.82          8.12         0.72 o                         
   9   1   2          0.86          0.98         0.46 o                         
 -11   2   2         11.81         12.55         1.35 o                         
 -10   2   2          9.60         10.40         0.91 o                         
  -9   2   2          9.90          9.90         0.83 o                         
  -8   2   2         14.26         15.03         0.56 o                         
  -7   2   2         51.12         47.24         0.91 o                         
  -6   2   2         59.07         61.57         0.87 o                         
  -5   2   2        145.95        143.28         1.86 o                         
  -4   2   2         21.30         20.49         0.40 o                         
  -3   2   2        344.42        358.81         3.42 o                         
  -2   2   2        254.25        253.59         3.54 o                         
  -1   2   2        655.29        684.77         5.75 o                         
   0   2   2         18.12         14.84         0.24 o                         
   1   2   2         96.45        102.70         0.93 o                         
   2   2   2        509.09        579.85         5.13 o                         
   3   2   2         95.87         95.71         1.01 o                         
   4   2   2         14.34         13.03         0.34 o                         
   5   2   2         56.76         51.16         0.86 o                         
   6   2   2         43.08         41.96         1.43 o                         
   7   2   2         15.85         16.46         0.86 o                         
   8   2   2          4.22          3.46         0.52 o                         
   9   2   2          0.10         -0.08         0.39 o                         
 -11   3   2          0.48          0.47         0.50 o                         
 -10   3   2          5.17          5.06         0.67 o                         
  -9   3   2          2.89          2.72         0.60 o                         
  -8   3   2         23.75         23.46         1.19 o                         
  -7   3   2          6.85          6.92         0.34 o                         
  -6   3   2         12.40         10.56         0.54 o                         
  -5   3   2         17.26         19.63         0.41 o                         
  -4   3   2        234.83        243.70         2.76 o                         
  -3   3   2        125.29        129.70         1.56 o                         
  -2   3   2        206.96        228.30         2.52 o                         
  -1   3   2        567.75        591.42         5.95 o                         
   0   3   2         52.29         49.72         0.48 o                         
   1   3   2        371.98        397.77         3.55 o                         
   2   3   2         88.34         89.90         0.96 o                         
   3   3   2         25.53         25.28         0.43 o                         
   4   3   2          2.48          2.04         0.17 o                         
   5   3   2         48.31         47.77         0.85 o                         
   6   3   2         21.07         19.41         0.71 o                         
   7   3   2          5.60          4.76         0.53 o                         
   8   3   2          1.50          1.54         0.46 o                         
   9   3   2          4.19          4.97         0.73 o                         
 -11   4   2          1.13          1.83         0.54 o                         
 -10   4   2          0.54          0.21         0.42 o                         
  -9   4   2          3.23          3.28         0.44 o                         
  -8   4   2          3.35          2.41         0.47 o                         
  -7   4   2         82.97         81.70         1.69 o                         
  -6   4   2         32.84         32.11         0.59 o                         
  -5   4   2         82.25         75.91         0.95 o                         
  -4   4   2        156.54        149.80         1.83 o                         
  -3   4   2         48.03         49.50         0.71 o                         
  -2   4   2        262.53        275.27         2.84 o                         
  -1   4   2         55.71         55.05         0.66 o                         
   0   4   2        337.39        369.51         3.75 o                         
   1   4   2        410.64        453.89         7.90 o                         
   2   4   2         30.38         30.35         0.45 o                         
   3   4   2          2.66          3.10         0.17 o                         
   4   4   2          0.21          0.12         0.11 o                         
   5   4   2         18.02         17.20         0.46 o                         
   6   4   2          5.95          4.97         0.41 o                         
   7   4   2          5.02          5.67         0.52 o                         
   8   4   2          7.84          8.45         0.72 o                         
   9   4   2          2.95          3.12         0.55 o                         
 -10   5   2          0.21         -0.26         0.34 o                         
  -9   5   2          7.40          7.49         0.56 o                         
  -8   5   2          8.24          6.94         0.49 o                         
  -7   5   2         43.28         42.21         1.02 o                         
  -6   5   2          1.08          1.36         0.16 o                         
  -5   5   2        121.13        115.46         1.64 o                         
  -4   5   2         32.08         30.99         0.78 o                         
  -3   5   2         18.83         14.77         0.30 o                         
  -2   5   2         13.55         15.31         0.26 o                         
  -1   5   2        492.31        513.87         5.58 o                         
   0   5   2         31.37         36.97         0.55 o                         
   1   5   2         57.74         62.23         0.75 o                         
   2   5   2         78.52         81.97         0.97 o                         
   3   5   2         33.32         34.56         0.54 o                         
   4   5   2          5.73          4.39         0.28 o                         
   5   5   2         12.71         11.79         0.42 o                         
   6   5   2         10.33          9.74         0.58 o                         
   7   5   2          3.36          3.81         0.41 o                         
   8   5   2          3.05          2.99         0.50 o                         
   9   5   2          1.22          1.33         0.47 o                         
 -10   6   2          4.72          4.65         0.47 o                         
  -9   6   2          0.25         -0.07         0.26 o                         
  -8   6   2          6.46          6.62         0.57 o                         
  -7   6   2          1.89          1.76         0.24 o                         
  -6   6   2         11.62         11.46         0.84 o                         
  -5   6   2        151.05        146.71         2.74 o                         
  -4   6   2         89.64         89.01         1.58 o                         
  -3   6   2        103.45         97.17         1.38 o                         
  -2   6   2         20.51         20.27         0.32 o                         
  -1   6   2          8.63          8.98         0.25 o                         
   0   6   2         71.54         84.07         1.08 o                         
   1   6   2         25.71         26.73         0.40 o                         
   2   6   2         79.01         78.48         1.04 o                         
   3   6   2          8.06          7.06         0.28 o                         
   4   6   2         10.49         10.11         0.35 o                         
   5   6   2         51.69         48.10         0.94 o                         
   6   6   2          4.84          5.74         0.41 o                         
   7   6   2          1.95          1.69         0.32 o                         
   8   6   2          3.59          3.67         0.47 o                         
 -10   7   2          2.60          2.91         0.35 o                         
  -9   7   2          2.06          2.59         0.50 o                         
  -8   7   2          2.54          3.24         0.26 o                         
  -7   7   2         11.10         12.68         1.19 o                         
  -6   7   2         34.84         36.85         1.33 o                         
  -5   7   2         26.53         26.50         0.89 o                         
  -4   7   2         99.23        100.20         1.98 o                         
  -3   7   2         86.32         84.91         1.47 o                         
  -2   7   2         10.44          9.54         0.32 o                         
  -1   7   2         29.11         28.78         0.50 o                         
   0   7   2         30.91         29.03         0.51 o                         
   1   7   2          8.19          8.05         0.25 o                         
   2   7   2         15.05         15.96         0.34 o                         
   3   7   2         14.06         12.49         0.35 o                         
   4   7   2         19.71         18.04         0.50 o                         
   5   7   2          8.06          9.75         0.46 o                         
   6   7   2          3.08          3.64         0.35 o                         
   7   7   2          0.24          0.05         0.25 o                         
   8   7   2          1.45          1.80         0.35 o                         
  -9   8   2          0.47          0.35         0.62 o                         
  -8   8   2          0.26         -0.22         0.53 o                         
  -7   8   2          1.76          1.81         0.57 o                         
  -6   8   2         15.68         14.38         2.08 o                         
  -5   8   2          5.31          5.67         0.52 o                         
  -4   8   2         11.82         12.20         0.63 o                         
  -3   8   2        166.13        160.29         3.00 o                         
  -2   8   2         57.59         55.31         0.92 o                         
  -1   8   2         14.22         13.62         0.33 o                         
   0   8   2         12.29         12.21         0.35 o                         
   1   8   2          7.05          6.57         0.28 o                         
   2   8   2         15.73         15.01         0.39 o                         
   3   8   2         35.14         31.36         0.75 o                         
   4   8   2          6.15          5.55         0.35 o                         
   5   8   2         10.98          9.93         0.55 o                         
   6   8   2         11.36          9.60         0.58 o                         
   7   8   2          0.88          1.08         0.34 o                         
  -6   9   2         14.22         17.37         1.77 o                         
  -5   9   2          6.71          7.91         1.24 o                         
  -4   9   2          1.57          1.32         0.55 o                         
  -3   9   2          3.71          3.18         0.75 o                         
  -2   9   2         79.56         78.55         1.36 o                         
  -1   9   2         11.54         12.93         0.54 o                         
   0   9   2         68.80         67.48         1.23 o                         
   1   9   2          0.81          0.65         0.17 o                         
   2   9   2         10.71          9.55         0.37 o                         
   3   9   2          1.65          2.05         0.23 o                         
   4   9   2          2.47          3.05         0.75 o                         
  -6  10   2          0.57          1.24         1.15 o                         
  -5  10   2          1.34          1.59         0.84 o                         
  -4  10   2          3.71          3.58         0.93 o                         
  -3  10   2          8.73          8.97         1.24 o                         
  -2  10   2         15.65         15.68         0.48 o                         
  -1  10   2         61.62         61.33         1.17 o                         
   0  10   2          7.93          8.11         0.57 o                         
   1  10   2          5.21          4.39         0.34 o                         
   2  10   2         18.78         17.90         0.97 o                         
   3  10   2          0.20          0.93         0.57 o                         
   4  10   2          0.50         -0.31         0.53 o                         
  -5  11   2          2.74          4.15         1.06 o                         
  -4  11   2          1.13          0.84         0.75 o                         
  -3  11   2          5.84          4.77         1.02 o                         
  -2  11   2          1.59          1.94         0.26 o                         
  -1  11   2         41.07         41.33         0.93 o                         
   0  11   2         28.15         26.21         0.72 o                         
   1  11   2          7.27          6.38         0.47 o                         
   2  11   2         10.00         10.43         0.73 o                         
   3  11   2          2.03          2.70         0.80 o                         
   4  11   2          0.13          0.31         0.66 o                         
  -5  12   2          1.05          1.15         0.84 o                         
  -4  12   2          2.93          2.74         0.97 o                         
  -3  12   2          0.02          0.31         0.71 o                         
  -2  12   2         10.42          9.20         0.43 o                         
  -1  12   2          5.81          5.93         0.40 o                         
   0  12   2          7.47          7.87         0.44 o                         
   1  12   2          2.16          1.77         0.26 o                         
   2  12   2          2.55          3.45         0.80 o                         
   3  12   2          1.34          2.43         0.75 o                         
   4  12   2          0.38          1.10         0.71 o                         
  -3  13   2          3.06          2.34         0.84 o                         
  -2  13   2          1.57          1.68         0.75 o                         
  -1  13   2          1.23          1.21         0.40 o                         
   0  13   2          8.97          8.96         0.48 o                         
   1  13   2          4.15          4.11         0.52 o                         
   2  13   2          1.37          1.50         0.66 o                         
  -3 -13   3          0.57         -0.40         0.66 o                         
  -2 -13   3          1.08          1.15         0.75 o                         
  -1 -13   3          6.56          7.22         0.68 o                         
   0 -13   3          0.41          0.67         0.43 o                         
   1 -13   3          4.87          6.32         0.93 o                         
  -5 -12   3          0.59          0.44         0.75 o                         
  -4 -12   3          3.26          2.70         0.93 o                         
  -3 -12   3          0.98          1.41         0.80 o                         
  -2 -12   3          7.53          8.13         1.15 o                         
  -1 -12   3         10.77         11.55         0.76 o                         
   0 -12   3          0.99          0.84         0.75 o                         
   1 -12   3         11.70         11.09         1.10 o                         
   2 -12   3          0.98          1.41         0.66 o                         
   3 -12   3          3.19          6.80         0.97 o                         
  -7 -11   3          0.85          0.71         0.75 o                         
  -6 -11   3          0.39          0.40         0.71 o                         
  -5 -11   3          0.70          0.27         0.75 o                         
  -4 -11   3          3.88          4.60         0.97 o                         
  -3 -11   3          6.52          6.05         1.02 o                         
  -2 -11   3          3.67          4.76         0.51 o                         
  -1 -11   3          2.56          3.97         0.48 o                         
   0 -11   3          4.90          4.65         0.42 o                         
   1 -11   3          1.15          0.96         0.36 o                         
   2 -11   3          6.80          7.38         0.93 o                         
   3 -11   3          2.52          2.17         0.71 o                         
   4 -11   3          5.35          7.42         1.02 o                         
  -8 -10   3          2.77          3.76         0.97 o                         
  -7 -10   3          1.53          1.24         0.84 o                         
  -6 -10   3          0.36          0.09         0.66 o                         
  -5 -10   3          9.10          9.15         1.24 o                         
  -4 -10   3         12.40         11.53         1.24 o                         
  -3 -10   3         26.85         24.87         1.59 o                         
  -2 -10   3          2.47          2.70         0.37 o                         
  -1 -10   3         13.89         13.74         0.62 o                         
   0 -10   3         15.63         15.67         0.64 o                         
   1 -10   3          3.80          2.67         0.31 o                         
   2 -10   3          1.81          1.51         0.40 o                         
   3 -10   3          2.26          1.33         0.57 o                         
   4 -10   3          3.94          5.88         0.93 o                         
   5 -10   3          7.69         11.36         1.19 o                         
  -9  -9   3          0.54          1.94         0.88 o                         
  -8  -9   3         11.20         10.60         1.33 o                         
  -7  -9   3          9.79          7.33         1.10 o                         
  -6  -9   3          5.49          7.16         1.10 o                         
  -5  -9   3         12.41         10.74         1.19 o                         
  -4  -9   3         10.32          6.72         0.97 o                         
  -3  -9   3          1.59          2.18         0.28 o                         
  -2  -9   3          7.37          9.16         0.53 o                         
  -1  -9   3          6.41          6.38         0.42 o                         
   0  -9   3         13.62         14.89         0.49 o                         
   1  -9   3         26.97         23.95         0.69 o                         
   2  -9   3          9.30          8.76         0.43 o                         
   3  -9   3          7.39          7.89         0.46 o                         
   4  -9   3          6.51          5.92         0.88 o                         
   5  -9   3          9.24         10.65         1.15 o                         
   6  -9   3          4.38          6.14         0.93 o                         
  -9  -8   3          0.82          1.28         0.84 o                         
  -8  -8   3          1.13          0.93         0.71 o                         
  -7  -8   3          2.49          2.78         0.84 o                         
  -6  -8   3          0.20         -0.09         0.57 o                         
  -5  -8   3          6.65          6.01         0.93 o                         
  -4  -8   3         12.20         12.50         1.19 o                         
  -3  -8   3         17.46         16.29         0.58 o                         
  -2  -8   3         19.54         19.98         0.54 o                         
  -1  -8   3         23.78         21.21         0.57 o                         
   0  -8   3         40.04         37.53         0.70 o                         
   1  -8   3         27.85         25.88         0.59 o                         
   2  -8   3          4.73          5.13         0.31 o                         
   3  -8   3         33.16         30.80         0.79 o                         
   4  -8   3          3.54          3.33         0.33 o                         
   5  -8   3          0.55          0.99         0.33 o                         
   6  -8   3          6.11          7.53         1.46 o                         
   7  -8   3          0.74          1.59         0.66 o                         
 -10  -7   3          0.35         -0.57         0.57 o                         
  -9  -7   3          0.91          1.10         0.71 o                         
  -8  -7   3          0.24         -0.57         0.57 o                         
  -7  -7   3         35.66         35.08         1.90 o                         
  -6  -7   3         24.05         23.37         1.50 o                         
  -5  -7   3         24.30         20.81         1.41 o                         
  -4  -7   3        161.76        155.16         4.82 o                         
  -3  -7   3          7.50          8.04         0.36 o                         
  -2  -7   3          0.98          1.35         0.16 o                         
  -1  -7   3          9.45         10.11         0.34 o                         
   0  -7   3         30.14         27.42         0.56 o                         
   1  -7   3         20.09         22.01         0.49 o                         
   2  -7   3         86.49         79.21         1.20 o                         
   3  -7   3         28.56         30.07         0.64 o                         
   4  -7   3         23.17         22.51         0.56 o                         
   5  -7   3          0.54          0.92         0.24 o                         
   6  -7   3          2.90          3.00         0.49 o                         
   7  -7   3          4.16          5.42         0.56 o                         
 -10  -6   3          1.52          1.83         0.48 o                         
  -9  -6   3          1.22          3.20         0.49 o                         
  -8  -6   3          3.37          3.58         0.62 o                         
  -7  -6   3          2.48          2.74         0.27 o                         
  -6  -6   3         28.15         29.18         0.86 o                         
  -5  -6   3         80.07         74.00         1.69 o                         
  -4  -6   3         14.93         13.88         0.82 o                         
  -3  -6   3         45.52         49.73         1.04 o                         
  -2  -6   3         10.93         11.05         0.27 o                         
  -1  -6   3         36.91         32.05         0.58 o                         
   0  -6   3        110.99        108.19         1.48 o                         
   1  -6   3         58.82         62.71         0.94 o                         
   2  -6   3         20.23         19.97         0.47 o                         
   3  -6   3         41.58         38.02         0.96 o                         
   4  -6   3          4.91          3.75         0.31 o                         
   5  -6   3          8.88          8.38         0.39 o                         
   6  -6   3          1.03          2.96         0.57 o                         
   7  -6   3          1.24          1.01         0.39 o                         
   8  -6   3          0.63          1.12         0.42 o                         
 -11  -5   3          0.02         -0.04         0.62 o                         
 -10  -5   3          0.36          0.95         0.40 o                         
  -9  -5   3         15.79         14.94         0.84 o                         
  -8  -5   3          3.30          3.09         0.40 o                         
  -7  -5   3          8.64          8.26         0.40 o                         
  -6  -5   3          7.00          6.59         0.44 o                         
  -5  -5   3        187.18        176.22         2.85 o                         
  -4  -5   3          7.24          6.87         0.18 o                         
  -3  -5   3         57.54         59.57         0.97 o                         
  -2  -5   3         60.71         62.04         0.79 o                         
  -1  -5   3        275.21        308.00         3.77 o                         
   0  -5   3         24.47         23.99         0.45 o                         
   1  -5   3         12.25         13.97         0.41 o                         
   2  -5   3         70.96         70.58         1.03 o                         
   3  -5   3         19.97         19.37         0.63 o                         
   4  -5   3         17.18         15.31         0.72 o                         
   5  -5   3          5.48          5.03         0.34 o                         
   6  -5   3          6.49          5.64         0.44 o                         
   7  -5   3          1.28          1.54         0.42 o                         
   8  -5   3          6.82          7.56         0.65 o                         
 -11  -4   3          1.41          1.41         0.75 o                         
 -10  -4   3          5.14          5.79         0.93 o                         
  -9  -4   3         10.04          9.36         0.56 o                         
  -8  -4   3          4.94          4.42         0.40 o                         
  -7  -4   3         22.02         20.69         0.85 o                         
  -6  -4   3         26.68         28.46         0.61 o                         
  -5  -4   3          5.08          4.16         0.25 o                         
  -4  -4   3        109.19        115.72         1.76 o                         
  -3  -4   3         22.21         26.15         0.47 o                         
  -2  -4   3         83.86        104.80         1.24 o                         
  -1  -4   3        229.35        226.88         4.54 o                         
   0  -4   3          4.86          6.05         0.22 o                         
   1  -4   3        129.74        143.43         1.66 o                         
   2  -4   3          7.42          7.09         0.37 o                         
   3  -4   3         10.78          9.80         0.39 o                         
   4  -4   3         20.24         17.88         0.49 o                         
   5  -4   3         20.27         18.83         0.53 o                         
   6  -4   3          9.45          8.86         0.43 o                         
   7  -4   3         10.37         10.21         0.69 o                         
   8  -4   3          1.16          1.37         0.66 o                         
 -11  -3   3          3.82          5.17         1.02 o                         
 -10  -3   3          2.08          2.70         0.75 o                         
  -9  -3   3          0.10          1.58         0.30 o                         
  -8  -3   3          3.88          3.55         0.33 o                         
  -7  -3   3         12.80         14.55         0.64 o                         
  -6  -3   3         10.85         20.12         1.14 o                         
  -5  -3   3        196.45        199.40         3.24 o                         
  -4  -3   3        298.83        309.45         4.52 o                         
  -3  -3   3        144.46        146.94         1.87 o                         
  -2  -3   3        448.68        480.58         4.82 o                         
  -1  -3   3        239.29        244.75         2.74 o                         
   0  -3   3          0.76          1.53         0.20 o                         
   1  -3   3        105.45        102.95         1.23 o                         
   2  -3   3         87.93         95.09         1.17 o                         
   3  -3   3          9.69         11.47         0.41 o                         
   4  -3   3         38.04         36.61         0.68 o                         
   5  -3   3         34.51         30.16         0.64 o                         
   6  -3   3          1.92          3.00         0.29 o                         
   7  -3   3          0.93          0.84         0.27 o                         
   8  -3   3          3.59          5.21         0.93 o                         
 -11  -2   3          2.02          2.65         0.88 o                         
 -10  -2   3          2.42          2.70         0.80 o                         
  -9  -2   3          9.03          8.44         0.51 o                         
  -8  -2   3          1.06          1.22         0.25 o                         
  -7  -2   3          4.55          3.95         0.28 o                         
  -6  -2   3         20.99         23.13         0.55 o                         
  -5  -2   3        362.67        385.67         4.75 o                         
  -4  -2   3         34.93         36.92         0.74 o                         
  -3  -2   3        138.37        163.40         1.89 o                         
  -2  -2   3        410.80        411.84         4.16 o                         
  -1  -2   3         51.86         56.41         0.66 o                         
   0  -2   3        329.85        341.99         3.22 o                         
   1  -2   3          6.77          7.43         0.20 o                         
   2  -2   3         10.36         11.65         0.29 o                         
   3  -2   3         27.03         26.55         0.48 o                         
   4  -2   3         49.10         45.05         0.73 o                         
   5  -2   3         18.98         16.75         0.63 o                         
   6  -2   3         43.07         41.28         1.01 o                         
   7  -2   3          1.45          1.97         0.41 o                         
   8  -2   3          0.27          0.27         0.62 o                         
   9  -2   3          3.44          3.62         0.88 o                         
 -11  -1   3          0.58          0.86         0.64 o                         
 -10  -1   3          3.98          6.78         0.80 o                         
  -9  -1   3         38.11         40.55         1.26 o                         
  -8  -1   3         39.66         39.15         0.81 o                         
  -7  -1   3          0.64          0.08         0.14 o                         
  -6  -1   3         27.07         28.86         0.69 o                         
  -5  -1   3         31.86         30.86         0.88 o                         
  -4  -1   3        859.11        931.22        13.65 o                         
  -3  -1   3        106.65        108.71         1.48 o                         
  -2  -1   3         60.13         55.28         0.72 o                         
  -1  -1   3         38.56         41.81         0.78 o                         
   0  -1   3         99.08        100.99         1.11 o                         
   1  -1   3        104.24        110.34         1.13 o                         
   2  -1   3        301.55        337.38         3.47 o                         
   3  -1   3         69.45         68.70         0.88 o                         
   4  -1   3         22.22         22.12         0.49 o                         
   5  -1   3         18.30         16.95         0.46 o                         
   6  -1   3          6.04          6.58         0.35 o                         
   7  -1   3          0.05         -0.18         0.34 o                         
   8  -1   3          6.64          6.05         0.97 o                         
   9  -1   3          1.67          1.68         0.80 o                         
 -11   0   3          0.13          0.41         0.97 o                         
 -10   0   3          0.00         -0.34         0.45 o                         
  -9   0   3         11.63         10.59         0.86 o                         
  -8   0   3          0.37          0.47         0.23 o                         
  -7   0   3         21.97         19.98         0.57 o                         
  -6   0   3         95.41        105.11         1.40 o                         
  -5   0   3          3.66          6.19         0.29 o                         
  -4   0   3        354.83        371.95         4.31 o                         
  -3   0   3        352.42        359.20         4.84 o                         
  -2   0   3          7.56          7.31         0.20 o                         
  -1   0   3          6.17          9.00         0.15 o                         
   0   0   3        159.63        165.14         1.62 o                         
   1   0   3         71.18         70.30         0.77 o                         
   2   0   3          6.15          8.19         0.21 o                         
   3   0   3         37.62         43.28         0.57 o                         
   4   0   3         11.52         11.43         0.31 o                         
   5   0   3         17.25         19.20         0.49 o                         
   6   0   3         41.54         42.09         1.51 o                         
   7   0   3          7.97          7.03         0.67 o                         
   8   0   3          2.20          2.41         0.51 o                         
   9   0   3          2.70          3.58         0.93 o                         
 -11   1   3          0.58          1.54         0.93 o                         
 -10   1   3          3.98          4.15         0.67 o                         
  -9   1   3         38.07         38.61         1.47 o                         
  -8   1   3         39.67         37.27         0.92 o                         
  -7   1   3          0.65          0.22         0.09 o                         
  -6   1   3         27.12         28.21         0.51 o                         
  -5   1   3         31.76         32.15         0.55 o                         
  -4   1   3        859.65        926.52         9.26 o                         
  -3   1   3        106.66        107.98         1.22 o                         
  -2   1   3         60.16         54.41         0.58 o                         
  -1   1   3         38.50         41.29         0.65 o                         
   0   1   3         99.19        101.54         1.04 o                         
   1   1   3        103.88        108.61         1.25 o                         
   2   1   3        301.38        337.30         3.24 o                         
   3   1   3         69.49         70.37         0.87 o                         
   4   1   3         22.20         22.32         0.43 o                         
   5   1   3         18.35         16.40         0.43 o                         
   6   1   3          6.05          5.73         0.49 o                         
   7   1   3          0.05         -0.31         0.31 o                         
   8   1   3          6.65          7.73         0.73 o                         
   9   1   3          1.67          1.27         0.50 o                         
 -11   2   3          2.02          0.93         0.57 o                         
 -10   2   3          2.42          3.41         0.62 o                         
  -9   2   3          9.03          9.76         0.83 o                         
  -8   2   3          1.05          1.52         0.23 o                         
  -7   2   3          4.57          4.02         0.27 o                         
  -6   2   3         20.93         22.06         0.50 o                         
  -5   2   3        362.59        384.77         4.33 o                         
  -4   2   3         35.01         36.34         0.60 o                         
  -3   2   3        138.60        163.13         1.64 o                         
  -2   2   3        410.21        414.42         3.67 o                         
  -1   2   3         51.93         55.74         0.59 o                         
   0   2   3        330.05        336.46         3.04 o                         
   1   2   3          6.76          7.32         0.17 o                         
   2   2   3         10.26         10.94         0.24 o                         
   3   2   3         27.02         27.61         0.50 o                         
   4   2   3         49.11         44.79         0.76 o                         
   5   2   3         18.97         16.11         0.52 o                         
   6   2   3         43.13         41.87         1.31 o                         
   7   2   3          1.45          1.54         0.41 o                         
   8   2   3          0.27         -0.19         0.46 o                         
   9   2   3          3.44          2.50         0.56 o                         
 -11   3   3          3.83          4.81         0.75 o                         
 -10   3   3          2.08          2.21         0.56 o                         
  -9   3   3          0.10          1.81         0.38 o                         
  -8   3   3          3.88          3.53         0.41 o                         
  -7   3   3         12.82         13.62         0.40 o                         
  -6   3   3         10.81         19.47         0.79 o                         
  -5   3   3        196.41        197.64         3.69 o                         
  -4   3   3        298.69        312.23         3.52 o                         
  -3   3   3        144.49        148.02         1.63 o                         
  -2   3   3        448.77        478.24         4.51 o                         
  -1   3   3        239.76        248.63         2.24 o                         
   0   3   3          0.75          1.49         0.18 o                         
   1   3   3        105.48        101.24         0.96 o                         
   2   3   3         88.03         92.63         1.06 o                         
   3   3   3          9.66         10.85         0.34 o                         
   4   3   3         38.02         36.52         0.62 o                         
   5   3   3         34.56         29.51         0.76 o                         
   6   3   3          1.91          2.86         0.42 o                         
   7   3   3          0.93          0.92         0.39 o                         
   8   3   3          3.60          4.83         0.68 o                         
 -11   4   3          1.42          2.00         0.56 o                         
 -10   4   3          5.14          5.59         0.68 o                         
  -9   4   3         10.03          8.25         0.60 o                         
  -8   4   3          4.93          4.19         0.43 o                         
  -7   4   3         22.04         19.94         0.76 o                         
  -6   4   3         26.72         27.10         0.51 o                         
  -5   4   3          5.13          4.48         0.27 o                         
  -4   4   3        109.31        115.52         1.85 o                         
  -3   4   3         22.13         26.20         0.49 o                         
  -2   4   3         83.92        105.02         1.19 o                         
  -1   4   3        229.52        231.94         2.10 o                         
   0   4   3          4.85          5.72         0.17 o                         
   1   4   3        129.66        139.72         1.38 o                         
   2   4   3          7.44          7.73         0.23 o                         
   3   4   3         10.77          9.84         0.32 o                         
   4   4   3         20.26         17.91         0.44 o                         
   5   4   3         20.25         17.39         0.63 o                         
   6   4   3          9.48          7.36         0.68 o                         
   7   4   3         10.38          8.99         0.72 o                         
   8   4   3          1.16          1.67         0.47 o                         
 -11   5   3          0.02          0.15         0.42 o                         
 -10   5   3          0.36          0.71         0.35 o                         
  -9   5   3         15.78         16.18         0.73 o                         
  -8   5   3          3.30          3.68         0.38 o                         
  -7   5   3          8.67          8.21         0.48 o                         
  -6   5   3          7.03          6.82         0.47 o                         
  -5   5   3        187.42        175.27         2.36 o                         
  -4   5   3          7.24          6.95         0.42 o                         
  -3   5   3         57.57         57.78         0.74 o                         
  -2   5   3         60.63         61.89         0.76 o                         
  -1   5   3        275.00        308.62         2.95 o                         
   0   5   3         24.49         23.32         0.38 o                         
   1   5   3         12.26         14.38         0.29 o                         
   2   5   3         70.91         69.14         0.84 o                         
   3   5   3         19.95         18.83         0.43 o                         
   4   5   3         17.21         15.51         0.45 o                         
   5   5   3          5.48          4.53         0.37 o                         
   6   5   3          6.51          5.93         0.57 o                         
   7   5   3          1.28          1.38         0.77 o                         
   8   5   3          6.82          7.29         0.72 o                         
 -10   6   3          1.52          1.24         0.35 o                         
  -9   6   3          1.21          2.12         0.34 o                         
  -8   6   3          3.38          3.20         0.42 o                         
  -7   6   3          2.48          2.55         0.27 o                         
  -6   6   3         28.17         30.12         0.72 o                         
  -5   6   3         80.09         74.94         1.14 o                         
  -4   6   3         14.96         13.88         0.34 o                         
  -3   6   3         45.51         50.57         0.88 o                         
  -2   6   3         10.93         11.09         0.25 o                         
  -1   6   3         36.91         31.75         0.55 o                         
   0   6   3        110.93        110.21         1.37 o                         
   1   6   3         58.85         61.58         0.79 o                         
   2   6   3         20.31         20.63         0.40 o                         
   3   6   3         41.62         38.04         0.92 o                         
   4   6   3          4.90          3.69         0.28 o                         
   5   6   3          8.88          7.99         0.68 o                         
   6   6   3          1.03          2.64         0.52 o                         
   7   6   3          1.24          1.19         0.66 o                         
   8   6   3          0.63          0.41         0.46 o                         
 -10   7   3          0.35          0.25         0.25 o                         
  -9   7   3          0.91          0.70         0.33 o                         
  -8   7   3          0.23          0.39         0.20 o                         
  -7   7   3         35.63         30.00         1.63 o                         
  -6   7   3         24.12         24.66         1.08 o                         
  -5   7   3         24.32         25.15         0.86 o                         
  -4   7   3        161.79        151.85         2.31 o                         
  -3   7   3          7.53          7.79         0.25 o                         
  -2   7   3          0.97          1.14         0.13 o                         
  -1   7   3          9.47          9.55         0.29 o                         
   0   7   3         30.17         28.73         0.52 o                         
   1   7   3         20.02         22.85         0.44 o                         
   2   7   3         86.58         81.35         1.20 o                         
   3   7   3         28.58         30.30         0.67 o                         
   4   7   3         23.14         21.55         0.60 o                         
   5   7   3          0.54          0.59         0.25 o                         
   6   7   3          2.90          3.42         0.40 o                         
   7   7   3          4.17          4.81         0.46 o                         
  -9   8   3          0.82          0.66         0.66 o                         
  -8   8   3          1.12          1.50         0.66 o                         
  -7   8   3          2.51          2.92         0.71 o                         
  -6   8   3          0.20          0.54         0.53 o                         
  -5   8   3          6.64          5.97         0.68 o                         
  -4   8   3         12.20         11.78         0.89 o                         
  -3   8   3         17.45         16.75         0.44 o                         
  -2   8   3         19.55         20.11         0.49 o                         
  -1   8   3         23.73         20.79         0.50 o                         
   0   8   3         40.07         38.13         0.72 o                         
   1   8   3         27.84         26.16         0.58 o                         
   2   8   3          4.74          5.02         0.31 o                         
   3   8   3         33.16         33.71         0.85 o                         
   4   8   3          3.54          3.70         0.34 o                         
   5   8   3          0.55          1.13         0.31 o                         
   6   8   3          6.13          7.19         0.59 o                         
   7   8   3          0.74          1.01         0.64 o                         
  -6   9   3          5.48          5.97         1.15 o                         
  -5   9   3         12.40         11.62         1.41 o                         
  -4   9   3         10.36         10.45         1.04 o                         
  -3   9   3          1.58          2.43         0.23 o                         
  -2   9   3          7.35          7.63         0.38 o                         
  -1   9   3          6.40          6.04         0.36 o                         
   0   9   3         13.60         14.55         0.54 o                         
   1   9   3         26.99         23.21         0.69 o                         
   2   9   3          9.28          9.96         0.46 o                         
   3   9   3          7.38          6.91         0.43 o                         
   4   9   3          6.51          6.05         0.43 o                         
   5   9   3          9.26         10.11         1.04 o                         
   6   9   3          4.39          5.44         0.50 o                         
  -6  10   3          0.36          0.88         0.80 o                         
  -5  10   3          9.11         10.78         1.50 o                         
  -4  10   3         12.41         13.26         1.46 o                         
  -3  10   3         26.90         24.70         0.66 o                         
  -2  10   3          2.47          1.94         0.25 o                         
  -1  10   3         13.88         13.08         0.52 o                         
   0  10   3         15.60         16.00         0.51 o                         
   1  10   3          3.81          2.57         0.31 o                         
   2  10   3          1.79          1.26         0.46 o                         
   3  10   3          2.26          2.20         0.34 o                         
   4  10   3          3.94          3.40         0.84 o                         
  -6  11   3          0.38          0.57         0.93 o                         
  -5  11   3          0.70          0.93         0.80 o                         
  -4  11   3          3.88          4.24         1.15 o                         
  -3  11   3          6.51          9.06         1.24 o                         
  -2  11   3          3.68          4.39         0.37 o                         
  -1  11   3          2.58          3.03         0.32 o                         
   0  11   3          4.89          4.91         0.69 o                         
   1  11   3          1.14          1.29         0.36 o                         
   2  11   3          6.81          6.67         0.41 o                         
   3  11   3          2.52          3.09         0.75 o                         
   4  11   3          5.35          8.79         1.33 o                         
  -5  12   3          0.59          0.88         0.88 o                         
  -4  12   3          3.27          2.78         1.02 o                         
  -3  12   3          0.99          1.46         0.84 o                         
  -2  12   3          7.53          7.04         0.44 o                         
  -1  12   3         10.77         10.40         0.53 o                         
   0  12   3          0.99          1.26         0.30 o                         
   1  12   3         11.69         11.46         0.53 o                         
   2  12   3          0.98          0.88         0.57 o                         
   3  12   3          3.19          6.67         1.02 o                         
  -3  13   3          0.57          0.66         0.75 o                         
  -2  13   3          1.08          0.97         0.27 o                         
  -1  13   3          6.55          7.03         0.51 o                         
   0  13   3          0.41          0.65         0.28 o                         
   1  13   3          4.88          5.80         0.38 o                         
  -2 -13   4          0.63          1.33         0.80 o                         
  -1 -13   4          2.59          3.13         0.53 o                         
  -5 -12   4          8.00          8.31         1.28 o                         
  -4 -12   4          8.11          8.84         1.28 o                         
  -3 -12   4          2.62          2.92         0.88 o                         
  -2 -12   4          0.88          1.38         0.41 o                         
  -1 -12   4          0.61          0.28         0.66 o                         
   0 -12   4          1.07          0.39         0.40 o                         
   1 -12   4          3.33          2.98         0.56 o                         
   2 -12   4          0.21          0.53         0.57 o                         
  -7 -11   4          0.75          1.06         0.84 o                         
  -6 -11   4          2.93          3.84         1.06 o                         
  -5 -11   4         30.22         30.84         2.12 o                         
  -4 -11   4          3.91          2.43         0.84 o                         
  -3 -11   4          6.51          7.24         0.63 o                         
  -2 -11   4          0.15         -0.52         0.88 o                         
  -1 -11   4          1.22          1.30         0.38 o                         
   0 -11   4          5.52          5.93         0.68 o                         
   1 -11   4          5.88          5.70         0.58 o                         
   2 -11   4          4.91          4.64         0.80 o                         
   3 -11   4          2.16          2.74         0.75 o                         
  -8 -10   4          2.52          0.75         0.75 o                         
  -7 -10   4          1.60          1.46         0.80 o                         
  -6 -10   4          0.33          0.66         1.06 o                         
  -5 -10   4          0.91          1.06         0.71 o                         
  -4 -10   4         24.10         26.42         1.77 o                         
  -3 -10   4          9.05          9.27         0.57 o                         
  -2 -10   4          2.26          2.52         0.46 o                         
  -1 -10   4          7.20          6.60         0.49 o                         
   0 -10   4          2.82          2.72         0.43 o                         
   1 -10   4          5.42          5.13         0.58 o                         
   2 -10   4          6.86          6.93         1.68 o                         
   3 -10   4          1.21          0.22         0.33 o                         
   4 -10   4          5.06          6.54         0.93 o                         
  -9  -9   4          0.67          0.00         0.75 o                         
  -8  -9   4          2.53          1.68         0.84 o                         
  -7  -9   4          7.40          7.51         1.15 o                         
  -6  -9   4          1.06          1.41         0.75 o                         
  -5  -9   4         11.97         11.36         1.19 o                         
  -4  -9   4         14.00         15.28         0.66 o                         
  -3  -9   4         32.21         29.93         0.95 o                         
  -2  -9   4         40.28         40.25         1.01 o                         
  -1  -9   4         10.76         10.66         0.53 o                         
   0  -9   4          9.26          9.71         0.45 o                         
   1  -9   4         11.83         11.74         0.53 o                         
   2  -9   4          1.86          1.43         0.33 o                         
   3  -9   4          4.37          4.94         0.53 o                         
   4  -9   4          1.31          1.11         0.38 o                         
   5  -9   4          3.67          5.30         0.88 o                         
  -9  -8   4          2.99          3.53         0.93 o                         
  -8  -8   4          2.37          1.94         0.80 o                         
  -7  -8   4          3.43          3.53         0.93 o                         
  -6  -8   4         23.93         21.83         1.63 o                         
  -5  -8   4          3.65          3.94         0.29 o                         
  -4  -8   4          3.95          4.53         0.32 o                         
  -3  -8   4          2.89          3.15         0.35 o                         
  -2  -8   4         46.48         48.22         1.09 o                         
  -1  -8   4         13.23         11.33         0.41 o                         
   0  -8   4          0.72          0.46         0.16 o                         
   1  -8   4         21.93         22.22         0.59 o                         
   2  -8   4         17.88         17.94         0.53 o                         
   3  -8   4          3.61          4.34         0.37 o                         
   4  -8   4          1.77          1.98         0.38 o                         
   5  -8   4          0.22         -0.16         0.40 o                         
   6  -8   4          7.14          7.37         0.65 o                         
 -10  -7   4          2.44          2.47         0.84 o                         
  -9  -7   4          0.98          1.28         0.71 o                         
  -8  -7   4          1.26          1.68         0.80 o                         
  -7  -7   4         26.59         25.80         1.68 o                         
  -6  -7   4         18.49         17.99         0.46 o                         
  -5  -7   4          3.75          3.57         0.20 o                         
  -4  -7   4          2.13          1.75         0.32 o                         
  -3  -7   4         61.48         57.71         1.40 o                         
  -2  -7   4         55.69         58.58         0.94 o                         
  -1  -7   4         65.57         61.80         0.98 o                         
   0  -7   4         32.54         31.10         0.62 o                         
   1  -7   4         15.63         15.82         0.43 o                         
   2  -7   4         31.17         29.13         0.67 o                         
   3  -7   4          2.63          3.09         0.29 o                         
   4  -7   4          0.36          0.50         0.24 o                         
   5  -7   4          1.51          1.38         0.38 o                         
   6  -7   4          0.22          0.40         0.37 o                         
 -10  -6   4          4.10          4.17         0.59 o                         
  -9  -6   4          1.06          1.21         0.41 o                         
  -8  -6   4          6.24          7.38         0.91 o                         
  -7  -6   4         12.80         12.35         0.62 o                         
  -6  -6   4         21.38         20.90         0.98 o                         
  -5  -6   4         52.23         49.56         0.99 o                         
  -4  -6   4          3.20          3.14         0.20 o                         
  -3  -6   4         10.27         10.82         0.30 o                         
  -2  -6   4         38.61         38.68         0.62 o                         
  -1  -6   4        157.74        161.27         2.13 o                         
   0  -6   4         44.04         42.29         0.72 o                         
   1  -6   4         44.94         45.43         0.78 o                         
   2  -6   4         20.27         21.14         0.54 o                         
   3  -6   4         44.52         40.09         0.82 o                         
   4  -6   4          6.74          7.17         0.46 o                         
   5  -6   4          6.62          5.85         0.46 o                         
   6  -6   4          0.93          1.15         0.40 o                         
   7  -6   4          9.47         10.08         0.84 o                         
 -11  -5   4          4.01          4.55         0.97 o                         
 -10  -5   4          1.37          2.35         0.50 o                         
  -9  -5   4          6.33          6.80         0.64 o                         
  -8  -5   4         18.52         18.43         0.65 o                         
  -7  -5   4         41.97         38.19         1.11 o                         
  -6  -5   4         20.81         21.47         0.79 o                         
  -5  -5   4        161.02        161.02         2.47 o                         
  -4  -5   4          1.47          1.52         0.14 o                         
  -3  -5   4         94.43         93.00         1.26 o                         
  -2  -5   4         29.60         30.70         0.51 o                         
  -1  -5   4         53.39         57.53         0.81 o                         
   0  -5   4         26.75         25.50         0.57 o                         
   1  -5   4         65.39         63.59         0.98 o                         
   2  -5   4         17.55         17.19         0.47 o                         
   3  -5   4         29.19         26.70         0.63 o                         
   4  -5   4         11.00         10.13         0.49 o                         
   5  -5   4          0.44          0.40         0.33 o                         
   6  -5   4          0.54         -0.05         0.51 o                         
   7  -5   4          2.38          3.36         0.51 o                         
 -11  -4   4          0.98          1.10         0.75 o                         
 -10  -4   4          1.37          2.22         0.45 o                         
  -9  -4   4          3.95          3.65         0.57 o                         
  -8  -4   4          3.61          4.00         0.46 o                         
  -7  -4   4         57.75         51.63         1.07 o                         
  -6  -4   4         35.24         32.13         0.91 o                         
  -5  -4   4          2.67          2.02         0.19 o                         
  -4  -4   4        147.08        149.71         1.90 o                         
  -3  -4   4         68.45         68.92         1.04 o                         
  -2  -4   4         54.31         66.67         0.88 o                         
  -1  -4   4         24.86         23.98         0.43 o                         
   0  -4   4         60.64         53.95         0.76 o                         
   1  -4   4         51.58         50.09         0.71 o                         
   2  -4   4         16.92         16.44         0.38 o                         
   3  -4   4         78.53         75.41         1.26 o                         
   4  -4   4         24.87         22.44         0.80 o                         
   5  -4   4          1.43          1.46         0.35 o                         
   6  -4   4          6.70          7.90         0.50 o                         
   7  -4   4         12.12         12.06         0.77 o                         
 -11  -3   4          9.41         11.22         1.33 o                         
 -10  -3   4          1.13          1.46         0.71 o                         
  -9  -3   4          0.52          0.31         0.27 o                         
  -8  -3   4         32.17         29.93         0.73 o                         
  -7  -3   4         10.10         12.29         1.17 o                         
  -6  -3   4          1.16          1.44         0.24 o                         
  -5  -3   4        160.27        175.03         5.81 o                         
  -4  -3   4        212.12        228.67         2.92 o                         
  -3  -3   4        178.27        201.36         2.88 o                         
  -2  -3   4         20.22         22.62         0.40 o                         
  -1  -3   4        303.22        325.13         3.38 o                         
   0  -3   4          5.14          4.56         0.18 o                         
   1  -3   4         42.27         42.25         0.62 o                         
   2  -3   4         65.83         63.52         0.87 o                         
   3  -3   4         63.07         62.55         0.98 o                         
   4  -3   4          3.44          4.05         0.28 o                         
   5  -3   4         29.36         26.90         0.69 o                         
   6  -3   4          1.49          1.28         0.35 o                         
   7  -3   4          0.67          0.88         0.57 o                         
   8  -3   4          3.38          4.29         0.93 o                         
 -11  -2   4          0.51          0.57         0.75 o                         
 -10  -2   4          4.08          5.70         0.97 o                         
  -9  -2   4          1.89          1.80         0.28 o                         
  -8  -2   4          1.18          0.98         0.22 o                         
  -7  -2   4         38.24         36.45         0.92 o                         
  -6  -2   4        111.96        113.16         1.66 o                         
  -5  -2   4         17.58         15.81         0.89 o                         
  -4  -2   4         65.30         67.52         1.45 o                         
  -3  -2   4          8.31          9.06         0.32 o                         
  -2  -2   4        390.16        419.73         4.84 o                         
  -1  -2   4        240.31        258.66         2.65 o                         
   0  -2   4         64.42         64.54         0.73 o                         
   1  -2   4         18.98         21.16         0.36 o                         
   2  -2   4         65.46         67.43         0.92 o                         
   3  -2   4         55.20         53.02         0.79 o                         
   4  -2   4          7.50          8.32         0.35 o                         
   5  -2   4          7.77          7.91         0.37 o                         
   6  -2   4          5.20          4.98         0.48 o                         
   7  -2   4          2.83          2.52         0.71 o                         
   8  -2   4          0.10          0.04         0.62 o                         
 -11  -1   4          8.91          9.89         0.97 o                         
 -10  -1   4          1.97          1.10         0.53 o                         
  -9  -1   4          4.68          4.81         0.50 o                         
  -8  -1   4          0.58          0.09         0.16 o                         
  -7  -1   4         15.42         14.87         0.52 o                         
  -6  -1   4         16.44         18.23         0.58 o                         
  -5  -1   4          6.89          7.66         0.48 o                         
  -4  -1   4         62.07         61.10         1.47 o                         
  -3  -1   4         14.16         14.26         0.35 o                         
  -2  -1   4        383.23        406.84         3.86 o                         
  -1  -1   4        362.19        394.63         4.60 o                         
   0  -1   4        280.50        296.42         2.84 o                         
   1  -1   4         98.79        101.00         1.09 o                         
   2  -1   4         80.35         74.88         0.87 o                         
   3  -1   4         43.97         41.87         0.63 o                         
   4  -1   4         94.69         88.82         1.33 o                         
   5  -1   4          2.84          3.61         0.27 o                         
   6  -1   4          0.23         -0.04         0.25 o                         
   7  -1   4          0.10          0.62         0.57 o                         
   8  -1   4          4.75          6.14         0.97 o                         
 -12   0   4          1.35          1.86         0.93 o                         
 -11   0   4          4.77          6.50         0.87 o                         
 -10   0   4          6.34          5.10         0.84 o                         
  -9   0   4         10.07         11.57         1.08 o                         
  -8   0   4          1.22          1.44         0.21 o                         
  -7   0   4          0.09         -0.09         0.12 o                         
  -6   0   4         77.47         83.82         1.29 o                         
  -5   0   4         45.33         44.04         0.71 o                         
  -4   0   4          1.00          1.05         0.13 o                         
  -3   0   4        168.54        159.73         2.46 o                         
  -2   0   4         15.87         20.06         0.39 o                         
  -1   0   4        119.70        125.42         1.28 o                         
   0   0   4       1374.35       1458.95        12.97 o                         
   1   0   4          3.31          3.76         0.15 o                         
   2   0   4          7.19          8.97         0.23 o                         
   3   0   4         20.64         19.63         0.40 o                         
   4   0   4         15.73         19.42         0.49 o                         
   5   0   4          0.35          0.15         0.15 o                         
   6   0   4          8.84          8.91         1.06 o                         
   7   0   4          5.17          6.07         1.63 o                         
   8   0   4          3.13          2.25         0.80 o                         
 -11   1   4          8.91         11.80         1.30 o                         
 -10   1   4          1.98          2.65         0.61 o                         
  -9   1   4          4.66          3.62         0.51 o                         
  -8   1   4          0.58         -0.07         0.15 o                         
  -7   1   4         15.42         14.93         0.43 o                         
  -6   1   4         16.52         17.91         0.50 o                         
  -5   1   4          6.86          7.73         0.48 o                         
  -4   1   4         62.08         64.16         0.83 o                         
  -3   1   4         14.10         13.84         0.27 o                         
  -2   1   4        383.75        405.49         3.94 o                         
  -1   1   4        362.18        398.85         3.55 o                         
   0   1   4        279.97        294.08         3.00 o                         
   1   1   4         98.89        102.51         1.11 o                         
   2   1   4         80.42         75.01         0.95 o                         
   3   1   4         43.97         41.75         0.70 o                         
   4   1   4         94.62         88.38         1.85 o                         
   5   1   4          2.84          2.91         0.42 o                         
   6   1   4          0.24          0.51         0.35 o                         
   7   1   4          0.10         -0.34         0.34 o                         
   8   1   4          4.74          6.61         0.72 o                         
 -11   2   4          0.50          0.69         0.93 o                         
 -10   2   4          4.07          4.21         0.69 o                         
  -9   2   4          1.89          1.45         0.88 o                         
  -8   2   4          1.19          0.92         0.22 o                         
  -7   2   4         38.33         36.64         0.77 o                         
  -6   2   4        112.00        114.11         1.52 o                         
  -5   2   4         17.56         15.18         0.49 o                         
  -4   2   4         65.47         69.63         0.80 o                         
  -3   2   4          8.32          8.68         0.20 o                         
  -2   2   4        390.60        425.86         5.31 o                         
  -1   2   4        240.40        253.89         2.35 o                         
   0   2   4         64.41         64.08         0.66 o                         
   1   2   4         18.96         20.90         0.35 o                         
   2   2   4         65.52         66.98         0.82 o                         
   3   2   4         55.20         51.55         0.76 o                         
   4   2   4          7.49          8.26         0.39 o                         
   5   2   4          7.81          7.14         0.98 o                         
   6   2   4          5.21          5.68         0.95 o                         
   7   2   4          2.82          2.75         1.10 o                         
   8   2   4          0.10         -0.27         0.49 o                         
 -11   3   4          9.41         10.55         1.15 o                         
 -10   3   4          1.13          1.84         0.55 o                         
  -9   3   4          0.52          0.32         0.33 o                         
  -8   3   4         32.22         27.47         0.82 o                         
  -7   3   4         10.09         11.48         0.45 o                         
  -6   3   4          1.14          1.33         0.16 o                         
  -5   3   4        160.57        171.45         2.10 o                         
  -4   3   4        211.97        227.93         2.44 o                         
  -3   3   4        178.57        199.79         2.01 o                         
  -2   3   4         20.13         23.55         0.33 o                         
  -1   3   4        302.96        329.12         3.15 o                         
   0   3   4          5.09          4.76         0.16 o                         
   1   3   4         42.26         41.75         0.50 o                         
   2   3   4         65.84         62.09         0.73 o                         
   3   3   4         62.97         61.21         0.87 o                         
   4   3   4          3.42          3.78         0.32 o                         
   5   3   4         29.40         26.19         1.06 o                         
   6   3   4          1.48          1.26         0.40 o                         
   7   3   4          0.67         -0.31         0.36 o                         
   8   3   4          3.38          4.18         0.64 o                         
 -11   4   4          0.98          1.37         0.54 o                         
 -10   4   4          1.37          1.04         0.51 o                         
  -9   4   4          3.97          3.89         0.46 o                         
  -8   4   4          3.61          4.36         0.42 o                         
  -7   4   4         57.76         51.08         1.61 o                         
  -6   4   4         35.25         31.83         0.72 o                         
  -5   4   4          2.64          2.57         0.30 o                         
  -4   4   4        147.13        151.01         1.78 o                         
  -3   4   4         68.53         69.03         0.80 o                         
  -2   4   4         54.47         67.05         0.78 o                         
  -1   4   4         24.96         24.98         0.35 o                         
   0   4   4         60.60         53.41         0.62 o                         
   1   4   4         51.70         47.92         0.61 o                         
   2   4   4         16.92         16.15         0.34 o                         
   3   4   4         78.58         75.92         1.11 o                         
   4   4   4         24.88         24.09         0.90 o                         
   5   4   4          1.42          1.58         0.42 o                         
   6   4   4          6.70          6.58         0.64 o                         
   7   4   4         12.12         12.14         0.86 o                         
 -11   5   4          4.01          4.41         0.67 o                         
 -10   5   4          1.37          1.61         0.39 o                         
  -9   5   4          6.32          5.93         0.51 o                         
  -8   5   4         18.51         18.18         0.87 o                         
  -7   5   4         41.93         39.60         1.00 o                         
  -6   5   4         20.79         21.94         0.57 o                         
  -5   5   4        160.91        164.79         2.24 o                         
  -4   5   4          1.49          1.44         0.14 o                         
  -3   5   4         94.50         92.54         1.12 o                         
  -2   5   4         29.63         31.87         0.49 o                         
  -1   5   4         53.41         56.34         0.63 o                         
   0   5   4         26.86         25.47         0.41 o                         
   1   5   4         65.43         62.43         0.79 o                         
   2   5   4         17.51         16.85         0.36 o                         
   3   5   4         29.21         27.05         0.66 o                         
   4   5   4         11.02         10.79         0.51 o                         
   5   5   4          0.43          0.51         0.37 o                         
   6   5   4          0.54          0.63         0.37 o                         
   7   5   4          2.38          3.64         0.77 o                         
 -10   6   4          4.11          3.61         0.44 o                         
  -9   6   4          1.06          1.43         0.31 o                         
  -8   6   4          6.27          7.89         0.48 o                         
  -7   6   4         12.79         12.73         0.92 o                         
  -6   6   4         21.33         21.08         0.86 o                         
  -5   6   4         52.24         51.40         0.88 o                         
  -4   6   4          3.18          3.47         0.18 o                         
  -3   6   4         10.24         10.32         0.32 o                         
  -2   6   4         38.66         39.55         0.57 o                         
  -1   6   4        157.69        164.77         1.98 o                         
   0   6   4         44.04         41.11         0.60 o                         
   1   6   4         44.96         46.60         0.67 o                         
   2   6   4         20.28         21.46         0.52 o                         
   3   6   4         44.50         41.15         0.87 o                         
   4   6   4          6.75          8.55         0.50 o                         
   5   6   4          6.64          6.57         0.64 o                         
   6   6   4          0.93          1.09         0.40 o                         
   7   6   4          9.45         10.00         1.30 o                         
 -10   7   4          2.43          2.63         0.37 o                         
  -9   7   4          0.97          0.33         0.41 o                         
  -8   7   4          1.25          1.60         0.47 o                         
  -7   7   4         26.52         26.37         0.67 o                         
  -6   7   4         18.47         18.92         0.51 o                         
  -5   7   4          3.78          3.89         0.33 o                         
  -4   7   4          2.13          2.14         0.21 o                         
  -3   7   4         61.54         57.14         0.85 o                         
  -2   7   4         55.61         59.23         0.87 o                         
  -1   7   4         65.58         60.46         0.90 o                         
   0   7   4         32.64         32.18         0.59 o                         
   1   7   4         15.61         16.31         0.51 o                         
   2   7   4         31.17         29.59         0.68 o                         
   3   7   4          2.63          3.12         0.29 o                         
   4   7   4          0.36          0.33         0.22 o                         
   5   7   4          1.51          1.54         0.31 o                         
   6   7   4          0.22          0.08         0.36 o                         
  -9   8   4          2.98          2.96         0.80 o                         
  -8   8   4          2.38          1.46         0.66 o                         
  -7   8   4          3.43          3.45         0.71 o                         
  -6   8   4         23.94         26.16         1.10 o                         
  -5   8   4          3.63          3.88         0.48 o                         
  -4   8   4          3.97          4.39         0.28 o                         
  -3   8   4          2.89          2.79         0.23 o                         
  -2   8   4         46.49         47.27         1.26 o                         
  -1   8   4         13.31         12.16         0.48 o                         
   0   8   4          0.72          0.52         0.15 o                         
   1   8   4         21.89         21.53         0.94 o                         
   2   8   4         17.84         17.74         0.64 o                         
   3   8   4          3.62          3.58         0.35 o                         
   4   8   4          1.78          1.70         0.39 o                         
   5   8   4          0.22          0.20         0.38 o                         
   6   8   4          7.13          6.49         0.64 o                         
  -6   9   4          1.06          1.02         0.84 o                         
  -5   9   4         11.96         11.05         1.46 o                         
  -4   9   4         14.03         14.70         0.89 o                         
  -3   9   4         32.18         30.81         0.84 o                         
  -2   9   4         40.31         39.50         0.89 o                         
  -1   9   4         10.76         10.65         0.47 o                         
   0   9   4          9.27          9.49         0.58 o                         
   1   9   4         11.87         11.94         0.55 o                         
   2   9   4          1.87          1.95         0.29 o                         
   3   9   4          4.37          4.49         0.41 o                         
   4   9   4          1.31          0.89         0.33 o                         
   5   9   4          3.66          4.00         0.66 o                         
  -6  10   4          0.33          0.40         0.84 o                         
  -5  10   4          0.91         -0.44         0.66 o                         
  -4  10   4         24.11         26.29         1.00 o                         
  -3  10   4          9.07          9.05         0.49 o                         
  -2  10   4          2.27          2.74         0.36 o                         
  -1  10   4          7.21          6.78         0.40 o                         
   0  10   4          2.82          2.41         0.33 o                         
   1  10   4          5.43          4.47         0.54 o                         
   2  10   4          6.88          6.98         0.45 o                         
   3  10   4          1.21          1.36         0.30 o                         
   4  10   4          5.06          5.38         0.51 o                         
  -6  11   4          2.92          2.83         1.15 o                         
  -5  11   4         30.28         32.65         2.39 o                         
  -4  11   4          3.90          3.14         1.06 o                         
  -3  11   4          6.52          6.15         0.50 o                         
  -2  11   4          0.15          0.11         0.38 o                         
  -1  11   4          1.22          1.30         0.25 o                         
   0  11   4          5.51          5.48         0.44 o                         
   1  11   4          5.88          6.24         0.44 o                         
   2  11   4          4.91          5.73         0.44 o                         
   3  11   4          2.17          2.29         0.32 o                         
  -5  12   4          7.98         10.07         1.59 o                         
  -4  12   4          8.12          9.32         1.55 o                         
  -3  12   4          2.63          2.36         0.31 o                         
  -2  12   4          0.88          0.83         0.28 o                         
  -1  12   4          0.61          0.71         0.68 o                         
   0  12   4          1.06          0.84         0.31 o                         
   1  12   4          3.32          3.28         0.42 o                         
   2  12   4          0.21          0.26         0.24 o                         
  -2  13   4          0.63          0.97         0.29 o                         
  -1  13   4          2.59          3.21         0.57 o                         
  -5 -12   5          0.42         -0.04         0.80 o                         
  -4 -12   5          1.34          2.39         0.88 o                         
  -3 -12   5          0.31          0.62         0.75 o                         
  -2 -12   5          0.56          0.70         0.51 o                         
  -1 -12   5          1.04          1.17         0.42 o                         
   0 -12   5          6.64          7.01         0.66 o                         
  -7 -11   5          0.24         -0.44         0.80 o                         
  -6 -11   5          5.85          4.95         1.06 o                         
  -5 -11   5         33.29         35.92         2.30 o                         
  -4 -11   5          3.46          4.90         1.06 o                         
  -3 -11   5          3.97          5.31         0.95 o                         
  -2 -11   5          1.51          1.61         0.39 o                         
  -1 -11   5          0.01          0.29         0.34 o                         
   0 -11   5          0.13          0.49         0.60 o                         
   1 -11   5         15.04         19.20         0.94 o                         
   2 -11   5          0.09         -0.04         0.49 o                         
  -8 -10   5          0.06          0.31         0.75 o                         
  -7 -10   5          0.01          0.35         0.75 o                         
  -6 -10   5         10.97         13.79         1.55 o                         
  -5 -10   5          4.52          3.09         0.93 o                         
  -4 -10   5          4.62          5.58         0.51 o                         
  -3 -10   5          2.48          2.29         0.39 o                         
  -2 -10   5          3.99          4.07         0.45 o                         
  -1 -10   5          7.18          7.69         0.84 o                         
   0 -10   5          4.72          5.10         0.53 o                         
   1 -10   5          2.68          3.03         0.48 o                         
   2 -10   5          5.55          5.99         1.02 o                         
   3 -10   5          1.04          0.74         0.75 o                         
  -9  -9   5          1.18          0.27         0.80 o                         
  -8  -9   5          0.67          0.27         0.80 o                         
  -7  -9   5          1.03          0.88         0.80 o                         
  -6  -9   5          3.41          1.46         0.75 o                         
  -5  -9   5         17.84         17.01         0.75 o                         
  -4  -9   5         32.28         34.48         1.04 o                         
  -3  -9   5          5.39          4.95         0.66 o                         
  -2  -9   5         27.28         25.83         0.85 o                         
  -1  -9   5          3.32          3.97         0.37 o                         
   0  -9   5          1.75          2.19         0.33 o                         
   1  -9   5          8.37          9.98         1.70 o                         
   2  -9   5          1.56          2.63         0.44 o                         
   3  -9   5          4.26          4.17         0.51 o                         
   4  -9   5          0.07          0.35         0.37 o                         
  -9  -8   5          0.52         -0.22         0.71 o                         
  -8  -8   5          1.33          0.66         0.75 o                         
  -7  -8   5          0.81          1.50         0.80 o                         
  -6  -8   5          4.64          5.11         0.40 o                         
  -5  -8   5          0.47          0.63         0.21 o                         
  -4  -8   5         46.78         44.43         1.20 o                         
  -3  -8   5         18.28         17.41         0.57 o                         
  -2  -8   5          2.45          2.71         0.29 o                         
  -1  -8   5          5.42          4.21         0.32 o                         
   0  -8   5          8.16          8.13         0.38 o                         
   1  -8   5          4.14          4.09         0.33 o                         
   2  -8   5          5.51          6.33         0.47 o                         
   3  -8   5          4.12          4.80         0.51 o                         
   4  -8   5          0.15          0.41         0.40 o                         
   5  -8   5          3.87          3.23         0.51 o                         
 -10  -7   5          0.15          0.18         0.71 o                         
  -9  -7   5          0.36         -0.09         0.62 o                         
  -8  -7   5          4.22          5.83         1.06 o                         
  -7  -7   5          1.16          0.88         0.75 o                         
  -6  -7   5          3.86          4.14         0.36 o                         
  -5  -7   5          9.18          9.15         0.38 o                         
  -4  -7   5          2.75          2.91         0.26 o                         
  -3  -7   5        113.70        112.15         1.74 o                         
  -2  -7   5         22.47         21.95         0.50 o                         
  -1  -7   5         29.82         27.58         0.59 o                         
   0  -7   5         82.12         79.16         1.23 o                         
   1  -7   5          2.34          2.11         0.25 o                         
   2  -7   5          2.88          2.67         0.26 o                         
   3  -7   5          1.17          0.86         0.42 o                         
   4  -7   5         16.63         17.43         0.84 o                         
   5  -7   5          1.05          0.90         0.39 o                         
   6  -7   5          8.50          8.29         0.70 o                         
 -10  -6   5          2.31          2.79         0.54 o                         
  -9  -6   5         17.15         16.14         1.30 o                         
  -8  -6   5         18.37         18.22         0.88 o                         
  -7  -6   5         14.81         11.95         0.93 o                         
  -6  -6   5         10.86          8.51         0.75 o                         
  -5  -6   5          9.44          8.67         0.39 o                         
  -4  -6   5          8.55          7.56         0.37 o                         
  -3  -6   5         20.27         21.69         0.46 o                         
  -2  -6   5         20.31         16.85         0.39 o                         
  -1  -6   5         12.81         15.23         0.41 o                         
   0  -6   5         83.06         82.33         1.23 o                         
   1  -6   5         16.88         16.71         0.51 o                         
   2  -6   5          9.55          9.76         0.41 o                         
   3  -6   5         15.66         14.47         0.51 o                         
   4  -6   5          4.01          3.78         0.45 o                         
   5  -6   5         14.12         16.46         0.86 o                         
   6  -6   5          0.90          0.71         0.41 o                         
 -11  -5   5          2.06          3.00         0.88 o                         
 -10  -5   5          1.07          0.73         0.44 o                         
  -9  -5   5          2.54          2.53         0.49 o                         
  -8  -5   5         27.10         26.72         0.81 o                         
  -7  -5   5         15.73         14.60         0.73 o                         
  -6  -5   5         29.97         30.88         1.28 o                         
  -5  -5   5         38.96         40.65         1.54 o                         
  -4  -5   5          3.77          3.50         0.24 o                         
  -3  -5   5         19.63         18.44         0.40 o                         
  -2  -5   5         67.80         70.62         0.99 o                         
  -1  -5   5        156.48        151.08         1.83 o                         
   0  -5   5         12.49         12.29         0.43 o                         
   1  -5   5        343.71        329.22         4.11 o                         
   2  -5   5         30.26         32.07         0.72 o                         
   3  -5   5          0.69          0.49         0.20 o                         
   4  -5   5          3.05          2.40         0.31 o                         
   5  -5   5         18.27         17.49         0.88 o                         
   6  -5   5          2.94          3.95         0.51 o                         
 -11  -4   5          2.56          4.37         0.93 o                         
 -10  -4   5          5.53          5.90         0.62 o                         
  -9  -4   5          9.43          8.74         0.57 o                         
  -8  -4   5          5.97          4.67         0.40 o                         
  -7  -4   5        173.21        162.17         3.98 o                         
  -6  -4   5         40.02         37.65         1.97 o                         
  -5  -4   5          8.68          7.17         0.42 o                         
  -4  -4   5         92.74         95.92         1.41 o                         
  -3  -4   5         20.32         18.92         0.39 o                         
  -2  -4   5         20.68         19.67         0.47 o                         
  -1  -4   5         93.86        101.65         1.31 o                         
   0  -4   5         49.68         49.13         0.69 o                         
   1  -4   5        151.98        148.54         1.97 o                         
   2  -4   5        111.50        111.12         1.77 o                         
   3  -4   5         35.78         32.93         0.75 o                         
   4  -4   5          1.32          0.70         0.21 o                         
   5  -4   5          1.26          1.27         0.32 o                         
   6  -4   5          6.69          6.77         0.64 o                         
   7  -4   5          3.37          1.59         0.75 o                         
 -11  -3   5          6.33          7.20         1.15 o                         
 -10  -3   5          0.15          0.57         0.62 o                         
  -9  -3   5          5.24          5.55         0.46 o                         
  -8  -3   5         43.24         40.21         1.05 o                         
  -7  -3   5          3.37          4.27         0.48 o                         
  -6  -3   5          2.74          3.09         0.49 o                         
  -5  -3   5        114.48        120.47         1.97 o                         
  -4  -3   5         31.57         34.00         0.65 o                         
  -3  -3   5         79.19         79.12         1.07 o                         
  -2  -3   5        118.93        123.84         1.42 o                         
  -1  -3   5          3.83          3.23         0.19 o                         
   0  -3   5          0.61          0.91         0.11 o                         
   1  -3   5        329.41        318.57         4.00 o                         
   2  -3   5         92.12         86.38         1.27 o                         
   3  -3   5          4.09          3.72         0.45 o                         
   4  -3   5         12.15          9.52         0.75 o                         
   5  -3   5         10.13         10.54         0.67 o                         
   6  -3   5          9.34          9.70         1.28 o                         
   7  -3   5          0.45         -0.18         0.57 o                         
 -11  -2   5          8.91          9.46         1.28 o                         
 -10  -2   5          1.30          2.12         0.71 o                         
  -9  -2   5          3.38          2.73         0.32 o                         
  -8  -2   5          8.76          8.95         0.53 o                         
  -7  -2   5         37.15         34.70         0.84 o                         
  -6  -2   5         66.06         66.73         1.23 o                         
  -5  -2   5         40.14         43.47         0.94 o                         
  -4  -2   5        109.21        110.63         1.81 o                         
  -3  -2   5         45.90         52.96         0.78 o                         
  -2  -2   5         70.70         79.05         0.90 o                         
  -1  -2   5         31.88         30.33         0.44 o                         
   0  -2   5         80.08         82.10         1.14 o                         
   1  -2   5         31.99         36.06         0.56 o                         
   2  -2   5        189.16        182.50         3.73 o                         
   3  -2   5         80.10         76.74         1.19 o                         
   4  -2   5          0.69          0.77         0.21 o                         
   5  -2   5         28.01         27.08         0.97 o                         
   6  -2   5          3.62          3.93         0.80 o                         
   7  -2   5          0.56          0.44         0.66 o                         
 -12  -1   5          1.38          2.03         1.02 o                         
 -11  -1   5         11.07         12.73         1.11 o                         
 -10  -1   5          3.09          3.36         0.56 o                         
  -9  -1   5         14.52         12.63         0.96 o                         
  -8  -1   5          2.63          1.71         0.27 o                         
  -7  -1   5          4.61          5.91         0.38 o                         
  -6  -1   5         15.30         14.81         0.62 o                         
  -5  -1   5        148.48        144.35         1.84 o                         
  -4  -1   5         70.46         66.34         0.97 o                         
  -3  -1   5        100.01         94.50         1.24 o                         
  -2  -1   5        254.86        271.85         2.67 o                         
  -1  -1   5        141.87        154.35         1.60 o                         
   0  -1   5          1.86          2.53         0.23 o                         
   1  -1   5        126.66        130.27         1.50 o                         
   2  -1   5         19.22         18.29         0.41 o                         
   3  -1   5         46.52         48.44         0.89 o                         
   4  -1   5        129.13        116.02         1.71 o                         
   5  -1   5         31.20         30.91         1.06 o                         
   6  -1   5         10.31         11.58         1.24 o                         
   7  -1   5          3.97          4.15         0.93 o                         
 -12   0   5          1.08          0.76         0.75 o                         
 -11   0   5          0.98          0.82         0.68 o                         
 -10   0   5          8.29          8.56         0.72 o                         
  -9   0   5          3.31          3.36         0.50 o                         
  -8   0   5          4.06          3.56         0.32 o                         
  -7   0   5          7.23          6.12         0.38 o                         
  -6   0   5         12.13         13.59         0.42 o                         
  -5   0   5          0.72          0.39         0.13 o                         
  -4   0   5         15.21         11.74         0.29 o                         
  -3   0   5        115.56        122.85         1.42 o                         
  -2   0   5          0.18          0.54         0.09 o                         
  -1   0   5         38.22         47.96         0.66 o                         
   0   0   5         53.00         49.53         0.63 o                         
   1   0   5         41.04         40.61         0.56 o                         
   2   0   5          5.45          5.27         0.23 o                         
   3   0   5         32.65         29.69         0.63 o                         
   4   0   5         43.01         42.28         0.90 o                         
   5   0   5         11.04          9.59         0.72 o                         
   6   0   5         20.02         17.35         1.03 o                         
   7   0   5          0.00          0.22         0.66 o                         
 -12   1   5          1.38          1.50         0.62 o                         
 -11   1   5         11.08         12.88         1.11 o                         
 -10   1   5          3.10          3.81         0.58 o                         
  -9   1   5         14.53         14.54         1.02 o                         
  -8   1   5          2.61          1.55         0.33 o                         
  -7   1   5          4.60          5.62         0.29 o                         
  -6   1   5         15.29         14.58         0.38 o                         
  -5   1   5        148.38        147.09         1.58 o                         
  -4   1   5         70.54         66.71         0.86 o                         
  -3   1   5         99.98         93.43         1.05 o                         
  -2   1   5        254.49        271.72         2.85 o                         
  -1   1   5        142.07        156.16         1.51 o                         
   0   1   5          1.87          2.52         0.15 o                         
   1   1   5        126.66        131.97         1.42 o                         
   2   1   5         19.28         18.05         0.38 o                         
   3   1   5         46.55         47.86         1.00 o                         
   4   1   5        129.17        118.02         2.27 o                         
   5   1   5         31.18         32.54         1.19 o                         
   6   1   5         10.31         10.60         1.24 o                         
   7   1   5          3.99          4.55         0.64 o                         
 -11   2   5          8.91          9.55         1.06 o                         
 -10   2   5          1.31          0.69         0.43 o                         
  -9   2   5          3.37          2.30         0.58 o                         
  -8   2   5          8.76          7.61         0.57 o                         
  -7   2   5         37.17         34.90         0.79 o                         
  -6   2   5         66.11         66.79         1.06 o                         
  -5   2   5         40.19         43.85         0.60 o                         
  -4   2   5        109.37        112.97         1.23 o                         
  -3   2   5         45.97         53.44         0.73 o                         
  -2   2   5         70.69         78.77         0.85 o                         
  -1   2   5         31.83         30.62         0.40 o                         
   0   2   5         80.12         80.16         0.93 o                         
   1   2   5         31.85         34.03         0.53 o                         
   2   2   5        189.21        180.06         2.05 o                         
   3   2   5         80.28         75.03         1.39 o                         
   4   2   5          0.69          0.93         0.29 o                         
   5   2   5         28.00         29.04         1.11 o                         
   6   2   5          3.62          3.58         0.55 o                         
   7   2   5          0.55          0.15         0.51 o                         
 -11   3   5          6.33          8.01         0.90 o                         
 -10   3   5          0.15          0.23         0.77 o                         
  -9   3   5          5.24          4.67         0.67 o                         
  -8   3   5         43.23         39.57         1.15 o                         
  -7   3   5          3.38          4.39         0.22 o                         
  -6   3   5          2.76          3.09         0.20 o                         
  -5   3   5        114.64        118.19         1.42 o                         
  -4   3   5         31.54         34.54         0.54 o                         
  -3   3   5         79.09         79.29         0.86 o                         
  -2   3   5        118.94        124.66         1.25 o                         
  -1   3   5          3.87          3.58         0.16 o                         
   0   3   5          0.62          0.86         0.10 o                         
   1   3   5        329.58        325.66         3.00 o                         
   2   3   5         92.23         84.36         1.02 o                         
   3   3   5          4.10          3.40         0.34 o                         
   4   3   5         12.15          9.87         0.86 o                         
   5   3   5         10.11          8.49         0.69 o                         
   6   3   5          9.35          9.00         0.77 o                         
   7   3   5          0.45         -0.19         0.39 o                         
 -11   4   5          2.56          3.40         0.69 o                         
 -10   4   5          5.54          5.91         0.76 o                         
  -9   4   5          9.49          8.56         0.73 o                         
  -8   4   5          5.98          5.10         0.48 o                         
  -7   4   5        173.21        159.21         2.90 o                         
  -6   4   5         40.00         38.06         0.81 o                         
  -5   4   5          8.72          7.49         0.36 o                         
  -4   4   5         92.65         96.38         1.28 o                         
  -3   4   5         20.22         19.38         0.35 o                         
  -2   4   5         20.68         19.92         0.33 o                         
  -1   4   5         93.75        102.82         1.07 o                         
   0   4   5         49.74         48.47         0.61 o                         
   1   4   5        152.00        147.02         1.49 o                         
   2   4   5        111.53        113.62         1.40 o                         
   3   4   5         35.78         33.67         0.82 o                         
   4   4   5          1.31          1.04         0.46 o                         
   5   4   5          1.26          1.55         0.42 o                         
   6   4   5          6.69          6.40         0.77 o                         
   7   4   5          3.37          3.53         0.61 o                         
 -11   5   5          2.07          3.15         0.62 o                         
 -10   5   5          1.07          1.01         0.37 o                         
  -9   5   5          2.54          2.62         0.35 o                         
  -8   5   5         27.11         27.40         1.07 o                         
  -7   5   5         15.71         14.79         0.61 o                         
  -6   5   5         30.01         30.96         0.71 o                         
  -5   5   5         38.88         40.85         0.71 o                         
  -4   5   5          3.80          3.68         0.24 o                         
  -3   5   5         19.65         18.12         0.35 o                         
  -2   5   5         67.78         71.64         0.86 o                         
  -1   5   5        156.55        148.82         1.51 o                         
   0   5   5         12.52         13.00         0.32 o                         
   1   5   5        343.66        333.09         3.52 o                         
   2   5   5         30.22         32.39         0.66 o                         
   3   5   5          0.70          0.73         0.22 o                         
   4   5   5          3.06          3.33         0.45 o                         
   5   5   5         18.26         18.89         1.06 o                         
   6   5   5          2.93          3.16         0.55 o                         
 -10   6   5          2.31          1.82         0.38 o                         
  -9   6   5         17.16         16.28         0.72 o                         
  -8   6   5         18.38         18.32         0.71 o                         
  -7   6   5         14.80         13.26         0.57 o                         
  -6   6   5         10.82         10.33         0.84 o                         
  -5   6   5          9.45          8.12         0.36 o                         
  -4   6   5          8.56          8.46         0.47 o                         
  -3   6   5         20.28         22.22         0.51 o                         
  -2   6   5         20.34         17.01         0.44 o                         
  -1   6   5         12.75         14.62         0.39 o                         
   0   6   5         82.93         82.19         1.10 o                         
   1   6   5         16.89         17.79         0.47 o                         
   2   6   5          9.54          9.50         0.42 o                         
   3   6   5         15.66         14.85         0.61 o                         
   4   6   5          4.02          3.08         0.47 o                         
   5   6   5         14.11         16.41         0.92 o                         
   6   6   5          0.90          0.33         0.42 o                         
 -10   7   5          0.15         -0.07         0.27 o                         
  -9   7   5          0.36          0.26         0.25 o                         
  -8   7   5          4.21          4.04         0.31 o                         
  -7   7   5          1.16          1.08         0.23 o                         
  -6   7   5          3.85          3.93         0.30 o                         
  -5   7   5          9.21          9.45         0.40 o                         
  -4   7   5          2.73          2.55         0.22 o                         
  -3   7   5        113.62        114.55         1.86 o                         
  -2   7   5         22.45         22.31         0.49 o                         
  -1   7   5         29.74         27.58         0.56 o                         
   0   7   5         82.16         80.98         1.42 o                         
   1   7   5          2.34          1.77         0.28 o                         
   2   7   5          2.86          2.36         0.39 o                         
   3   7   5          1.17          1.23         0.28 o                         
   4   7   5         16.60         16.21         1.07 o                         
   5   7   5          1.05          0.04         0.53 o                         
   6   7   5          8.50          8.26         1.06 o                         
  -8   8   5          1.33          1.31         0.29 o                         
  -7   8   5          0.81          0.76         0.24 o                         
  -6   8   5          4.63          5.00         0.39 o                         
  -5   8   5          0.47          0.54         0.22 o                         
  -4   8   5         46.71         42.97         1.05 o                         
  -3   8   5         18.25         18.25         0.58 o                         
  -2   8   5          2.47          2.70         0.29 o                         
  -1   8   5          5.43          4.65         0.34 o                         
   0   8   5          8.17          8.68         0.71 o                         
   1   8   5          4.14          4.54         0.40 o                         
   2   8   5          5.52          6.36         0.52 o                         
   3   8   5          4.12          5.02         0.53 o                         
   4   8   5          0.15         -0.82         0.82 o                         
   5   8   5          3.86          3.93         0.84 o                         
  -6   9   5          3.43          2.26         0.38 o                         
  -5   9   5         17.82         16.48         0.62 o                         
  -4   9   5         32.24         32.08         0.91 o                         
  -3   9   5          5.41          5.46         0.42 o                         
  -2   9   5         27.23         26.46         0.86 o                         
  -1   9   5          3.30          3.99         0.51 o                         
   0   9   5          1.75          2.30         0.32 o                         
   1   9   5          8.38          8.55         0.52 o                         
   2   9   5          1.56          1.68         0.32 o                         
   3   9   5          4.25          4.92         0.54 o                         
   4   9   5          0.07         -0.34         0.34 o                         
  -6  10   5         10.98          8.57         1.46 o                         
  -5  10   5          4.50          4.05         0.53 o                         
  -4  10   5          4.63          5.37         0.43 o                         
  -3  10   5          2.47          2.40         0.41 o                         
  -2  10   5          3.96          3.50         0.39 o                         
  -1  10   5          7.17          6.86         0.64 o                         
   0  10   5          4.71          4.60         0.42 o                         
   1  10   5          2.69          2.67         0.46 o                         
   2  10   5          5.55          5.66         0.52 o                         
   3  10   5          1.05         -0.08         0.33 o                         
  -6  11   5          5.83          5.52         1.72 o                         
  -5  11   5         33.32         36.94         2.61 o                         
  -4  11   5          3.47          3.20         0.31 o                         
  -3  11   5          3.96          4.60         0.43 o                         
  -2  11   5          1.51          1.19         0.42 o                         
  -1  11   5          0.02          0.22         0.35 o                         
   0  11   5          0.14          0.43         0.60 o                         
   1  11   5         15.06         17.28         0.87 o                         
   2  11   5          0.09          0.19         0.27 o                         
  -5  12   5          0.42          0.31         0.88 o                         
  -4  12   5          1.34          1.18         0.28 o                         
  -3  12   5          0.31         -0.14         0.25 o                         
  -2  12   5          0.56          0.67         0.33 o                         
  -1  12   5          1.04          0.78         0.41 o                         
   0  12   5          6.65          6.05         0.68 o                         
  -3 -12   6          0.30          0.35         0.49 o                         
  -2 -12   6          1.50          1.59         0.44 o                         
  -6 -11   6          0.26          2.08         0.93 o                         
  -5 -11   6          0.43         -0.66         0.66 o                         
  -4 -11   6          0.92          0.54         0.55 o                         
  -3 -11   6          0.97          0.59         0.35 o                         
  -2 -11   6          5.77          7.84         1.06 o                         
  -1 -11   6          5.41          6.93         0.65 o                         
   0 -11   6          1.58          2.16         0.49 o                         
   1 -11   6          4.60          6.88         0.67 o                         
  -7 -10   6          2.09          2.74         0.97 o                         
  -6 -10   6          2.68          2.65         0.97 o                         
  -5 -10   6          2.89          5.14         0.48 o                         
  -4 -10   6          4.08          3.82         0.47 o                         
  -3 -10   6          2.45          2.98         0.45 o                         
  -2 -10   6          2.22          2.64         0.45 o                         
  -1 -10   6          1.07          1.12         0.39 o                         
   0 -10   6          7.16          7.22         0.66 o                         
   1 -10   6          2.65          3.49         0.52 o                         
   2 -10   6          1.30          1.35         0.45 o                         
  -8  -9   6          0.76          1.33         0.88 o                         
  -7  -9   6          0.46          1.28         0.88 o                         
  -6  -9   6          2.98          3.68         0.41 o                         
  -5  -9   6          4.44          4.16         0.44 o                         
  -4  -9   6          1.94          2.24         0.36 o                         
  -3  -9   6          3.00          4.30         0.84 o                         
  -2  -9   6          3.80          4.33         0.62 o                         
  -1  -9   6          1.01          0.67         0.29 o                         
   0  -9   6          8.19          7.56         0.62 o                         
   1  -9   6          8.53          9.31         1.57 o                         
   2  -9   6          3.08          3.87         0.55 o                         
   3  -9   6          0.11          1.07         0.42 o                         
  -9  -8   6          0.89          1.86         0.84 o                         
  -8  -8   6          2.09          1.63         0.88 o                         
  -7  -8   6          1.56          1.62         0.33 o                         
  -6  -8   6         15.58         16.03         1.10 o                         
  -5  -8   6          3.05          3.70         0.31 o                         
  -4  -8   6          6.00          6.42         0.41 o                         
  -3  -8   6         33.48         31.47         0.93 o                         
  -2  -8   6         37.32         37.91         1.03 o                         
  -1  -8   6          0.69          0.56         0.27 o                         
   0  -8   6          5.03          6.24         0.49 o                         
   1  -8   6         10.81         12.15         0.84 o                         
   2  -8   6          3.00          3.18         0.48 o                         
   3  -8   6          1.33          1.91         0.51 o                         
   4  -8   6          0.37          0.24         0.39 o                         
 -10  -7   6          6.76          8.39         0.87 o                         
  -9  -7   6          0.48          0.49         0.49 o                         
  -8  -7   6          4.88          5.70         1.10 o                         
  -7  -7   6          4.99          4.51         0.93 o                         
  -6  -7   6         17.40         16.82         0.56 o                         
  -5  -7   6          3.79          3.52         0.43 o                         
  -4  -7   6         19.55         18.97         0.53 o                         
  -3  -7   6          2.39          2.29         0.26 o                         
  -2  -7   6         48.54         47.25         1.02 o                         
  -1  -7   6          4.91          4.34         0.27 o                         
   0  -7   6          8.30          8.45         0.43 o                         
   1  -7   6          0.38         -0.02         0.24 o                         
   2  -7   6          9.22          9.05         0.54 o                         
   3  -7   6          7.68          9.38         0.70 o                         
   4  -7   6          0.91          0.80         0.41 o                         
   5  -7   6          0.02         -0.12         0.39 o                         
 -10  -6   6         16.42         16.61         1.02 o                         
  -9  -6   6          2.03          2.75         0.52 o                         
  -8  -6   6          7.20          6.98         1.10 o                         
  -7  -6   6          3.53          3.78         0.99 o                         
  -6  -6   6          2.24          2.09         0.25 o                         
  -5  -6   6        169.77        164.91         2.86 o                         
  -4  -6   6         19.18         16.56         0.48 o                         
  -3  -6   6         34.56         32.41         0.60 o                         
  -2  -6   6          0.93          0.88         0.16 o                         
  -1  -6   6         46.31         43.23         0.85 o                         
   0  -6   6         43.51         42.36         0.89 o                         
   1  -6   6          2.68          3.07         0.47 o                         
   2  -6   6          2.00          2.85         0.48 o                         
   3  -6   6          4.39          4.71         0.42 o                         
   4  -6   6          9.09         11.31         0.77 o                         
   5  -6   6          1.56          1.78         0.48 o                         
 -11  -5   6          0.10          0.80         0.75 o                         
 -10  -5   6          0.76          0.71         0.44 o                         
  -9  -5   6         31.85         28.93         1.16 o                         
  -8  -5   6         12.52         10.44         0.55 o                         
  -7  -5   6          9.81          8.76         0.97 o                         
  -6  -5   6         78.00         72.79         1.91 o                         
  -5  -5   6          7.08          7.17         0.36 o                         
  -4  -5   6         14.29         13.27         0.42 o                         
  -3  -5   6          2.92          2.46         0.19 o                         
  -2  -5   6          1.43          1.16         0.16 o                         
  -1  -5   6        223.35        222.77         2.64 o                         
   0  -5   6         47.60         46.99         0.93 o                         
   1  -5   6         17.71         16.97         0.53 o                         
   2  -5   6          2.36          2.47         0.31 o                         
   3  -5   6          7.44          7.59         0.54 o                         
   4  -5   6          3.20          4.59         0.82 o                         
   5  -5   6          2.11          2.23         0.60 o                         
   6  -5   6          3.42          4.50         0.58 o                         
 -11  -4   6         13.35         13.61         1.46 o                         
 -10  -4   6          2.79          4.39         0.58 o                         
  -9  -4   6         19.88         21.23         0.80 o                         
  -8  -4   6          8.75         11.11         0.85 o                         
  -7  -4   6         13.94         12.80         1.02 o                         
  -6  -4   6          2.31          1.80         0.47 o                         
  -5  -4   6         66.22         58.56         1.11 o                         
  -4  -4   6         12.27         11.25         0.60 o                         
  -3  -4   6          9.67         10.05         0.43 o                         
  -2  -4   6         26.12         29.42         0.65 o                         
  -1  -4   6         65.31         64.57         0.94 o                         
   0  -4   6        270.63        257.38         3.05 o                         
   1  -4   6         29.81         28.22         0.69 o                         
   2  -4   6          9.81          8.51         0.66 o                         
   3  -4   6          1.01          1.13         0.33 o                         
   4  -4   6          0.54          0.60         0.36 o                         
   5  -4   6          2.80          3.58         0.73 o                         
   6  -4   6          0.22          0.31         0.40 o                         
 -11  -3   6          0.71          1.37         0.80 o                         
 -10  -3   6          0.94          1.77         0.71 o                         
  -9  -3   6         10.77         13.09         0.70 o                         
  -8  -3   6         49.82         44.30         1.14 o                         
  -7  -3   6         22.40         21.57         0.68 o                         
  -6  -3   6        103.98        105.74         1.87 o                         
  -5  -3   6         47.34         45.61         1.03 o                         
  -4  -3   6         44.86         42.75         0.73 o                         
  -3  -3   6         18.27         23.23         0.58 o                         
  -2  -3   6        107.42        110.20         1.48 o                         
  -1  -3   6         33.93         33.68         0.73 o                         
   0  -3   6         60.27         62.69         1.30 o                         
   1  -3   6        282.19        274.08         3.55 o                         
   2  -3   6          8.29          8.21         0.41 o                         
   3  -3   6          5.78          7.02         0.72 o                         
   4  -3   6          4.25          3.68         0.47 o                         
   5  -3   6          8.85          7.55         0.62 o                         
   6  -3   6          6.04          5.88         0.97 o                         
 -11  -2   6          7.72          9.63         1.28 o                         
 -10  -2   6          8.36          8.13         1.15 o                         
  -9  -2   6          6.39          7.46         0.63 o                         
  -8  -2   6          8.23          8.95         0.51 o                         
  -7  -2   6         22.66         24.89         0.72 o                         
  -6  -2   6         11.49         11.66         0.55 o                         
  -5  -2   6        417.21        395.23         5.01 o                         
  -4  -2   6         18.70         17.77         0.50 o                         
  -3  -2   6        118.51        115.34         1.37 o                         
  -2  -2   6         70.36         71.14         0.87 o                         
  -1  -2   6         11.75         11.56         0.29 o                         
   0  -2   6          5.83          6.21         0.28 o                         
   1  -2   6         51.55         46.32         0.77 o                         
   2  -2   6         48.49         48.03         1.26 o                         
   3  -2   6         22.68         23.65         0.66 o                         
   4  -2   6         10.94         10.60         1.68 o                         
   5  -2   6         10.31          9.96         0.68 o                         
   6  -2   6          4.62          5.08         0.93 o                         
 -12  -1   6          7.89         10.38         1.41 o                         
 -11  -1   6          5.28          5.30         1.10 o                         
 -10  -1   6          1.54          1.93         0.59 o                         
  -9  -1   6          9.61          8.35         1.06 o                         
  -8  -1   6          0.89          0.77         0.25 o                         
  -7  -1   6          4.08          5.29         0.38 o                         
  -6  -1   6        131.91        127.32         2.10 o                         
  -5  -1   6          2.38          2.14         0.21 o                         
  -4  -1   6        144.40        138.71         1.78 o                         
  -3  -1   6        189.22        186.50         2.25 o                         
  -2  -1   6         48.53         42.85         0.60 o                         
  -1  -1   6         33.27         31.43         0.49 o                         
   0  -1   6         80.85         73.89         0.90 o                         
   1  -1   6         31.83         32.06         0.61 o                         
   2  -1   6         95.03         91.79         1.38 o                         
   3  -1   6         10.08         10.74         0.47 o                         
   4  -1   6          6.73          6.49         0.99 o                         
   5  -1   6          4.52          3.67         0.80 o                         
   6  -1   6          8.49          9.15         1.15 o                         
 -12   0   6          0.28          1.86         0.66 o                         
 -11   0   6          5.68          6.40         0.73 o                         
 -10   0   6         16.32         17.97         1.25 o                         
  -9   0   6          0.09          1.45         0.84 o                         
  -8   0   6          3.01          4.60         0.44 o                         
  -7   0   6         12.72         13.78         0.61 o                         
  -6   0   6        204.51        201.33         2.85 o                         
  -5   0   6        193.72        180.76         1.93 o                         
  -4   0   6        173.29        178.99         2.03 o                         
  -3   0   6         21.76         23.22         0.45 o                         
  -2   0   6          1.81          2.78         0.28 o                         
  -1   0   6          3.37          2.10         0.16 o                         
   0   0   6         89.99         84.90         1.06 o                         
   1   0   6        172.04        164.14         2.03 o                         
   2   0   6         56.03         57.30         0.99 o                         
   3   0   6         42.22         39.90         1.33 o                         
   4   0   6         51.70         58.44         2.28 o                         
   5   0   6          8.90         10.43         1.15 o                         
   6   0   6          5.12          8.70         1.10 o                         
 -12   1   6          7.88          8.67         1.02 o                         
 -11   1   6          5.28          5.44         0.69 o                         
 -10   1   6          1.55          1.59         0.59 o                         
  -9   1   6          9.64          7.57         0.81 o                         
  -8   1   6          0.89          1.19         0.57 o                         
  -7   1   6          4.10          4.90         0.32 o                         
  -6   1   6        132.11        126.42         1.54 o                         
  -5   1   6          2.40          2.15         0.17 o                         
  -4   1   6        144.58        138.51         1.51 o                         
  -3   1   6        189.19        184.18         1.92 o                         
  -2   1   6         48.57         42.75         0.60 o                         
  -1   1   6         33.21         32.65         0.51 o                         
   0   1   6         80.92         74.48         1.05 o                         
   1   1   6         31.76         32.49         0.82 o                         
   2   1   6         95.05         90.14         1.44 o                         
   3   1   6         10.09          9.57         0.58 o                         
   4   1   6          6.74          4.89         0.56 o                         
   5   1   6          4.53          3.84         0.56 o                         
   6   1   6          8.47          8.93         1.10 o                         
 -11   2   6          7.72          9.31         0.81 o                         
 -10   2   6          8.38          8.48         1.46 o                         
  -9   2   6          6.40          4.57         0.70 o                         
  -8   2   6          8.19          9.28         0.81 o                         
  -7   2   6         22.73         24.09         0.75 o                         
  -6   2   6         11.45         11.45         0.33 o                         
  -5   2   6        417.19        400.19         3.91 o                         
  -4   2   6         18.61         17.33         0.36 o                         
  -3   2   6        118.64        115.79         1.28 o                         
  -2   2   6         70.32         71.10         0.82 o                         
  -1   2   6         11.78         11.97         0.26 o                         
   0   2   6          5.84          5.99         0.27 o                         
   1   2   6         51.55         47.54         0.93 o                         
   2   2   6         48.43         47.50         1.02 o                         
   3   2   6         22.64         23.51         0.85 o                         
   4   2   6         10.96         11.02         0.77 o                         
   5   2   6         10.33          8.80         0.75 o                         
   6   2   6          4.62          4.60         0.66 o                         
 -11   3   6          0.71         -0.21         0.55 o                         
 -10   3   6          0.94          1.15         0.58 o                         
  -9   3   6         10.78         13.39         3.82 o                         
  -8   3   6         49.87         44.65         1.25 o                         
  -7   3   6         22.45         20.83         0.56 o                         
  -6   3   6        103.95        105.81         1.37 o                         
  -5   3   6         47.39         47.06         0.72 o                         
  -4   3   6         44.84         42.47         0.86 o                         
  -3   3   6         18.29         24.04         0.48 o                         
  -2   3   6        107.46        112.02         1.18 o                         
  -1   3   6         34.00         33.00         0.48 o                         
   0   3   6         60.22         61.80         0.80 o                         
   1   3   6        282.33        280.18         3.01 o                         
   2   3   6          8.26          7.81         0.44 o                         
   3   3   6          5.77          6.48         0.93 o                         
   4   3   6          4.26          3.05         0.50 o                         
   5   3   6          8.86          8.62         0.80 o                         
   6   3   6          6.05          7.47         0.77 o                         
 -11   4   6         13.34         14.70         1.14 o                         
 -10   4   6          2.79          3.02         0.64 o                         
  -9   4   6         19.89         22.19         1.27 o                         
  -8   4   6          8.77         11.95         0.79 o                         
  -7   4   6         13.94         13.30         0.65 o                         
  -6   4   6          2.32          2.11         0.23 o                         
  -5   4   6         66.19         57.81         0.83 o                         
  -4   4   6         12.21         11.65         0.32 o                         
  -3   4   6          9.68          9.95         0.27 o                         
  -2   4   6         26.09         29.54         0.45 o                         
  -1   4   6         65.30         64.18         0.77 o                         
   0   4   6        270.74        263.55         2.65 o                         
   1   4   6         29.78         28.67         0.65 o                         
   2   4   6          9.76         10.05         0.48 o                         
   3   4   6          1.01          0.62         0.34 o                         
   4   4   6          0.54          0.16         0.42 o                         
   5   4   6          2.80          2.24         1.06 o                         
   6   4   6          0.22          0.38         0.47 o                         
 -11   5   6          0.10         -0.03         0.48 o                         
 -10   5   6          0.75          1.13         0.44 o                         
  -9   5   6         31.83         29.40         1.22 o                         
  -8   5   6         12.50         11.41         1.17 o                         
  -7   5   6          9.82          8.73         0.67 o                         
  -6   5   6         78.02         75.16         1.41 o                         
  -5   5   6          7.06          6.90         0.33 o                         
  -4   5   6         14.28         13.34         0.50 o                         
  -3   5   6          2.93          2.57         0.18 o                         
  -2   5   6          1.45          1.59         0.13 o                         
  -1   5   6        223.30        221.99         2.16 o                         
   0   5   6         47.59         46.04         0.73 o                         
   1   5   6         17.70         16.92         0.52 o                         
   2   5   6          2.36          2.68         0.40 o                         
   3   5   6          7.46          6.89         0.75 o                         
   4   5   6          3.20          3.93         0.84 o                         
   5   5   6          2.11          3.00         1.02 o                         
   6   5   6          3.42          3.30         0.59 o                         
 -10   6   6         16.40         15.31         0.80 o                         
  -9   6   6          2.03          2.28         0.45 o                         
  -8   6   6          7.18          7.25         0.52 o                         
  -7   6   6          3.51          4.43         0.38 o                         
  -6   6   6          2.25          2.45         0.28 o                         
  -5   6   6        169.73        166.81         2.59 o                         
  -4   6   6         19.15         17.32         0.46 o                         
  -3   6   6         34.60         34.02         0.63 o                         
  -2   6   6          0.93          1.04         0.16 o                         
  -1   6   6         46.28         42.17         1.10 o                         
   0   6   6         43.45         41.98         0.76 o                         
   1   6   6          2.69          3.22         0.32 o                         
   2   6   6          1.99          3.09         0.53 o                         
   3   6   6          4.39          3.97         0.54 o                         
   4   6   6          9.09         12.98         0.90 o                         
   5   6   6          1.56          1.29         0.55 o                         
 -10   7   6          6.76          7.53         0.53 o                         
  -9   7   6          0.47         -0.11         0.26 o                         
  -8   7   6          4.88          5.67         0.43 o                         
  -7   7   6          4.99          4.93         0.39 o                         
  -6   7   6         17.37         18.24         0.62 o                         
  -5   7   6          3.77          3.59         0.31 o                         
  -4   7   6         19.49         17.99         0.63 o                         
  -3   7   6          2.38          2.29         0.26 o                         
  -2   7   6         48.48         48.64         0.91 o                         
  -1   7   6          4.92          4.82         0.43 o                         
   0   7   6          8.31          8.82         0.71 o                         
   1   7   6          0.39          0.58         0.35 o                         
   2   7   6          9.23          8.79         1.10 o                         
   3   7   6          7.66          9.85         1.19 o                         
   4   7   6          0.91          0.53         0.62 o                         
   5   7   6          0.02          0.09         0.62 o                         
  -9   8   6          0.89          0.78         0.25 o                         
  -8   8   6          2.10          2.12         0.40 o                         
  -7   8   6          1.56          1.24         0.27 o                         
  -6   8   6         15.57         15.18         0.96 o                         
  -5   8   6          3.04          3.33         0.36 o                         
  -4   8   6          5.96          6.50         0.47 o                         
  -3   8   6         33.41         31.33         0.94 o                         
  -2   8   6         37.32         40.05         1.94 o                         
  -1   8   6          0.69          0.40         0.34 o                         
   0   8   6          5.03          6.35         0.66 o                         
   1   8   6         10.80         11.85         0.88 o                         
   2   8   6          2.98          3.17         0.64 o                         
   3   8   6          1.33          1.94         0.75 o                         
   4   8   6          0.37         -0.27         0.62 o                         
  -7   9   6          0.46          0.38         0.25 o                         
  -6   9   6          2.99          3.87         0.40 o                         
  -5   9   6          4.43          4.12         0.62 o                         
  -4   9   6          1.94          2.15         0.34 o                         
  -3   9   6          3.02          3.94         0.41 o                         
  -2   9   6          3.79          4.69         0.57 o                         
  -1   9   6          1.01          0.65         0.55 o                         
   0   9   6          8.19          9.16         0.76 o                         
   1   9   6          8.51          9.77         1.08 o                         
   2   9   6          3.09          4.16         0.69 o                         
   3   9   6          0.11          0.49         0.71 o                         
  -6  10   6          2.68          2.76         0.40 o                         
  -5  10   6          2.89          4.02         0.41 o                         
  -4  10   6          4.08          3.88         0.56 o                         
  -3  10   6          2.46          2.61         0.38 o                         
  -2  10   6          2.21          2.04         0.45 o                         
  -1  10   6          1.07          1.25         0.42 o                         
   0  10   6          7.15          7.56         0.72 o                         
   1  10   6          2.66          2.18         0.53 o                         
   2  10   6          1.30          1.55         0.58 o                         
  -5  11   6          0.43          0.07         0.27 o                         
  -4  11   6          0.91          0.55         0.40 o                         
  -3  11   6          0.97          1.13         0.37 o                         
  -2  11   6          5.77          7.84         0.71 o                         
  -1  11   6          5.42          6.14         0.80 o                         
   0  11   6          1.57          2.22         0.51 o                         
   1  11   6          4.61          5.65         0.70 o                         
  -3  12   6          0.31          0.51         0.28 o                         
  -2  12   6          1.51          2.21         0.91 o                         
  -5 -11   7          3.48          3.73         0.53 o                         
  -4 -11   7          0.76          0.94         0.40 o                         
  -3 -11   7          1.13          0.87         0.41 o                         
  -2 -11   7          1.00          1.18         0.42 o                         
  -1 -11   7          0.47          0.01         0.37 o                         
  -7 -10   7          2.99          3.53         1.06 o                         
  -6 -10   7          2.41          2.61         0.49 o                         
  -5 -10   7          2.41          1.17         0.36 o                         
  -4 -10   7          0.45          0.63         0.35 o                         
  -3 -10   7          9.06          8.71         0.93 o                         
  -2 -10   7          3.27          3.74         0.53 o                         
  -1 -10   7          0.26          0.53         0.40 o                         
   0 -10   7          2.53          3.08         0.52 o                         
   1 -10   7          3.59          3.98         0.58 o                         
  -8  -9   7          4.06          6.27         1.28 o                         
  -7  -9   7          3.83          3.12         0.43 o                         
  -6  -9   7          1.65          1.24         0.36 o                         
  -5  -9   7          8.19          7.50         0.58 o                         
  -4  -9   7          0.82          0.48         0.40 o                         
  -3  -9   7          1.81          1.53         0.80 o                         
  -2  -9   7          0.87          0.29         0.34 o                         
  -1  -9   7          1.16          0.89         0.39 o                         
   0  -9   7          2.39          3.00         0.51 o                         
   1  -9   7         18.39         19.95         1.03 o                         
   2  -9   7          3.19          3.04         0.53 o                         
  -9  -8   7          0.38         -0.04         0.75 o                         
  -8  -8   7          1.48          2.83         1.02 o                         
  -7  -8   7          4.44          4.47         0.51 o                         
  -6  -8   7         24.07         23.03         1.35 o                         
  -5  -8   7          6.51          6.28         0.86 o                         
  -4  -8   7          2.65          2.27         0.31 o                         
  -3  -8   7          4.75          4.47         0.51 o                         
  -2  -8   7          1.85          2.09         0.66 o                         
  -1  -8   7          5.44          6.49         0.58 o                         
   0  -8   7          6.30          7.27         0.64 o                         
   1  -8   7          8.77          8.40         0.70 o                         
   2  -8   7         12.54         14.40         0.89 o                         
   3  -8   7          2.26          2.98         0.55 o                         
 -10  -7   7          5.08          5.06         0.71 o                         
  -9  -7   7          2.09          2.27         0.51 o                         
  -8  -7   7          0.24         -0.22         0.75 o                         
  -7  -7   7         17.63         16.00         1.55 o                         
  -6  -7   7         13.97         11.90         0.54 o                         
  -5  -7   7          0.44          0.42         0.22 o                         
  -4  -7   7          8.18          6.68         0.49 o                         
  -3  -7   7          0.08          0.02         0.20 o                         
  -2  -7   7          4.12          4.32         0.43 o                         
  -1  -7   7         22.44         21.83         0.80 o                         
   0  -7   7          9.01         10.06         0.83 o                         
   1  -7   7         21.62         22.89         0.90 o                         
   2  -7   7          7.56          8.26         0.69 o                         
   3  -7   7         10.98         13.06         1.92 o                         
   4  -7   7          2.89          3.30         0.56 o                         
 -10  -6   7         11.45         13.41         0.97 o                         
  -9  -6   7          0.28          0.61         0.42 o                         
  -8  -6   7          1.59          0.75         0.75 o                         
  -7  -6   7          3.33          3.41         0.82 o                         
  -6  -6   7         16.46         16.38         0.82 o                         
  -5  -6   7         58.14         53.60         1.22 o                         
  -4  -6   7         23.77         20.31         0.62 o                         
  -3  -6   7          4.61          4.74         0.39 o                         
  -2  -6   7         12.78         14.33         0.64 o                         
  -1  -6   7          5.25          6.19         0.60 o                         
   0  -6   7         80.29         81.83         1.73 o                         
   1  -6   7         48.06         50.98         1.26 o                         
   2  -6   7          4.46          4.55         0.55 o                         
   3  -6   7          5.15          5.93         0.62 o                         
   4  -6   7          0.56          0.77         0.43 o                         
 -11  -5   7          3.78          5.70         1.02 o                         
 -10  -5   7          5.96          5.33         0.70 o                         
  -9  -5   7         30.54         33.69         1.33 o                         
  -8  -5   7          3.86          3.93         0.51 o                         
  -7  -5   7         10.73          9.88         0.68 o                         
  -6  -5   7         34.71         31.75         1.39 o                         
  -5  -5   7         11.56         12.06         0.58 o                         
  -4  -5   7          9.59          9.80         0.46 o                         
  -3  -5   7         32.55         28.97         0.59 o                         
  -2  -5   7         56.55         53.63         1.03 o                         
  -1  -5   7         59.18         59.21         1.02 o                         
   0  -5   7         36.42         35.84         0.85 o                         
   1  -5   7         14.44         14.75         0.65 o                         
   2  -5   7          6.15          6.53         0.58 o                         
   3  -5   7         18.17         22.16         2.21 o                         
   4  -5   7          0.50          0.72         0.41 o                         
 -11  -4   7          8.81         11.62         1.37 o                         
 -10  -4   7         13.20         16.74         1.03 o                         
  -9  -4   7         19.80         19.25         0.87 o                         
  -8  -4   7         15.45         14.79         0.67 o                         
  -7  -4   7         35.40         31.99         1.16 o                         
  -6  -4   7        105.00        103.56         2.56 o                         
  -5  -4   7         59.93         53.81         1.07 o                         
  -4  -4   7         30.54         30.58         0.71 o                         
  -3  -4   7         43.10         41.18         0.72 o                         
  -2  -4   7         21.74         19.95         0.66 o                         
  -1  -4   7         73.54         72.93         1.25 o                         
   0  -4   7         18.11         17.48         0.69 o                         
   1  -4   7         11.82         12.80         1.14 o                         
   2  -4   7          1.87          1.38         0.37 o                         
   3  -4   7          1.80          1.91         0.43 o                         
   4  -4   7          3.68          5.31         0.84 o                         
   5  -4   7          1.67          1.62         0.46 o                         
 -11  -3   7          7.65          8.26         1.24 o                         
 -10  -3   7          3.21          2.21         0.80 o                         
  -9  -3   7         23.75         22.86         1.06 o                         
  -8  -3   7         10.53         10.66         0.60 o                         
  -7  -3   7         57.47         57.70         1.67 o                         
  -6  -3   7         43.90         41.09         1.09 o                         
  -5  -3   7         39.49         38.61         0.93 o                         
  -4  -3   7         26.67         28.49         0.75 o                         
  -3  -3   7         53.52         53.31         0.85 o                         
  -2  -3   7        113.83        101.38         1.37 o                         
  -1  -3   7          6.02          5.67         0.32 o                         
   0  -3   7         29.52         29.93         1.04 o                         
   1  -3   7         17.67         17.88         0.57 o                         
   2  -3   7          7.09          6.01         0.53 o                         
   3  -3   7          4.58          5.99         0.59 o                         
   4  -3   7          0.64          1.13         0.40 o                         
   5  -3   7          0.22          0.35         0.62 o                         
 -11  -2   7          3.33          4.11         1.02 o                         
 -10  -2   7          2.91          2.47         0.88 o                         
  -9  -2   7         21.51         22.86         1.15 o                         
  -8  -2   7         36.49         37.14         1.11 o                         
  -7  -2   7          9.53         10.20         0.61 o                         
  -6  -2   7         52.26         48.02         1.26 o                         
  -5  -2   7        185.90        180.59         2.82 o                         
  -4  -2   7         19.52         18.11         0.54 o                         
  -3  -2   7         49.85         51.37         0.77 o                         
  -2  -2   7         14.34         13.88         0.42 o                         
  -1  -2   7         40.37         39.58         0.69 o                         
   0  -2   7         90.89         82.97         1.32 o                         
   1  -2   7         40.11         39.81         0.88 o                         
   2  -2   7         23.71         22.23         1.37 o                         
   3  -2   7          2.38          2.31         0.41 o                         
   4  -2   7          8.17          9.11         0.68 o                         
   5  -2   7          8.73          8.66         1.15 o                         
 -12  -1   7          1.48          3.14         1.10 o                         
 -11  -1   7          1.03          1.41         0.88 o                         
 -10  -1   7          3.32          3.36         0.73 o                         
  -9  -1   7          4.20          4.68         0.74 o                         
  -8  -1   7         12.86         13.32         1.10 o                         
  -7  -1   7         56.53         54.69         1.03 o                         
  -6  -1   7        244.38        233.70         3.14 o                         
  -5  -1   7         28.26         29.49         0.70 o                         
  -4  -1   7         64.69         64.12         1.10 o                         
  -3  -1   7         12.55         11.45         0.51 o                         
  -2  -1   7         23.12         19.79         0.45 o                         
  -1  -1   7         10.19          9.08         0.38 o                         
   0  -1   7         38.41         40.06         0.84 o                         
   1  -1   7         24.44         19.71         0.66 o                         
   2  -1   7          0.23         -0.28         0.28 o                         
   3  -1   7         29.58         31.74         1.13 o                         
   4  -1   7          3.28          3.59         0.53 o                         
   5  -1   7          1.73          1.46         0.71 o                         
 -12   0   7          2.25          2.21         1.02 o                         
 -11   0   7          0.27         -0.21         0.58 o                         
 -10   0   7          0.06          0.68         0.62 o                         
  -9   0   7          2.63          3.10         0.75 o                         
  -8   0   7         11.83         10.33         0.67 o                         
  -7   0   7          9.01          9.34         0.51 o                         
  -6   0   7        422.88        404.78         4.65 o                         
  -5   0   7         51.19         50.41         0.85 o                         
  -4   0   7         73.80         70.23         1.06 o                         
  -3   0   7          5.78          3.40         0.34 o                         
  -2   0   7         13.11         13.87         0.38 o                         
  -1   0   7          2.75          3.53         0.24 o                         
   0   0   7        274.62        264.36         3.45 o                         
   1   0   7          7.53          6.69         0.63 o                         
   2   0   7          3.11          4.18         0.51 o                         
   3   0   7          2.86          1.99         0.66 o                         
   4   0   7          1.69          1.94         0.75 o                         
   5   0   7          3.20          3.67         0.84 o                         
 -12   1   7          1.48          1.43         0.56 o                         
 -11   1   7          1.03          0.28         0.60 o                         
 -10   1   7          3.33          3.31         0.73 o                         
  -9   1   7          4.19          6.16         0.81 o                         
  -8   1   7         12.87         11.07         0.98 o                         
  -7   1   7         56.38         55.20         0.99 o                         
  -6   1   7        244.41        236.43         2.84 o                         
  -5   1   7         28.36         29.04         0.57 o                         
  -4   1   7         64.78         64.06         0.86 o                         
  -3   1   7         12.53         11.43         0.42 o                         
  -2   1   7         23.08         20.33         0.45 o                         
  -1   1   7         10.18          9.83         0.50 o                         
   0   1   7         38.48         39.60         0.81 o                         
   1   1   7         24.48         19.47         1.13 o                         
   2   1   7          0.22         -0.17         0.30 o                         
   3   1   7         29.62         31.66         1.22 o                         
   4   1   7          3.27          4.11         0.84 o                         
   5   1   7          1.73          0.93         0.71 o                         
 -11   2   7          3.33          2.92         1.06 o                         
 -10   2   7          2.91          2.91         0.72 o                         
  -9   2   7         21.54         23.61         1.31 o                         
  -8   2   7         36.47         37.70         3.25 o                         
  -7   2   7          9.53         10.26         0.69 o                         
  -6   2   7         52.23         47.34         0.74 o                         
  -5   2   7        185.84        178.00         1.94 o                         
  -4   2   7         19.51         17.95         0.39 o                         
  -3   2   7         49.96         50.76         0.77 o                         
  -2   2   7         14.31         14.71         0.38 o                         
  -1   2   7         40.49         39.71         0.66 o                         
   0   2   7         90.93         85.61         1.34 o                         
   1   2   7         40.07         40.46         1.08 o                         
   2   2   7         23.74         22.77         1.00 o                         
   3   2   7          2.38          2.54         0.47 o                         
   4   2   7          8.19          9.24         1.15 o                         
   5   2   7          8.72          7.91         1.10 o                         
 -11   3   7          7.65          9.39         1.39 o                         
 -10   3   7          3.20          3.66         0.77 o                         
  -9   3   7         23.77         22.36         1.33 o                         
  -8   3   7         10.51         10.37         0.95 o                         
  -7   3   7         57.43         55.74         1.44 o                         
  -6   3   7         43.94         41.33         1.01 o                         
  -5   3   7         39.55         39.30         0.60 o                         
  -4   3   7         26.71         28.80         0.59 o                         
  -3   3   7         53.42         54.23         0.75 o                         
  -2   3   7        114.02        101.44         1.35 o                         
  -1   3   7          6.01          6.44         0.29 o                         
   0   3   7         29.45         30.39         0.62 o                         
   1   3   7         17.64         18.16         0.56 o                         
   2   3   7          7.09          6.21         0.59 o                         
   3   3   7          4.57          6.05         0.64 o                         
   4   3   7          0.64          0.24         0.42 o                         
   5   3   7          0.22          0.02         0.42 o                         
 -11   4   7          8.79          9.09         0.82 o                         
 -10   4   7         13.21         15.20         1.68 o                         
  -9   4   7         19.79         21.69         1.31 o                         
  -8   4   7         15.46         16.14         1.09 o                         
  -7   4   7         35.40         30.84         0.97 o                         
  -6   4   7        105.03        106.51         2.01 o                         
  -5   4   7         59.91         55.72         1.03 o                         
  -4   4   7         30.64         31.81         0.66 o                         
  -3   4   7         43.08         41.66         0.67 o                         
  -2   4   7         21.67         19.93         0.45 o                         
  -1   4   7         73.60         74.21         1.09 o                         
   0   4   7         18.13         16.76         0.50 o                         
   1   4   7         11.82         12.59         0.74 o                         
   2   4   7          1.87          1.36         0.39 o                         
   3   4   7          1.80          1.89         0.48 o                         
   4   4   7          3.68          4.17         0.62 o                         
   5   4   7          1.67          1.55         0.55 o                         
 -11   5   7          3.78          3.27         0.66 o                         
 -10   5   7          5.97          5.25         0.81 o                         
  -9   5   7         30.51         36.17         1.56 o                         
  -8   5   7          3.86          3.97         0.91 o                         
  -7   5   7         10.72          8.96         0.69 o                         
  -6   5   7         34.70         30.25         0.91 o                         
  -5   5   7         11.53         11.72         0.54 o                         
  -4   5   7          9.57          9.10         0.33 o                         
  -3   5   7         32.55         30.72         0.62 o                         
  -2   5   7         56.47         54.79         0.90 o                         
  -1   5   7         59.07         59.52         1.05 o                         
   0   5   7         36.44         37.51         1.22 o                         
   1   5   7         14.46         14.29         0.72 o                         
   2   5   7          6.13          5.37         0.60 o                         
   3   5   7         18.18         19.74         1.37 o                         
   4   5   7          0.50          0.46         0.45 o                         
 -10   6   7         11.45         12.64         1.55 o                         
  -9   6   7          0.29          0.60         0.47 o                         
  -8   6   7          1.59          1.60         0.49 o                         
  -7   6   7          3.32          3.85         0.39 o                         
  -6   6   7         16.46         17.04         0.67 o                         
  -5   6   7         58.08         54.27         1.19 o                         
  -4   6   7         23.79         22.83         0.66 o                         
  -3   6   7          4.60          5.26         0.42 o                         
  -2   6   7         12.81         14.21         0.56 o                         
  -1   6   7          5.22          5.70         0.41 o                         
   0   6   7         80.29         83.20         1.85 o                         
   1   6   7         47.99         47.98         2.43 o                         
   2   6   7          4.46          3.67         0.61 o                         
   3   6   7          5.16          4.14         0.69 o                         
   4   6   7          0.56          1.10         0.75 o                         
 -10   7   7          5.07          5.15         0.43 o                         
  -9   7   7          2.09          2.31         0.67 o                         
  -8   7   7          0.24          0.10         0.25 o                         
  -7   7   7         17.62         17.94         0.91 o                         
  -6   7   7         13.97         13.22         0.74 o                         
  -5   7   7          0.44          0.69         0.25 o                         
  -4   7   7          8.19          7.83         0.60 o                         
  -3   7   7          0.08          0.62         0.34 o                         
  -2   7   7          4.10          4.13         0.56 o                         
  -1   7   7         22.40         21.31         1.05 o                         
   0   7   7          8.98          9.93         0.77 o                         
   1   7   7         21.61         22.48         1.22 o                         
   2   7   7          7.55          8.66         1.24 o                         
   3   7   7         10.96         15.11         1.55 o                         
   4   7   7          2.89          1.59         0.84 o                         
  -9   8   7          0.38          0.24         0.30 o                         
  -8   8   7          1.49          1.66         0.33 o                         
  -7   8   7          4.45          4.38         0.47 o                         
  -6   8   7         24.03         22.35         0.91 o                         
  -5   8   7          6.52          5.19         0.52 o                         
  -4   8   7          2.64          2.31         0.50 o                         
  -3   8   7          4.75          4.46         0.60 o                         
  -2   8   7          1.84          2.39         0.49 o                         
  -1   8   7          5.43          6.69         1.04 o                         
   0   8   7          6.30          7.80         1.10 o                         
   1   8   7          8.78          9.25         0.97 o                         
   2   8   7         12.52         11.09         1.41 o                         
   3   8   7          2.26          0.93         0.80 o                         
  -8   9   7          4.06          4.85         0.43 o                         
  -7   9   7          3.81          2.48         0.39 o                         
  -6   9   7          1.65          0.74         0.71 o                         
  -5   9   7          8.17          6.60         0.54 o                         
  -4   9   7          0.83          1.02         0.43 o                         
  -3   9   7          1.80          2.22         0.73 o                         
  -2   9   7          0.87          0.83         0.41 o                         
  -1   9   7          1.15          0.55         0.44 o                         
   0   9   7          2.39          3.18         0.58 o                         
   1   9   7         18.40         21.08         1.20 o                         
   2   9   7          3.19          4.20         1.06 o                         
  -7  10   7          2.99          3.48         0.44 o                         
  -6  10   7          2.41          1.99         0.39 o                         
  -5  10   7          2.40          2.08         0.37 o                         
  -4  10   7          0.45          0.88         0.43 o                         
  -3  10   7          9.08          8.70         0.79 o                         
  -2  10   7          3.27          3.39         0.60 o                         
  -1  10   7          0.26         -0.07         0.38 o                         
   0  10   7          2.53          1.94         0.91 o                         
   1  10   7          3.59          3.54         0.71 o                         
  -5  11   7          3.49          3.42         0.45 o                         
  -4  11   7          0.76          1.40         0.64 o                         
  -3  11   7          1.13          1.39         0.52 o                         
  -2  11   7          1.01          1.43         0.49 o                         
  -1  11   7          0.48          0.60         0.53 o                         
  -6 -10   8          6.32          5.65         1.08 o                         
  -5 -10   8          2.00          2.06         0.75 o                         
  -4 -10   8          2.88          4.10         0.54 o                         
  -3 -10   8          3.56          4.91         0.59 o                         
  -2 -10   8          0.95          1.11         0.45 o                         
  -1 -10   8          1.70          2.25         0.54 o                         
  -7  -9   8          1.66          1.55         0.46 o                         
  -6  -9   8         11.03         12.72         0.80 o                         
  -5  -9   8          3.15          3.19         0.75 o                         
  -4  -9   8          3.53          3.64         0.50 o                         
  -3  -9   8          2.21          2.32         0.68 o                         
  -2  -9   8          1.18          1.80         0.47 o                         
  -1  -9   8          4.09          2.95         0.54 o                         
   0  -9   8          2.05          1.83         0.49 o                         
  -8  -8   8          2.14          1.94         1.06 o                         
  -7  -8   8          0.76          1.40         0.43 o                         
  -6  -8   8          4.38          5.22         0.62 o                         
  -5  -8   8          1.69          2.03         0.43 o                         
  -4  -8   8          2.59          3.34         0.49 o                         
  -3  -8   8          0.02          0.00         0.66 o                         
  -2  -8   8          3.19          3.94         0.55 o                         
  -1  -8   8          5.05          4.30         0.57 o                         
   0  -8   8         34.93         36.69         1.37 o                         
   1  -8   8          1.75          1.10         0.55 o                         
  -9  -7   8          2.65          5.17         1.19 o                         
  -8  -7   8          2.69          2.21         0.97 o                         
  -7  -7   8          8.80          9.46         1.33 o                         
  -6  -7   8         16.12         16.11         0.76 o                         
  -5  -7   8          0.40          0.35         0.27 o                         
  -4  -7   8         23.91         24.84         1.02 o                         
  -3  -7   8         10.77         11.45         0.75 o                         
  -2  -7   8          0.21         -0.25         0.33 o                         
  -1  -7   8         10.60          9.49         0.72 o                         
   0  -7   8          5.65          4.78         1.19 o                         
   1  -7   8          4.51          3.78         0.54 o                         
   2  -7   8          3.35          3.92         0.58 o                         
 -10  -6   8          3.70          2.99         0.62 o                         
  -9  -6   8          3.08          2.99         0.61 o                         
  -8  -6   8          4.38          6.50         1.10 o                         
  -7  -6   8          5.89          6.58         0.65 o                         
  -6  -6   8          1.12          0.98         0.27 o                         
  -5  -6   8          4.81          4.40         0.39 o                         
  -4  -6   8         32.98         31.00         1.13 o                         
  -3  -6   8         23.28         21.60         0.97 o                         
  -2  -6   8         15.74         17.83         1.30 o                         
  -1  -6   8         22.21         25.06         1.01 o                         
   0  -6   8         14.12         13.76         0.82 o                         
   1  -6   8          6.76          6.71         0.65 o                         
   2  -6   8          3.44          3.88         0.66 o                         
   3  -6   8          1.16          1.83         0.49 o                         
 -10  -5   8          5.27          5.11         1.17 o                         
  -9  -5   8          4.79          5.16         0.70 o                         
  -8  -5   8          8.65         10.52         1.28 o                         
  -7  -5   8          0.95          0.91         0.35 o                         
  -6  -5   8          9.12          8.91         0.71 o                         
  -5  -5   8          3.62          3.41         0.38 o                         
  -4  -5   8         39.03         36.37         1.11 o                         
  -3  -5   8          1.63          1.78         0.38 o                         
  -2  -5   8         38.04         36.56         2.81 o                         
  -1  -5   8         23.99         21.43         1.43 o                         
   0  -5   8          6.96          5.99         0.60 o                         
   1  -5   8          4.41          6.33         1.24 o                         
   2  -5   8          0.87          1.15         0.41 o                         
   3  -5   8          0.17          0.57         0.97 o                         
 -11  -4   8          4.17          4.99         1.10 o                         
 -10  -4   8          1.55          2.77         0.57 o                         
  -9  -4   8          1.56          2.31         0.56 o                         
  -8  -4   8          5.07          6.70         1.24 o                         
  -7  -4   8          0.24          0.26         0.28 o                         
  -6  -4   8         36.63         35.58         1.05 o                         
  -5  -4   8         25.51         22.78         0.98 o                         
  -4  -4   8          3.90          3.63         0.35 o                         
  -3  -4   8        223.25        206.97         3.08 o                         
  -2  -4   8         21.54         19.55         0.70 o                         
  -1  -4   8          8.75          8.23         0.62 o                         
   0  -4   8         16.92         17.36         0.85 o                         
   1  -4   8          6.54          8.09         0.64 o                         
   2  -4   8          5.49          6.36         0.75 o                         
   3  -4   8          8.77         10.86         0.79 o                         
   4  -4   8          3.95          3.70         0.57 o                         
 -11  -3   8          3.48          2.43         0.93 o                         
 -10  -3   8          3.65          2.87         0.88 o                         
  -9  -3   8          1.13          0.62         0.44 o                         
  -8  -3   8          1.17          0.82         0.49 o                         
  -7  -3   8          4.04          4.45         0.73 o                         
  -6  -3   8          3.31          3.54         0.41 o                         
  -5  -3   8          5.49          4.57         0.41 o                         
  -4  -3   8        114.49        108.31         2.14 o                         
  -3  -3   8         45.04         48.04         0.97 o                         
  -2  -3   8         38.32         34.73         0.93 o                         
  -1  -3   8          3.78          3.68         0.37 o                         
   0  -3   8          5.24          5.68         0.54 o                         
   1  -3   8          1.77          1.94         0.40 o                         
   2  -3   8          5.88          8.09         0.64 o                         
   3  -3   8          1.55          1.44         0.55 o                         
   4  -3   8          4.20          6.86         0.67 o                         
 -11  -2   8          0.84          1.81         0.88 o                         
 -10  -2   8          2.40          2.61         0.88 o                         
  -9  -2   8         10.84         12.01         1.50 o                         
  -8  -2   8          4.20          3.84         0.43 o                         
  -7  -2   8         40.18         40.14         1.09 o                         
  -6  -2   8         11.36         10.21         0.70 o                         
  -5  -2   8         30.45         31.05         1.48 o                         
  -4  -2   8         72.59         65.48         1.49 o                         
  -3  -2   8        170.06        149.29         2.39 o                         
  -2  -2   8          5.14          4.46         0.46 o                         
  -1  -2   8         13.61         12.79         0.56 o                         
   0  -2   8         36.93         33.70         1.15 o                         
   1  -2   8          8.18          7.37         1.39 o                         
   2  -2   8          5.19          5.20         0.57 o                         
   3  -2   8         14.27         17.86         2.28 o                         
   4  -2   8          0.54          0.00         0.62 o                         
 -11  -1   8          1.19          1.63         0.88 o                         
 -10  -1   8          0.21          0.62         0.75 o                         
  -9  -1   8          7.47          8.41         0.74 o                         
  -8  -1   8         27.68         27.49         0.81 o                         
  -7  -1   8          1.28          1.36         0.28 o                         
  -6  -1   8         14.81         13.10         0.57 o                         
  -5  -1   8         37.72         36.53         0.88 o                         
  -4  -1   8         65.10         60.93         1.21 o                         
  -3  -1   8          9.55          8.76         0.45 o                         
  -2  -1   8         22.69         19.13         1.10 o                         
  -1  -1   8         59.80         53.09         1.51 o                         
   0  -1   8          7.51          6.06         0.64 o                         
   1  -1   8          1.85          1.91         0.46 o                         
   2  -1   8          3.13          3.25         0.46 o                         
   3  -1   8          0.38         -0.04         0.57 o                         
   4  -1   8          2.35          3.23         0.84 o                         
 -11   0   8          0.04          0.75         0.84 o                         
 -10   0   8          5.59          5.73         1.81 o                         
  -9   0   8         15.28         16.61         1.18 o                         
  -8   0   8          0.71          1.85         0.34 o                         
  -7   0   8          2.66          3.19         0.33 o                         
  -6   0   8          9.43         10.76         0.50 o                         
  -5   0   8         27.21         24.80         0.63 o                         
  -4   0   8          0.01          0.33         0.19 o                         
  -3   0   8         75.02         56.60         1.13 o                         
  -2   0   8          1.94          2.59         0.39 o                         
  -1   0   8          1.70          2.97         0.40 o                         
   0   0   8        139.12        128.08         2.97 o                         
   1   0   8          0.08          0.27         0.53 o                         
   2   0   8          0.37          0.57         0.62 o                         
   3   0   8         15.45         19.71         1.50 o                         
   4   0   8          0.12          0.66         0.62 o                         
 -11   1   8          1.20          1.25         0.68 o                         
 -10   1   8          0.21         -0.14         0.60 o                         
  -9   1   8          7.48          8.37         0.87 o                         
  -8   1   8         27.58         25.99         1.30 o                         
  -7   1   8          1.28          1.22         0.57 o                         
  -6   1   8         14.85         14.41         0.60 o                         
  -5   1   8         37.76         35.33         0.83 o                         
  -4   1   8         65.13         61.96         1.68 o                         
  -3   1   8          9.56          9.17         0.43 o                         
  -2   1   8         22.62         19.75         0.80 o                         
  -1   1   8         59.71         52.55         1.29 o                         
   0   1   8          7.54          6.61         1.57 o                         
   1   1   8          1.86          2.87         0.71 o                         
   2   1   8          3.12          4.07         0.88 o                         
   3   1   8          0.38          0.44         0.62 o                         
   4   1   8          2.34          2.34         0.80 o                         
 -11   2   8          0.85          1.24         0.97 o                         
 -10   2   8          2.39          2.73         0.75 o                         
  -9   2   8         10.86         12.18         1.04 o                         
  -8   2   8          4.20          4.13         0.64 o                         
  -7   2   8         40.28         39.58         1.84 o                         
  -6   2   8         11.37         10.12         0.70 o                         
  -5   2   8         30.39         30.47         0.74 o                         
  -4   2   8         72.65         69.85         1.26 o                         
  -3   2   8        170.14        156.18         2.17 o                         
  -2   2   8          5.12          4.43         0.31 o                         
  -1   2   8         13.57         12.86         0.53 o                         
   0   2   8         36.90         35.06         0.87 o                         
   1   2   8          8.20          7.79         0.53 o                         
   2   2   8          5.18          6.00         0.82 o                         
   3   2   8         14.27         17.28         1.46 o                         
   4   2   8          0.54          0.53         0.66 o                         
 -11   3   8          3.48          2.47         0.75 o                         
 -10   3   8          3.64          3.42         0.80 o                         
  -9   3   8          1.13          1.08         0.80 o                         
  -8   3   8          1.18          0.72         0.48 o                         
  -7   3   8          4.04          3.43         0.58 o                         
  -6   3   8          3.29          3.02         0.60 o                         
  -5   3   8          5.49          5.37         0.62 o                         
  -4   3   8        114.41        108.16         1.67 o                         
  -3   3   8         45.12         49.11         0.92 o                         
  -2   3   8         38.29         34.33         0.78 o                         
  -1   3   8          3.79          3.90         0.32 o                         
   0   3   8          5.26          5.85         0.40 o                         
   1   3   8          1.77          2.46         0.77 o                         
   2   3   8          5.88          6.62         0.70 o                         
   3   3   8          1.55          2.16         0.53 o                         
   4   3   8          4.20          4.90         0.93 o                         
 -11   4   8          4.17          4.11         2.19 o                         
 -10   4   8          1.55          2.20         0.73 o                         
  -9   4   8          1.56          2.05         0.66 o                         
  -8   4   8          5.07          5.97         0.73 o                         
  -7   4   8          0.24         -0.35         0.35 o                         
  -6   4   8         36.62         37.25         2.23 o                         
  -5   4   8         25.50         23.70         0.79 o                         
  -4   4   8          3.92          3.84         0.34 o                         
  -3   4   8        223.19        209.76         3.53 o                         
  -2   4   8         21.53         20.07         0.57 o                         
  -1   4   8          8.81          8.65         0.42 o                         
   0   4   8         16.94         16.64         0.76 o                         
   1   4   8          6.55          7.99         1.72 o                         
   2   4   8          5.50          5.43         0.65 o                         
   3   4   8          8.75         10.25         1.88 o                         
   4   4   8          3.95          3.69         0.86 o                         
 -10   5   8          5.26          5.56         0.86 o                         
  -9   5   8          4.79          6.69         0.83 o                         
  -8   5   8          8.61          9.01         0.91 o                         
  -7   5   8          0.96          1.11         0.47 o                         
  -6   5   8          9.14         11.93         0.86 o                         
  -5   5   8          3.63          3.62         0.51 o                         
  -4   5   8         39.03         37.88         1.41 o                         
  -3   5   8          1.61          2.13         0.29 o                         
  -2   5   8         38.10         39.42         1.12 o                         
  -1   5   8         23.98         22.60         0.87 o                         
   0   5   8          6.97          5.39         0.82 o                         
   1   5   8          4.41          6.08         0.66 o                         
   2   5   8          0.86          1.16         0.48 o                         
   3   5   8          0.17          0.60         0.47 o                         
 -10   6   8          3.70          5.76         0.91 o                         
  -9   6   8          3.07          4.15         0.72 o                         
  -8   6   8          4.37          6.54         0.77 o                         
  -7   6   8          5.86          5.97         0.69 o                         
  -6   6   8          1.12          0.73         0.42 o                         
  -5   6   8          4.82          4.74         0.56 o                         
  -4   6   8         32.92         33.24         1.37 o                         
  -3   6   8         23.29         22.81         1.11 o                         
  -2   6   8         15.78         15.92         0.75 o                         
  -1   6   8         22.24         22.43         0.91 o                         
   0   6   8         14.12         10.03         1.33 o                         
   1   6   8          6.76          7.11         1.19 o                         
   2   6   8          3.43          3.27         0.97 o                         
   3   6   8          1.16          1.10         0.80 o                         
  -9   7   8          2.65          2.97         0.80 o                         
  -8   7   8          2.67          3.62         0.82 o                         
  -7   7   8          8.78          9.19         1.15 o                         
  -6   7   8         16.12         17.63         1.41 o                         
  -5   7   8          0.40          0.27         0.53 o                         
  -4   7   8         23.88         25.35         1.41 o                         
  -3   7   8         10.78         10.72         0.85 o                         
  -2   7   8          0.21          0.45         0.41 o                         
  -1   7   8         10.63         10.41         1.28 o                         
   0   7   8          5.66          6.32         1.24 o                         
   1   7   8          4.51          4.73         1.10 o                         
   2   7   8          3.35          3.27         0.97 o                         
  -8   8   8          2.14          2.24         0.42 o                         
  -7   8   8          0.76          1.50         0.71 o                         
  -6   8   8          4.37          3.98         0.84 o                         
  -5   8   8          1.67          1.86         0.66 o                         
  -4   8   8          2.59          2.62         0.58 o                         
  -3   8   8          0.02         -0.23         0.38 o                         
  -2   8   8          3.17          2.01         0.52 o                         
  -1   8   8          5.06          3.19         0.60 o                         
   0   8   8         34.96         37.61         1.56 o                         
   1   8   8          1.74          0.44         0.80 o                         
  -7   9   8          1.66          2.04         0.42 o                         
  -6   9   8         11.04         11.62         1.24 o                         
  -5   9   8          3.15          3.84         0.80 o                         
  -4   9   8          3.53          2.50         0.60 o                         
  -3   9   8          2.21          1.34         0.49 o                         
  -2   9   8          1.18          0.99         0.49 o                         
  -1   9   8          4.09          3.76         0.65 o                         
   0   9   8          2.05          2.46         0.58 o                         
  -6  10   8          6.33          6.67         0.93 o                         
  -5  10   8          2.00          2.65         0.71 o                         
  -4  10   8          2.90          3.77         0.65 o                         
  -3  10   8          3.57          4.85         0.69 o                         
  -2  10   8          0.96          1.00         0.50 o                         
  -1  10   8          1.70          1.94         0.57 o                         
  -6  -9   9          6.22          7.68         0.74 o                         
  -5  -9   9          4.22          3.93         0.57 o                         
  -4  -9   9          0.97          0.97         0.45 o                         
  -3  -9   9          7.32          9.77         1.50 o                         
  -2  -9   9          2.61          2.74         0.55 o                         
  -8  -8   9          3.15          2.52         1.02 o                         
  -7  -8   9          5.77          3.23         1.06 o                         
  -6  -8   9          0.31          0.19         0.39 o                         
  -5  -8   9          2.71          3.03         0.53 o                         
  -4  -8   9         11.19         13.34         0.87 o                         
  -3  -8   9          4.09          4.77         0.59 o                         
  -2  -8   9          4.70          6.31         0.67 o                         
  -1  -8   9          0.17          0.65         0.44 o                         
   0  -8   9          0.39          1.12         0.47 o                         
  -9  -7   9          4.36          3.36         1.10 o                         
  -8  -7   9          2.29          2.34         0.97 o                         
  -7  -7   9          2.10          1.90         0.93 o                         
  -6  -7   9         16.95         17.24         0.96 o                         
  -5  -7   9          0.68         -0.11         0.38 o                         
  -4  -7   9          4.73          5.52         0.61 o                         
  -3  -7   9         17.35         19.45         1.88 o                         
  -2  -7   9          3.89          5.10         0.60 o                         
  -1  -7   9          0.66         -0.29         0.49 o                         
   0  -7   9          7.34          7.25         1.08 o                         
   1  -7   9          0.66          0.62         0.44 o                         
  -9  -6   9          3.29          3.62         0.68 o                         
  -8  -6   9          2.72          3.45         1.02 o                         
  -7  -6   9          5.39          3.80         1.06 o                         
  -6  -6   9          1.13          2.74         0.97 o                         
  -5  -6   9          1.22          0.55         0.40 o                         
  -4  -6   9         25.42         25.60         1.09 o                         
  -3  -6   9          5.15          7.04         0.65 o                         
  -2  -6   9          4.70          5.10         0.59 o                         
  -1  -6   9          2.88          5.38         0.63 o                         
   0  -6   9          0.20          0.94         0.43 o                         
   1  -6   9          2.50          1.99         0.82 o                         
 -10  -5   9          2.78          4.13         0.84 o                         
  -9  -5   9         13.37         15.39         1.17 o                         
  -8  -5   9          9.12          9.94         1.37 o                         
  -7  -5   9         14.08         13.08         1.46 o                         
  -6  -5   9          8.15          7.87         1.19 o                         
  -5  -5   9          7.70          7.21         0.91 o                         
  -4  -5   9          3.79          3.85         0.53 o                         
  -3  -5   9          9.63         10.26         1.35 o                         
  -2  -5   9          3.94          3.64         0.51 o                         
  -1  -5   9         12.49         15.09         0.88 o                         
   0  -5   9          3.80          3.80         0.56 o                         
   1  -5   9          2.79          3.02         1.02 o                         
   2  -5   9          0.54          2.50         0.53 o                         
 -10  -4   9         20.62         19.97         1.77 o                         
  -9  -4   9          1.82          1.75         0.56 o                         
  -8  -4   9          5.49          7.38         1.19 o                         
  -7  -4   9          0.01         -0.62         0.62 o                         
  -6  -4   9          0.68          1.63         0.75 o                         
  -5  -4   9          6.18          8.09         1.10 o                         
  -4  -4   9          1.09          1.21         0.40 o                         
  -3  -4   9          2.40          2.89         0.47 o                         
  -2  -4   9          6.50          6.26         0.59 o                         
  -1  -4   9          5.39          5.25         0.59 o                         
   0  -4   9          6.00          7.53         0.68 o                         
   1  -4   9          5.11          5.68         0.62 o                         
   2  -4   9          2.41          1.94         0.51 o                         
 -11  -3   9          1.62          3.89         1.06 o                         
 -10  -3   9          6.52          7.60         1.24 o                         
  -9  -3   9         12.10         13.80         0.97 o                         
  -8  -3   9          4.19          4.73         0.64 o                         
  -7  -3   9          1.33          1.86         0.75 o                         
  -6  -3   9          6.21          6.80         1.06 o                         
  -5  -3   9          0.08          0.84         0.62 o                         
  -4  -3   9          3.50          3.18         0.84 o                         
  -3  -3   9          5.44          5.48         0.57 o                         
  -2  -3   9          3.00          2.97         0.49 o                         
  -1  -3   9          1.84          1.61         0.46 o                         
   0  -3   9          3.83          5.34         1.06 o                         
   1  -3   9          0.03         -0.28         0.39 o                         
   2  -3   9          7.85          9.56         0.81 o                         
   3  -3   9         12.82         15.84         1.03 o                         
 -11  -2   9          7.42          8.35         1.28 o                         
 -10  -2   9         16.13         17.32         1.68 o                         
  -9  -2   9          0.09         -0.22         0.66 o                         
  -8  -2   9          2.48          2.49         0.56 o                         
  -7  -2   9         23.82         22.36         0.84 o                         
  -6  -2   9         17.83         17.91         0.88 o                         
  -5  -2   9         14.61         13.59         0.79 o                         
  -4  -2   9         31.05         31.58         1.18 o                         
  -3  -2   9         22.02         19.57         1.33 o                         
  -2  -2   9          0.33          0.93         0.66 o                         
  -1  -2   9          9.37         10.57         0.75 o                         
   0  -2   9         12.21         10.49         1.79 o                         
   1  -2   9          1.90          1.71         0.47 o                         
   2  -2   9          6.85         10.27         1.17 o                         
   3  -2   9          1.15          1.55         0.75 o                         
 -11  -1   9          0.43          0.04         0.75 o                         
 -10  -1   9          4.92          5.08         1.10 o                         
  -9  -1   9         12.04         14.18         1.46 o                         
  -8  -1   9          0.63          0.62         0.28 o                         
  -7  -1   9          5.68          6.00         0.49 o                         
  -6  -1   9          6.84          7.64         0.54 o                         
  -5  -1   9         13.59         14.64         0.79 o                         
  -4  -1   9          1.64          2.59         0.66 o                         
  -3  -1   9         35.22         33.13         1.35 o                         
  -2  -1   9         25.47         24.40         1.39 o                         
  -1  -1   9          3.56          3.58         0.80 o                         
   0  -1   9          1.27          1.24         0.66 o                         
   1  -1   9          2.58          3.23         0.84 o                         
   2  -1   9          6.14          8.31         1.15 o                         
   3  -1   9          2.54          1.72         0.80 o                         
 -11   0   9          1.13          2.87         0.97 o                         
 -10   0   9         50.80         59.60         2.92 o                         
  -9   0   9          1.44          1.81         0.84 o                         
  -8   0   9          1.51          2.08         0.45 o                         
  -7   0   9         41.65         39.31         0.97 o                         
  -6   0   9         23.13         21.59         0.70 o                         
  -5   0   9          4.44          4.86         0.42 o                         
  -4   0   9        108.75        101.98         2.45 o                         
  -3   0   9          1.36          1.53         0.36 o                         
  -2   0   9         14.46         11.46         0.80 o                         
  -1   0   9          5.35          4.55         0.84 o                         
   0   0   9          0.64          2.08         0.75 o                         
   1   0   9          7.48          9.28         1.10 o                         
   2   0   9          4.30          4.95         0.93 o                         
   3   0   9          2.48          2.96         0.84 o                         
 -11   1   9          0.43          0.60         0.71 o                         
 -10   1   9          4.91          5.20         0.90 o                         
  -9   1   9         12.03         12.90         1.11 o                         
  -8   1   9          0.62          0.12         0.48 o                         
  -7   1   9          5.67          5.70         0.56 o                         
  -6   1   9          6.85          7.17         0.44 o                         
  -5   1   9         13.60         14.43         0.90 o                         
  -4   1   9          1.67          2.17         0.28 o                         
  -3   1   9         35.27         35.19         0.98 o                         
  -2   1   9         25.44         23.90         1.61 o                         
  -1   1   9          3.57          3.18         0.80 o                         
   0   1   9          1.27          0.88         0.62 o                         
   1   1   9          2.58          2.61         0.75 o                         
   2   1   9          6.14          8.66         1.10 o                         
   3   1   9          2.55          3.05         0.88 o                         
 -11   2   9          7.40          8.44         1.07 o                         
 -10   2   9         16.12         20.32         1.46 o                         
  -9   2   9          0.09          1.23         0.58 o                         
  -8   2   9          2.49          2.37         0.62 o                         
  -7   2   9         23.82         23.48         1.74 o                         
  -6   2   9         17.83         17.56         0.71 o                         
  -5   2   9         14.59         14.11         0.62 o                         
  -4   2   9         31.05         31.25         0.80 o                         
  -3   2   9         22.02         19.02         1.58 o                         
  -2   2   9          0.34          0.02         0.24 o                         
  -1   2   9          9.38         11.12         0.75 o                         
   0   2   9         12.17         11.01         0.95 o                         
   1   2   9          1.91          1.10         0.62 o                         
   2   2   9          6.88          7.91         1.06 o                         
   3   2   9          1.15          0.93         0.71 o                         
 -11   3   9          1.62          3.21         0.86 o                         
 -10   3   9          6.53          7.73         2.03 o                         
  -9   3   9         12.11         10.88         1.68 o                         
  -8   3   9          4.20          3.81         0.70 o                         
  -7   3   9          1.34          0.82         0.47 o                         
  -6   3   9          6.18          6.56         1.33 o                         
  -5   3   9          0.08          0.21         0.41 o                         
  -4   3   9          3.49          2.86         0.31 o                         
  -3   3   9          5.46          6.24         0.41 o                         
  -2   3   9          3.01          2.69         0.36 o                         
  -1   3   9          1.85          1.75         0.46 o                         
   0   3   9          3.82          4.64         0.84 o                         
   1   3   9          0.03          1.06         0.71 o                         
   2   3   9          7.86          7.64         1.06 o                         
   3   3   9         12.82         15.11         1.46 o                         
 -10   4   9         20.62         25.94         2.10 o                         
  -9   4   9          1.82          1.31         0.65 o                         
  -8   4   9          5.52          7.81         1.35 o                         
  -7   4   9          0.00          0.37         0.42 o                         
  -6   4   9          0.68          0.92         0.47 o                         
  -5   4   9          6.15          7.56         1.52 o                         
  -4   4   9          1.08          1.22         0.33 o                         
  -3   4   9          2.38          3.01         0.39 o                         
  -2   4   9          6.49          7.04         0.51 o                         
  -1   4   9          5.37          6.40         0.70 o                         
   0   4   9          6.00          7.81         0.74 o                         
   1   4   9          5.13          4.07         0.65 o                         
   2   4   9          2.41          2.03         0.75 o                         
 -10   5   9          2.79          3.17         0.76 o                         
  -9   5   9         13.37         15.11         2.14 o                         
  -8   5   9          9.11         11.34         1.22 o                         
  -7   5   9         14.06         13.78         1.03 o                         
  -6   5   9          8.19          7.02         0.73 o                         
  -5   5   9          7.69          6.20         0.66 o                         
  -4   5   9          3.81          3.65         0.53 o                         
  -3   5   9          9.64         10.56         1.15 o                         
  -2   5   9          3.93          3.28         0.45 o                         
  -1   5   9         12.47         15.82         1.77 o                         
   0   5   9          3.81          2.47         0.88 o                         
   1   5   9          2.78          2.30         0.88 o                         
   2   5   9          0.54          1.33         0.84 o                         
  -9   6   9          3.30          4.12         0.86 o                         
  -8   6   9          2.72          3.79         0.70 o                         
  -7   6   9          5.41          5.24         0.72 o                         
  -6   6   9          1.14          2.16         0.51 o                         
  -5   6   9          1.22          1.68         0.66 o                         
  -4   6   9         25.40         26.73         1.68 o                         
  -3   6   9          5.16          4.81         0.68 o                         
  -2   6   9          4.67          3.90         0.77 o                         
  -1   6   9          2.89          4.90         1.19 o                         
   0   6   9          0.19         -0.04         0.75 o                         
   1   6   9          2.50          2.39         0.97 o                         
  -9   7   9          4.37          4.37         1.06 o                         
  -8   7   9          2.29          2.25         0.84 o                         
  -7   7   9          2.10          2.74         0.88 o                         
  -6   7   9         16.94         15.91         1.55 o                         
  -5   7   9          0.68          0.09         0.57 o                         
  -4   7   9          4.73          7.73         1.10 o                         
  -3   7   9         17.34         20.84         3.16 o                         
  -2   7   9          3.89          4.69         0.69 o                         
  -1   7   9          0.66         -0.18         0.75 o                         
   0   7   9          7.34          9.41         1.50 o                         
   1   7   9          0.65          0.71         0.84 o                         
  -8   8   9          3.16          2.61         0.88 o                         
  -7   8   9          5.78          3.45         0.93 o                         
  -6   8   9          0.31         -0.31         0.57 o                         
  -5   8   9          2.70          3.23         0.80 o                         
  -4   8   9         11.21         12.33         1.28 o                         
  -3   8   9          4.09          4.05         0.68 o                         
  -2   8   9          4.70          4.83         0.75 o                         
  -1   8   9          0.17          0.22         0.84 o                         
   0   8   9          0.39          0.71         0.93 o                         
  -6   9   9          6.23          9.10         1.19 o                         
  -5   9   9          4.23          3.93         0.88 o                         
  -4   9   9          0.96          0.80         0.62 o                         
  -3   9   9          7.33          8.51         0.91 o                         
  -2   9   9          2.61          3.19         0.65 o                         
  -6  -8  10          1.80          2.24         0.56 o                         
  -5  -8  10          5.25          5.29         0.69 o                         
  -4  -8  10         10.48         10.43         0.86 o                         
  -3  -8  10          3.02          2.68         0.59 o                         
  -7  -7  10          0.40         -0.71         0.84 o                         
  -6  -7  10          5.17          7.07         1.33 o                         
  -5  -7  10          5.42          6.58         0.76 o                         
  -4  -7  10          9.78          9.00         0.82 o                         
  -3  -7  10          6.53          7.24         0.91 o                         
  -2  -7  10          0.98          1.51         0.51 o                         
  -1  -7  10          0.69          1.35         0.51 o                         
  -8  -6  10          1.15          1.10         0.88 o                         
  -7  -6  10          0.14          0.35         0.80 o                         
  -6  -6  10          7.61          5.97         1.19 o                         
  -5  -6  10          3.47          3.30         0.77 o                         
  -4  -6  10          8.09          8.63         0.78 o                         
  -3  -6  10          0.36          0.02         0.42 o                         
  -2  -6  10          0.27          0.01         0.71 o                         
  -1  -6  10          2.92          3.81         0.71 o                         
   0  -6  10          0.94          1.10         0.55 o                         
  -9  -5  10          3.59          3.57         0.67 o                         
  -8  -5  10          0.04         -0.71         0.71 o                         
  -7  -5  10          0.08          0.31         0.80 o                         
  -6  -5  10          1.97          1.50         0.93 o                         
  -5  -5  10          6.65          5.61         1.10 o                         
  -4  -5  10          5.55          6.00         0.65 o                         
  -3  -5  10          0.48         -0.33         0.41 o                         
  -2  -5  10          1.10          1.12         0.46 o                         
  -1  -5  10          1.63          3.42         0.71 o                         
   0  -5  10          5.02          6.55         0.73 o                         
 -10  -4  10          3.17          3.31         0.97 o                         
  -9  -4  10          1.52          0.95         0.56 o                         
  -8  -4  10          2.45          3.67         1.02 o                         
  -7  -4  10          1.94          3.00         0.97 o                         
  -6  -4  10          6.66          7.16         1.24 o                         
  -5  -4  10          8.82          9.32         1.28 o                         
  -4  -4  10          5.48          4.20         1.02 o                         
  -3  -4  10          1.21          0.89         0.64 o                         
  -2  -4  10          4.59          4.79         0.63 o                         
  -1  -4  10          1.54          0.88         0.49 o                         
   0  -4  10          4.89          6.85         0.74 o                         
   1  -4  10          0.64          1.42         0.88 o                         
 -10  -3  10          8.70          9.99         1.33 o                         
  -9  -3  10          0.78          0.62         0.60 o                         
  -8  -3  10          6.90          7.34         0.80 o                         
  -7  -3  10          6.99          7.42         1.19 o                         
  -6  -3  10          1.74          1.02         0.71 o                         
  -5  -3  10          7.00          6.58         1.10 o                         
  -4  -3  10         11.90          9.90         1.28 o                         
  -3  -3  10          3.64          5.39         1.10 o                         
  -2  -3  10          1.48          2.52         0.84 o                         
  -1  -3  10          1.04          1.01         0.49 o                         
   0  -3  10          3.02          2.33         0.55 o                         
   1  -3  10          6.62          6.95         0.74 o                         
 -10  -2  10          2.10          3.71         1.02 o                         
  -9  -2  10          0.27          0.40         0.75 o                         
  -8  -2  10          3.54          3.85         0.62 o                         
  -7  -2  10         16.07         14.19         2.14 o                         
  -6  -2  10          4.53          4.77         0.97 o                         
  -5  -2  10          0.16          0.31         0.66 o                         
  -4  -2  10          6.28          7.60         1.15 o                         
  -3  -2  10          2.60          3.09         0.93 o                         
  -2  -2  10          8.96          8.53         1.15 o                         
  -1  -2  10          1.50          1.15         0.75 o                         
   0  -2  10          2.44          1.77         0.84 o                         
   1  -2  10          0.15          0.13         0.75 o                         
 -10  -1  10          4.16          3.62         1.06 o                         
  -9  -1  10         11.54         14.63         1.59 o                         
  -8  -1  10          9.32          8.48         1.19 o                         
  -7  -1  10          0.51          1.11         0.64 o                         
  -6  -1  10         12.23         15.31         1.39 o                         
  -5  -1  10          6.00          6.05         1.06 o                         
  -4  -1  10         23.08         23.28         1.63 o                         
  -3  -1  10          3.88          3.71         0.88 o                         
  -2  -1  10          5.33          5.35         0.97 o                         
  -1  -1  10          1.06          0.88         0.75 o                         
   0  -1  10          1.83          3.00         0.84 o                         
   1  -1  10          3.20          4.86         1.02 o                         
   2  -1  10         12.94         12.95         1.46 o                         
 -10   0  10          4.99          7.73         1.37 o                         
  -9   0  10          4.78          3.58         0.97 o                         
  -8   0  10          3.41          2.83         0.93 o                         
  -7   0  10          4.78          4.54         1.15 o                         
  -6   0  10          6.67          7.94         0.60 o                         
  -5   0  10          1.84          2.38         0.36 o                         
  -4   0  10          6.32          4.73         0.88 o                         
  -3   0  10         12.85          9.77         1.15 o                         
  -2   0  10          0.01          0.62         0.66 o                         
  -1   0  10          0.02          0.35         0.66 o                         
   0   0  10          3.91          6.67         1.06 o                         
   1   0  10          0.03         -0.04         0.66 o                         
   2   0  10          3.94          5.66         1.10 o                         
 -10   1  10          4.16          4.15         1.15 o                         
  -9   1  10         11.54         11.05         1.50 o                         
  -8   1  10          9.33          9.68         1.33 o                         
  -7   1  10          0.50         -0.35         0.66 o                         
  -6   1  10         12.22         13.97         1.19 o                         
  -5   1  10          5.95          6.96         0.52 o                         
  -4   1  10         23.07         22.02         0.81 o                         
  -3   1  10          3.88          4.20         0.61 o                         
  -2   1  10          5.32          5.60         0.69 o                         
  -1   1  10          1.07          0.88         0.71 o                         
   0   1  10          1.83          1.24         0.71 o                         
   1   1  10          3.18          4.51         0.97 o                         
   2   1  10         12.94         13.87         1.50 o                         
 -10   2  10          2.11          2.63         0.79 o                         
  -9   2  10          0.27         -0.09         0.55 o                         
  -8   2  10          3.52          4.37         0.75 o                         
  -7   2  10         16.07         13.92         1.08 o                         
  -6   2  10          4.55          4.96         0.70 o                         
  -5   2  10          0.16         -0.21         0.21 o                         
  -4   2  10          6.23          6.37         0.51 o                         
  -3   2  10          2.59          3.08         0.62 o                         
  -2   2  10          8.96         10.06         1.30 o                         
  -1   2  10          1.49          1.36         0.45 o                         
   0   2  10          2.43          3.89         0.93 o                         
   1   2  10          0.15          0.75         0.71 o                         
 -10   3  10          8.69          9.67         1.19 o                         
  -9   3  10          0.78          0.95         0.59 o                         
  -8   3  10          6.89          7.79         1.66 o                         
  -7   3  10          7.02          6.88         0.85 o                         
  -6   3  10          1.74          1.46         0.75 o                         
  -5   3  10          6.98          6.97         0.77 o                         
  -4   3  10         11.91          8.42         0.69 o                         
  -3   3  10          3.64          4.23         0.84 o                         
  -2   3  10          1.48          1.32         0.88 o                         
  -1   3  10          1.05          0.75         0.66 o                         
   0   3  10          3.03          2.92         0.84 o                         
   1   3  10          6.61          8.70         1.24 o                         
 -10   4  10          3.16          3.75         0.87 o                         
  -9   4  10          1.52          1.98         0.80 o                         
  -8   4  10          2.46          2.43         0.69 o                         
  -7   4  10          1.94          1.21         0.55 o                         
  -6   4  10          6.67          5.01         0.97 o                         
  -5   4  10          8.82          8.81         0.84 o                         
  -4   4  10          5.50          5.38         0.67 o                         
  -9   5  10          3.58          5.35         0.86 o                         
  -8   5  10          0.04          0.09         0.53 o                         
  -7   5  10          0.08          0.55         0.53 o                         
  -6   5  10          1.97          1.06         0.50 o                         
  -5   5  10          6.68          7.73         0.78 o                         
  -4   5  10          5.55          3.53         0.88 o                         
  -8   6  10          1.15          0.52         0.68 o                         
  -7   6  10          0.14          0.00         0.66 o                         
  -6   6  10          7.62          9.59         1.37 o                         
  -5   6  10          3.47          3.14         0.84 o                         
  -4   6  10          8.11          8.84         1.24 o                         
  -3   6  10          0.37          0.40         0.66 o                         
  -7   7  10          0.40          1.19         0.80 o                         
  -6   7  10          5.17          5.39         1.06 o                         
  -5   7  10          5.45          6.36         1.06 o                         
  -4   7  10          9.80         11.27         1.37 o                         
  -3   7  10          6.55         10.16         1.33 o                         
  -6   8  10          1.80          1.99         0.84 o                         
  -5   8  10          5.24          5.48         1.06 o                         
  -4   8  10         10.49         10.87         1.33 o                         
  -3   8  10          3.02          1.68         0.75 o                         
  -6  -6  11          4.75          6.10         1.28 o                         
  -5  -6  11          4.88          5.35         1.24 o                         
  -4  -6  11          2.55          2.23         0.60 o                         
  -3  -6  11          2.36          2.47         0.60 o                         
  -8  -5  11          0.26         -0.13         0.88 o                         
  -7  -5  11          2.61          3.89         1.10 o                         
  -6  -5  11          4.05          5.17         1.15 o                         
  -5  -5  11          4.34          6.67         1.24 o                         
  -4  -5  11          1.60          1.77         0.97 o                         
  -3  -5  11          1.04          0.69         0.54 o                         
  -2  -5  11          0.81          1.40         0.55 o                         
  -8  -4  11          0.37         -0.47         0.47 o                         
  -7  -4  11          0.02          0.22         0.88 o                         
  -6  -4  11          1.47          1.94         0.93 o                         
  -5  -4  11          1.52          2.47         0.97 o                         
  -4  -4  11          5.19          5.92         1.19 o                         
  -3  -4  11          4.03          5.88         1.19 o                         
  -2  -4  11          1.97          2.39         0.97 o                         
  -1  -4  11          1.12          1.41         1.02 o                         
  -9  -3  11          3.10          2.30         0.93 o                         
  -8  -3  11          1.83          1.96         0.59 o                         
  -7  -3  11          7.05          8.40         1.28 o                         
  -6  -3  11          2.09          3.53         0.97 o                         
  -5  -3  11          3.24          3.23         0.97 o                         
  -4  -3  11          7.90          8.22         1.28 o                         
  -3  -3  11          5.20          4.82         1.15 o                         
  -2  -3  11          2.55          3.14         0.97 o                         
  -1  -3  11          1.29          1.99         0.93 o                         
  -9  -2  11          2.92          3.27         1.02 o                         
  -8  -2  11          5.03          6.50         1.19 o                         
  -7  -2  11          3.96          3.86         0.72 o                         
  -6  -2  11          3.15          2.17         0.88 o                         
  -5  -2  11          1.63          2.52         0.93 o                         
  -4  -2  11          9.56         11.97         1.50 o                         
  -3  -2  11          0.61          2.21         0.93 o                         
  -2  -2  11          0.90          1.46         0.88 o                         
  -1  -2  11          5.91          6.63         1.19 o                         
   0  -2  11          1.00          0.44         0.84 o                         
  -9  -1  11          4.34          3.53         1.06 o                         
  -8  -1  11          8.41          8.40         1.28 o                         
  -7  -1  11          4.46          5.87         1.33 o                         
  -6  -1  11         27.33         29.34         1.39 o                         
  -5  -1  11          6.94          7.87         1.24 o                         
  -4  -1  11         13.36         13.43         1.50 o                         
  -3  -1  11          0.99          1.59         0.88 o                         
  -2  -1  11          1.79          2.43         0.93 o                         
  -1  -1  11          0.84          1.72         0.88 o                         
   0  -1  11          3.40          2.56         1.02 o                         
  -9   0  11          1.25          1.63         0.97 o                         
  -8   0  11          0.43          0.35         0.80 o                         
  -7   0  11         31.95         36.23         2.25 o                         
  -6   0  11          3.39          3.76         0.67 o                         
  -5   0  11          0.00         -0.11         0.71 o                         
  -4   0  11          0.19         -0.31         0.45 o                         
  -3   0  11          1.63          2.83         0.93 o                         
  -2   0  11          0.51          0.00         0.75 o                         
  -1   0  11          0.57          1.72         0.88 o                         
   0   0  11         20.73         29.29         2.12 o                         
  -9   1  11          4.33          3.71         1.06 o                         
  -8   1  11          8.44          7.25         1.24 o                         
  -7   1  11          4.45          6.67         1.24 o                         
  -6   1  11         27.30         30.00         1.99 o                         
  -5   1  11          6.96          9.09         1.04 o                         
  -4   1  11         13.37         12.87         0.97 o                         
  -3   1  11          1.00          0.44         0.71 o                         
  -2   1  11          1.78          1.92         0.62 o                         
  -1   1  11          0.83          0.40         0.71 o                         
   0   1  11          3.41          4.15         1.06 o                         
  -9   2  11          2.92          4.20         1.15 o                         
  -8   2  11          5.02          4.11         1.10 o                         
  -7   2  11          3.97          3.93         0.97 o                         
  -6   2  11          3.14          2.65         0.93 o                         
  -5   2  11          1.63          1.86         0.84 o                         
  -4   2  11          9.56         10.25         1.28 o                         
  -3   2  11          0.61          1.13         0.50 o                         
  -2   2  11          0.90          1.68         0.80 o                         
  -1   2  11          5.94          7.91         1.24 o                         
   0   2  11          0.99         -0.35         0.71 o                         
  -9   3  11          3.09          2.34         0.72 o                         
  -8   3  11          1.84          1.96         0.69 o                         
  -7   3  11          7.04          7.33         1.24 o                         
  -6   3  11          2.09          1.50         0.84 o                         
  -5   3  11          3.24          3.89         0.93 o                         
  -4   3  11          7.88          6.63         1.06 o                         
  -8   4  11          0.37          0.54         0.66 o                         
  -7   4  11          0.02          0.33         0.50 o                         
  -6   4  11          1.47          1.10         0.75 o                         
  -5   4  11          1.51          1.68         0.75 o                         
  -8   5  11          0.26          0.32         0.59 o                         
  -7   5  11          2.61          4.44         0.85 o                         
  -6   5  11          4.03          4.99         1.06 o                         
  -6   6  11          4.76          4.15         1.06 o                         
  -5   6  11          4.89          5.97         1.10 o                         
  -7  -3  12          0.76          1.04         0.59 o                         
  -6  -3  12          1.21          1.81         0.93 o                         
  -5  -3  12         17.76         22.27         2.08 o                         
  -4  -3  12         25.26         32.91         2.34 o                         
  -7  -2  12          0.29          0.18         0.53 o                         
  -6  -2  12          0.19         -0.41         0.53 o                         
  -5  -2  12         10.47         13.79         1.63 o                         
  -4  -2  12          5.17          5.88         1.24 o                         
  -3  -2  12         11.49         13.12         1.59 o                         
  -8  -1  12          2.90          2.56         1.06 o                         
  -7  -1  12          0.18         -0.75         0.75 o                         
  -6  -1  12          1.24          1.13         0.58 o                         
  -5  -1  12         17.17         21.23         1.28 o                         
  -4  -1  12         13.79         17.32         1.77 o                         
  -3  -1  12          0.22         -0.75         0.75 o                         
  -8   0  12          0.83          1.37         0.93 o                         
  -7   0  12          1.34          0.97         0.88 o                         
  -6   0  12          1.98          1.90         0.88 o                         
  -5   0  12          1.84          1.66         0.71 o                         
  -4   0  12          1.80          1.87         0.61 o                         
  -3   0  12         10.01         12.44         1.24 o                         
  -8   1  12          2.89          4.02         1.10 o                         
  -7   1  12          0.18         -0.66         0.66 o                         
  -6   1  12          1.24          2.12         0.88 o                         
  -5   1  12         17.17         20.24         1.90 o                         
  -4   1  12         13.80         12.95         1.50 o                         
  -3   1  12          0.23         -0.10         0.55 o                         
  -7   2  12          0.29          0.84         0.88 o                         
  -6   2  12          0.19          0.49         0.80 o                         
  -5   2  12         10.46         13.92         1.59 o                         
  -4   2  12          5.17          4.82         1.06 o                         
  -7   3  12          0.75          1.94         0.93 o                         
  -6   3  12          1.22          3.76         1.02 o                         
  -5   3  12         17.78         21.61         1.81 o                         
                                                                                
